# Supplementary material for: DNA methylation profiles in chronic lymphocytic leukemia patients treated with chemoimmunotherapy
Source: Clin Epigenetics. 2019 Dec 2;11:177. doi: 10.1186/s13148-019-0783-1 (PMC6889736; doi:10.1186/s13148-019-0783-1)
Supplement: Supplementary file 1 — Additional file 1: Table S1. Clinicobiological data and results of the intra-individual DNA methylation analysis for the patient cohort. [file 13148_2019_783_MOESM1_ESM.xls]

## Sheet: Suppl Table 1
Supplementary Table 1: Clinicobiological data and results of the intra-individual DNA methylation analysis for the patient cohort.
ID	1st line Treatment	Treatment Response	Gender	Mutational status	IGHV gene	Age at diagnosis	Time to First Treatment (TTFT)	Time to Relapse (TTR)	Cytogenetic alterations by Karyotype and/or FISH (pre-treatment state)	Excluded cases after deconvolution	Pearson R (MBC vs pre-treatment)	DMCpGs (Epigenetic Burden)	Hypomethylated CpGs (Epigenetic Burden)	Hypermethylated CpGs (Epigenetic Burden)	Pearson R (pre-treatment vs relapse)	DMCpGs (Relapse Changes)	Hypermethylated CpGs (Relapse Changes)	Hypomethylated CpGs (Relapse Changes)	Grouping based on the TTR
P1	FCR	PR	M	U	IGHV3-11	48	1.4	1.4	del(13q)	NO	0.923164	36696	29532	7164	0.98473	3430	699	2731	Early-relapsing
P2	FCR	CR	M	U	IGHV1-f	61	0.3	1.7	del(11q)	NO	0.916156	38023	29031	8992	0.986942	1514	209	1305	Early-relapsing
P3	FCR	CR	M	U	IGHV3-33	55	3.4	0.9	del(11q) , del(13q)	NO	0.911863	41333	30386	10947	0.994981	261	96	165	Early-relapsing
P4	FCR	CR	M	U	IGHV1-69	60	2.7	1.4	del(11q)	NO	0.905847	41399	28693	12706	0.989891	392	304	88	Early-relapsing
P5	FCR	PR	M	U	IGVH1-69	60	0.9	1.3	del(17p)	NO	0.911178	42313	32742	9571	0.992633	949	194	755	Early-relapsing
P6	FCR	CR	F	M	IGHV3-33	52	6.1	1.8	del(13q)	NO	0.916265	42384	33866	8518	0.996182	45	23	22	Early-relapsing
P7	FCR	CR	M	U	IGHV4-39	62	0	1.1	del(6q)	NO	0.906558	42543	28151	14392	0.993314	457	120	337	Early-relapsing
P8	FCR	PR	M	U	IGHV1-69	46	0	1.2	none	NO	0.905881	42615	32361	10254	0.991049	907	345	562	Early-relapsing
P9	FCR	CR	M	U	IGHV4-31	64	0	0.8	del(11q)	NO	0.90864	42721	26855	15866	0.993252	287	41	246	Early-relapsing
P10	FCR	CR	F	U	IGHV1-69	61	1.5	0.9	del(11q) , del(13q)	NO	0.90278	44283	32231	12052	0.9949	90	46	44	Early-relapsing
P11	FCR	CR	F	M	ND	56	4.7	1.2	del(11q) , del(13q)	NO	0.908424	45253	35766	9487	0.996557	45	25	20	Early-relapsing
P12	FCR	CR	F	U	IGHV5-a	73	0.1	1.4	del(17p)	NO	0.899213	46314	34601	11713	0.889675	51925	32873	19052	Early-relapsing
P13	FCMR	PR	M	U	IGHV3-20	49	0.1	1.5	del(13q)	NO	0.889902	52336	41814	10522	0.996073	57	27	30	Early-relapsing
P14	FCR	PR	F	ND	ND	29	0	0.7	none	YES (pre-treatment and relapse sample)	ND	ND	ND	ND	ND	ND	ND	ND	Early-relapsing
P15	BR	CR	M	U	IGHV1-69	66	2	3.9	del(13q)	NO	0.915109	39658	28034	11624	0.995075	45	37	8	Late-relapsing
P16	FCR	CR	M	M	IGHV4-34	44	1.6	4.7	none	NO	0.930443	32380	22659	9721	0.994786	117	49	68	Late-relapsing
P17	FCR	CR	M	ND	ND	36	1.1	2.6	del(13q)	NO	0.923799	33441	23644	9797	0.955368	20440	6069	14371	Late-relapsing
P18	FCR	CR	M	U	IGHV3-64	26	0.1	2.3	none	NO	0.925867	34285	26618	7667	0.822501	81383	15264	66119	Late-relapsing
P19	FCR	CR	M	U	IGHV1-69	48	4.3	5.5	trisomy 12	NO	0.926774	35098	26208	8890	0.978726	8052	3710	4342	Late-relapsing
P20	FCR	ND	F	U	IGHV1-69	61	4.1	6.4	del(13q)	NO	0.918145	37146	24015	13131	0.986406	3441	1023	2418	Late-relapsing
P21	FCR	CR	M	U	IGHV1-24	59	2.2	3.6	del(11q), del(13q)	NO	0.924615	37465	31098	6367	0.88526	58299	35901	22398	Late-relapsing
P22	FCR	CR	M	U	IGHV3-30	56	4.1	3.8	none	NO	0.914617	38652	27349	11303	0.918019	40706	11763	28943	Late-relapsing
P23	FCR	CR	F	U	IGHV1-69	54	1.2	2.2	del(11q)	NO	0.91489	39164	30272	8892	0.973036	8199	4421	3778	Late-relapsing
P24	FCR	CR	ND	U	IGHV1-69	ND	0.2	3.84	ND	NO	0.915216	40403	29391	11012	0.866634	60970	30420	30550	Late-relapsing
P25	FCR	CR	M	U	IGHV3-48	65	2.5	4.1	trisomy 12	NO	0.912189	40669	19187	21482	0.99091	511	186	325	Late-relapsing
P26	FCR	CR	M	U	IGHV1-69	64	1.5	4.8	del(11q), del(13q)	NO	0.911737	40755	26330	14425	0.987596	1263	211	1052	Late-relapsing
P27	FCR	CR	F	U	IGHV3-53	43	2.2	5	none	NO	0.903403	41875	28813	13062	0.9775	3150	1780	1370	Late-relapsing
P28	FCR	CR	M	U	IGVH3B	61	2	8	del(13q)	NO	0.912415	45372	38182	7190	0.991472	905	41	864	Late-relapsing
P29	FCR	CR	M	U	IGHV4-34	53	0.1	2.2	del(11q)	NO	0.89384	45383	30571	14812	0.979298	4689	2301	2388	Late-relapsing
P30	FCR	CR	M	ND	ND	55	0.1	10.9	trisomy 12	NO	0.892323	45999	28889	17110	0.964309	10449	4273	6176	Late-relapsing
P31	FCR	CR	F	U	IGVH3B	50	0	7.9	none	NO	0.897158	50072	40088	9984	0.98115	8546	2396	6150	Late-relapsing
P32	FC	CR	M	U	IGHV3-48	70	2	3	del(11q)	NO	0.888693	50443	32277	18166	0.984902	2740	1109	1631	Late-relapsing
P33	FCR	CR	F	U	IGVH3A-3B	59	0.2	5.1	del(11q)	NO	0.885506	53793	39757	14036	0.978315	4504	1972	2532	Late-relapsing
P34	FCR	PR	F	U	IGHV1-3	38	0	2.1	del(6q)	NO	0.864151	59041	42892	16149	0.969944	6584	5313	1271	Late-relapsing
P35	FCR	PR	M	U	IGHV3-21	57	1	3	del(13q)	NO	0.885114	60526	51180	9346	0.982482	2985	2508	477	Late-relapsing
P36	FCR	ND	M	U	IGHV3-33	59	3.3	7	del(13q)	YES (relapse sample)	ND	ND	ND	ND	ND	ND	ND	ND	Late-relapsing
P37	FCR	ND	M	U	IGHV1-2	ND	ND	3.5	del(11q), del(13q)	YES (relapse sample)	ND	ND	ND	ND	ND	ND	ND	ND	Late-relapsing
P38	FCR	ND	F	ND	ND	61	13	2.1	none	YES (relapse sample)	ND	ND	ND	ND	ND	ND	ND	ND	Late-relapsing
P39	FC	CR	M	U	IGHV4-30-4	52	1	4	ND	YES (relapse sample)	ND	ND	ND	ND	ND	ND	ND	ND	Late-relapsing
P40	FCR	PR	F	ND	ND	58	1.9	6.6	none	YES (pre-treatment sample)	ND	ND	ND	ND	ND	ND	ND	ND	Late-relapsing
ND: not determined
