# Supplementary material for: DNA methylation profiles in chronic lymphocytic leukemia patients treated with chemoimmunotherapy
Source: Clin Epigenetics. 2019 Dec 2;11:177. doi: 10.1186/s13148-019-0783-1 (PMC6889736; doi:10.1186/s13148-019-0783-1)
Supplement: Supplementary file 3 — Additional file 3: Table S2. TFBS enrichment analysis of the hypomethylated epigenetic burdens revealed common TFs among CLL cases. Each row represents a TFBS and each column represents a CLL case and displays the number of DMCpGs associated with the TFBS. Each patient column is accompanied by one more column representing the p-value after FDR correction regarding the statistical significance according the background. The last column shows the frequency of the enriched cases in each TF. The patients were sorted based on the number of the relapse changes, beggining from the higher to lowest number. [file 13148_2019_783_MOESM3_ESM.xls]

## Sheet: Suppl Table 2
Supplementary Table 2. TFBS enrichment analysis of the hypomethylated epigenetic burdens revealed common TFs among CLL cases. Each row represents a TFBS and each column represents a CLL case and displays the number of DMCpGs associated with the TFBS. Each patient column is accompanied by one more column representing the p-value after FDR correction regarding the statistical significance according…
TF	Background	P3	P3 FDR	P12	P12 FDR	P7	P7 FDR	P28	P28 FDR	P9	P9 FDR	P2	P2 FDR	P27	P27 FDR	P29	P29 FDR	P10	P10 FDR	P4	P4 FDR	P33	P33 FDR	P26	P26 FDR	P32	P32 FDR	P6	P6 FDR	P5	P5 FDR	P17	P17 FDR	P34	P34 FDR	P30	P30 FDR	P8	P8 FDR	P14	P14 FDR	P18	P18 FDR	P21	P21 FDR	P25	P25 FDR	P13	P13 FDR
ALX3	32481	2159	<0,001	2893	<0,001	3054	<0,001	2967	<0,001	2394	<0,001	1922	<0,001	2556	<0,001	3801	<0,001	2519	<0,001	2503	<0,001	4806	<0,001	3047	<0,001	3965	<0,001	2103	<0,001	2692	<0,001	3036	<0,001	5518	<0,001	3127	<0,001	2519	<0,001	2272	<0,001	3211	<0,001	2734	<0,001	3832	<0,001	1672	<0,001
ARNT::HIF1A	168064	10370	0.002	11550	<0,001	12273	<0,001	14233	<0,001	10887	<0,001	9385	<0,001	11403	<0,001	15779	<0,001	12249	<0,001	0	n.s.	0	n.s.	12065	<0,001	15631	<0,001	9479	<0,001	11591	<0,001	11409	<0,001	19953	<0,001	13144	<0,001	11530	<0,001	10616	<0,001	12935	<0,001	13026	<0,001	15614	<0,001	7500	0.002
ASCL1	40458	0	n.s.	0	n.s.	0	n.s.	0	n.s.	0	n.s.	0	n.s.	0	n.s.	0	n.s.	0	n.s.	0	n.s.	0	n.s.	0	n.s.	0	n.s.	0	n.s.	0	n.s.	0	n.s.	0	n.s.	0	n.s.	0	n.s.	0	n.s.	0	n.s.	0	n.s.	0	n.s.	0	n.s.
ATF4	18640	1240	<0,001	1569	<0,001	1552	<0,001	1719	<0,001	1311	<0,001	1144	<0,001	1415	<0,001	2075	<0,001	1448	<0,001	1269	<0,001	2284	<0,001	1556	<0,001	2087	<0,001	1158	<0,001	1406	<0,001	1507	<0,001	2795	<0,001	1658	<0,001	1456	<0,001	1329	<0,001	1720	<0,001	1609	<0,001	1958	<0,001	935	<0,001
ATF7	8995	652	<0,001	820	<0,001	838	<0,001	969	<0,001	688	<0,001	553	0.001	700	<0,001	1072	<0,001	790	<0,001	647	<0,001	1146	<0,001	822	<0,001	1079	<0,001	581	<0,001	732	<0,001	792	<0,001	1461	<0,001	855	<0,001	787	<0,001	686	<0,001	877	<0,001	787	<0,001	1093	<0,001	499	<0,001
BACH2	2259	173	0.002	205	<0,001	0	n.s.	224	<0,001	182	<0,001	145	0.027	192	<0,001	243	0.005	206	<0,001	167	0.004	257	0.008	181	0.035	256	<0,001	161	0.001	181	0.012	173	0.026	311	0.001	219	<0,001	188	0.001	179	<0,001	209	0.001	190	0.042	238	0.002	126	0.006
BARHL2	216264	14302	<0,001	18811	<0,001	19462	<0,001	20123	<0,001	15554	<0,001	12697	<0,001	16535	<0,001	24348	<0,001	16241	<0,001	16487	<0,001	30885	<0,001	19390	<0,001	25240	<0,001	13884	<0,001	17774	<0,001	18912	<0,001	35295	<0,001	19888	<0,001	16606	<0,001	15188	<0,001	20341	<0,001	17955	<0,001	23774	<0,001	10922	<0,001
BARX1	74387	4903	<0,001	6284	<0,001	6539	<0,001	6758	<0,001	5205	<0,001	4250	<0,001	5611	<0,001	8194	<0,001	5543	<0,001	5558	<0,001	10020	<0,001	6584	<0,001	8394	<0,001	4675	<0,001	6056	<0,001	6405	<0,001	11773	<0,001	6611	<0,001	5612	<0,001	5114	<0,001	6814	<0,001	6083	<0,001	7941	<0,001	3700	<0,001
BATF::JUN	52037	3596	<0,001	4568	<0,001	4613	<0,001	4934	<0,001	3858	<0,001	3117	<0,001	4101	<0,001	5996	<0,001	4144	<0,001	3886	<0,001	6629	<0,001	4591	<0,001	6188	<0,001	3352	<0,001	4285	<0,001	4480	<0,001	8120	<0,001	4929	<0,001	4079	<0,001	3809	<0,001	4861	<0,001	4484	<0,001	5674	<0,001	2739	<0,001
BATF3	1751	0	n.s.	164	<0,001	172	<0,001	180	<0,001	0	n.s.	0	n.s.	0	n.s.	188	0.014	0	n.s.	0	n.s.	195	0.039	145	0.023	202	<0,001	0	n.s.	0	n.s.	162	<0,001	264	<0,001	149	0.045	149	0.002	132	0.006	168	0.001	161	0.003	187	0.003	0	n.s.
BCL6B	91	0	n.s.	0	n.s.	12	0.038	0	n.s.	0	n.s.	0	n.s.	0	n.s.	0	n.s.	0	n.s.	0	n.s.	0	n.s.	0	n.s.	0	n.s.	12	0.007	0	n.s.	0	n.s.	0	n.s.	0	n.s.	0	n.s.	0	n.s.	0	n.s.	0	n.s.	0	n.s.	0	n.s.
BHLHE22	35923	2484	<0,001	2963	<0,001	3157	<0,001	3504	<0,001	2594	<0,001	2270	<0,001	2807	<0,001	4046	<0,001	2891	<0,001	2601	<0,001	4692	<0,001	3179	<0,001	4142	<0,001	2374	<0,001	2954	<0,001	3081	<0,001	5403	<0,001	3322	<0,001	2962	<0,001	2663	<0,001	3415	<0,001	3185	<0,001	4026	<0,001	1864	<0,001
BHLHE23	22228	1584	<0,001	2002	<0,001	2075	<0,001	2272	<0,001	1700	<0,001	1492	<0,001	1827	<0,001	2694	<0,001	1884	<0,001	1732	<0,001	3154	<0,001	2091	<0,001	2774	<0,001	1589	<0,001	1978	<0,001	2025	<0,001	3635	<0,001	2110	<0,001	1950	<0,001	1742	<0,001	2268	<0,001	2139	<0,001	2674	<0,001	1235	<0,001
BHLHE40	118676	0	n.s.	0	n.s.	0	n.s.	0	n.s.	0	n.s.	0	n.s.	0	n.s.	0	n.s.	0	n.s.	0	n.s.	0	n.s.	0	n.s.	0	n.s.	0	n.s.	0	n.s.	0	n.s.	0	n.s.	0	n.s.	0	n.s.	0	n.s.	0	n.s.	0	n.s.	0	n.s.	0	n.s.
BHLHE41	39186	0	n.s.	2713	0.019	2886	0.007	3343	<0,001	2570	0.001	2180	0.046	0	n.s.	0	n.s.	2810	0.008	0	n.s.	0	n.s.	2861	0.002	3630	0.041	0	n.s.	2708	0.048	0	n.s.	0	n.s.	3082	<0,001	0	n.s.	2480	0.001	0	n.s.	3158	<0,001	3685	<0,001	0	n.s.
BSX	124254	8271	<0,001	10860	<0,001	11185	<0,001	11576	<0,001	8938	<0,001	7223	<0,001	9474	<0,001	13972	<0,001	9459	<0,001	9432	<0,001	17226	<0,001	11184	<0,001	14423	<0,001	7997	<0,001	10326	<0,001	10911	<0,001	20210	<0,001	11391	<0,001	9560	<0,001	8792	<0,001	11687	<0,001	10268	<0,001	13546	<0,001	6299	<0,001
CDX1	65618	4315	<0,001	6056	<0,001	6164	<0,001	6336	<0,001	4920	<0,001	3787	<0,001	5195	<0,001	7676	<0,001	4993	<0,001	5079	<0,001	9605	<0,001	6132	<0,001	7991	<0,001	4249	<0,001	5541	<0,001	6001	<0,001	11374	<0,001	6237	<0,001	5121	<0,001	4769	<0,001	6289	<0,001	5591	<0,001	7474	<0,001	3467	<0,001
CDX2	19835	1312	0.001	1791	<0,001	1866	<0,001	1909	<0,001	1475	<0,001	1193	<0,001	1571	<0,001	2327	<0,001	1536	<0,001	1545	<0,001	2886	<0,001	1831	<0,001	2427	<0,001	1326	<0,001	1737	<0,001	1811	<0,001	3422	<0,001	1890	<0,001	1569	<0,001	1431	<0,001	1914	<0,001	1683	<0,001	2314	<0,001	991	<0,001
CEBPA	77559	5116	<0,001	6263	<0,001	6530	<0,001	6963	<0,001	5372	<0,001	4587	<0,001	5742	<0,001	8427	<0,001	5889	<0,001	5442	<0,001	9369	<0,001	6432	<0,001	8344	<0,001	4783	<0,001	6037	<0,001	6081	<0,001	11243	<0,001	6708	<0,001	5868	<0,001	5281	<0,001	6792	<0,001	6436	<0,001	8039	<0,001	3792	<0,001
CEBPB	84428	5510	<0,001	6919	<0,001	7118	<0,001	7499	<0,001	5798	<0,001	4992	<0,001	6239	<0,001	9274	<0,001	6381	<0,001	5858	<0,001	10404	<0,001	7010	<0,001	9226	<0,001	5229	<0,001	6605	<0,001	6671	<0,001	12509	<0,001	7355	<0,001	6347	<0,001	5757	<0,001	7589	<0,001	6955	<0,001	8795	<0,001	4153	<0,001
CEBPD	59802	3884	<0,001	5016	<0,001	5137	<0,001	5394	<0,001	4185	<0,001	3583	<0,001	4400	<0,001	6800	<0,001	4550	<0,001	4213	<0,001	7551	<0,001	5129	<0,001	6723	<0,001	3788	<0,001	4835	<0,001	4846	<0,001	9171	<0,001	5350	<0,001	4626	<0,001	4210	<0,001	5516	<0,001	5004	<0,001	6362	<0,001	3012	<0,001
CEBPE	73845	4771	<0,001	6002	<0,001	6159	<0,001	6524	<0,001	5094	<0,001	4329	<0,001	5343	<0,001	8090	<0,001	5498	<0,001	5041	<0,001	9082	<0,001	6120	<0,001	8046	<0,001	4541	<0,001	5767	<0,001	5799	<0,001	10881	<0,001	6421	<0,001	5582	<0,001	5001	<0,001	6603	<0,001	6003	<0,001	7655	<0,001	3624	<0,001
CEBPG	38255	0	n.s.	2787	<0,001	3019	<0,001	3095	0.037	2468	0.022	0	n.s.	2620	0.009	3826	<0,001	2712	0.044	2491	<0,001	4709	<0,001	3065	<0,001	3778	<0,001	2268	<0,001	2831	<0,001	2872	<0,001	5256	<0,001	3074	<0,001	2693	<0,001	2450	<0,001	3176	<0,001	2950	0.002	3597	<0,001	1818	<0,001
CENPB	87493	0	n.s.	0	n.s.	0	n.s.	0	n.s.	0	n.s.	0	n.s.	0	n.s.	0	n.s.	0	n.s.	0	n.s.	0	n.s.	0	n.s.	0	n.s.	0	n.s.	0	n.s.	0	n.s.	0	n.s.	0	n.s.	0	n.s.	0	n.s.	0	n.s.	0	n.s.	0	n.s.	0	n.s.
CLOCK	111739	7193	<0,001	8349	<0,001	8909	<0,001	10066	<0,001	7569	<0,001	6577	<0,001	8003	<0,001	11381	<0,001	8419	<0,001	7144	<0,001	11751	<0,001	8884	<0,001	11370	<0,001	6765	<0,001	8339	<0,001	8269	<0,001	14553	<0,001	9439	<0,001	8195	<0,001	7489	<0,001	9590	<0,001	9319	<0,001	11337	<0,001	5232	<0,001
CREB1	11142	794	<0,001	1028	<0,001	1002	<0,001	1162	<0,001	852	<0,001	740	<0,001	840	<0,001	1354	<0,001	1002	<0,001	804	<0,001	1286	<0,001	1022	<0,001	1284	<0,001	726	<0,001	912	<0,001	928	<0,001	1738	<0,001	1070	<0,001	940	<0,001	880	<0,001	1054	<0,001	1076	<0,001	1344	<0,001	570	<0,001
CREB3	16060	1181	<0,001	1473	<0,001	1544	<0,001	1700	<0,001	1261	<0,001	1096	<0,001	1325	<0,001	1899	<0,001	1430	<0,001	1183	<0,001	1776	<0,001	1467	<0,001	1941	<0,001	1118	<0,001	1365	<0,001	1407	<0,001	2585	<0,001	1576	<0,001	1370	<0,001	1234	<0,001	1604	<0,001	1585	<0,001	1991	<0,001	833	<0,001
CREB3L1	12871	882	<0,001	1050	<0,001	1115	<0,001	1238	<0,001	927	<0,001	821	<0,001	1037	<0,001	1410	<0,001	1080	<0,001	871	<0,001	0	n.s.	1032	<0,001	1442	<0,001	822	<0,001	1001	<0,001	998	<0,001	1853	<0,001	1142	<0,001	1048	<0,001	885	<0,001	1145	<0,001	1135	<0,001	1440	<0,001	645	<0,001
CTCF	4544	0	n.s.	0	n.s.	0	n.s.	0	n.s.	0	n.s.	0	n.s.	0	n.s.	0	n.s.	0	n.s.	0	n.s.	0	n.s.	0	n.s.	0	n.s.	0	n.s.	0	n.s.	0	n.s.	0	n.s.	0	n.s.	0	n.s.	0	n.s.	0	n.s.	0	n.s.	0	n.s.	0	n.s.
CTCFL	16524	0	n.s.	0	n.s.	0	n.s.	0	n.s.	0	n.s.	0	n.s.	0	n.s.	0	n.s.	0	n.s.	0	n.s.	0	n.s.	0	n.s.	0	n.s.	0	n.s.	0	n.s.	0	n.s.	0	n.s.	0	n.s.	0	n.s.	0	n.s.	0	n.s.	0	n.s.	0	n.s.	0	n.s.
CUX1	14794	0	n.s.	1228	<0,001	1225	<0,001	1243	0.007	1032	<0,001	0	n.s.	1113	<0,001	1576	<0,001	0	n.s.	1050	<0,001	2112	<0,001	1269	<0,001	1637	<0,001	0	n.s.	1103	<0,001	1236	<0,001	2452	<0,001	1262	<0,001	0	n.s.	935	0.048	1305	<0,001	0	n.s.	1626	<0,001	0	n.s.
CUX2	10854	0	n.s.	896	<0,001	854	0.001	924	0.007	762	<0,001	0	n.s.	826	<0,001	1142	<0,001	0	n.s.	789	<0,001	1524	<0,001	919	<0,001	1162	<0,001	0	n.s.	823	<0,001	890	<0,001	1781	<0,001	920	<0,001	0	n.s.	0	n.s.	933	<0,001	0	n.s.	1163	<0,001	0	n.s.
DBP	33213	2281	<0,001	2938	<0,001	2976	<0,001	3106	<0,001	2422	<0,001	2098	<0,001	2533	<0,001	3935	<0,001	2636	<0,001	2381	<0,001	4530	<0,001	3035	<0,001	3915	<0,001	2185	<0,001	2708	<0,001	2936	<0,001	5405	<0,001	3091	<0,001	2698	<0,001	2445	<0,001	3260	<0,001	2878	<0,001	3715	<0,001	1776	<0,001
DLX6	156953	10357	<0,001	13596	<0,001	14430	<0,001	14593	<0,001	11521	<0,001	9213	<0,001	12025	<0,001	17912	<0,001	12080	<0,001	11643	<0,001	21762	<0,001	14135	<0,001	18450	<0,001	9939	<0,001	12705	<0,001	13710	<0,001	25722	<0,001	14486	<0,001	11959	<0,001	11017	<0,001	14913	<0,001	13164	<0,001	17432	<0,001	8113	<0,001
DMRT3	19385	1242	0.023	1592	<0,001	1599	<0,001	1737	<0,001	1367	<0,001	0	n.s.	1434	<0,001	2037	<0,001	1467	<0,001	1376	<0,001	2360	<0,001	1575	<0,001	2131	<0,001	1202	<0,001	1491	<0,001	1496	<0,001	2832	<0,001	1633	<0,001	1390	0.001	1329	<0,001	1710	<0,001	1590	<0,001	1966	<0,001	929	0.002
DUX4	41757	2716	<0,001	3648	<0,001	3690	<0,001	3813	<0,001	3057	<0,001	2370	0.002	3134	<0,001	4649	<0,001	3081	<0,001	3054	<0,001	5630	<0,001	3685	<0,001	4779	<0,001	2643	<0,001	3276	<0,001	3481	<0,001	6622	<0,001	3823	<0,001	3250	<0,001	2819	<0,001	3816	<0,001	3446	<0,001	4499	<0,001	2032	<0,001
DUXA	10553	0	n.s.	959	<0,001	971	<0,001	1015	<0,001	813	<0,001	612	0.037	778	0.001	1218	<0,001	807	0.001	807	<0,001	1468	<0,001	948	<0,001	1292	<0,001	669	<0,001	862	<0,001	925	<0,001	1761	<0,001	1014	<0,001	821	<0,001	699	0.004	1039	<0,001	879	<0,001	1244	<0,001	529	0.001
E2F1	85370	0	n.s.	0	n.s.	0	n.s.	0	n.s.	0	n.s.	0	n.s.	0	n.s.	0	n.s.	0	n.s.	0	n.s.	0	n.s.	0	n.s.	0	n.s.	0	n.s.	0	n.s.	0	n.s.	0	n.s.	0	n.s.	0	n.s.	0	n.s.	0	n.s.	0	n.s.	0	n.s.	0	n.s.
E2F2	753	0	n.s.	0	n.s.	0	n.s.	0	n.s.	0	n.s.	0	n.s.	0	n.s.	0	n.s.	0	n.s.	0	n.s.	98	0.003	0	n.s.	0	n.s.	0	n.s.	0	n.s.	0	n.s.	0	n.s.	0	n.s.	0	n.s.	0	n.s.	0	n.s.	0	n.s.	0	n.s.	0	n.s.
E2F3	5387	0	n.s.	0	n.s.	0	n.s.	0	n.s.	0	n.s.	0	n.s.	0	n.s.	0	n.s.	0	n.s.	0	n.s.	669	<0,001	0	n.s.	0	n.s.	0	n.s.	0	n.s.	390	0.027	0	n.s.	0	n.s.	0	n.s.	0	n.s.	0	n.s.	0	n.s.	0	n.s.	0	n.s.
E2F4	263306	0	n.s.	0	n.s.	0	n.s.	0	n.s.	0	n.s.	0	n.s.	0	n.s.	0	n.s.	0	n.s.	0	n.s.	0	n.s.	0	n.s.	0	n.s.	0	n.s.	0	n.s.	0	n.s.	0	n.s.	0	n.s.	0	n.s.	0	n.s.	0	n.s.	0	n.s.	0	n.s.	0	n.s.
E2F6	172769	0	n.s.	0	n.s.	0	n.s.	0	n.s.	0	n.s.	0	n.s.	0	n.s.	0	n.s.	0	n.s.	0	n.s.	0	n.s.	0	n.s.	0	n.s.	0	n.s.	0	n.s.	0	n.s.	0	n.s.	0	n.s.	0	n.s.	0	n.s.	0	n.s.	0	n.s.	0	n.s.	0	n.s.
E2F7	1163	0	n.s.	0	n.s.	0	n.s.	0	n.s.	0	n.s.	0	n.s.	0	n.s.	0	n.s.	0	n.s.	0	n.s.	0	n.s.	0	n.s.	0	n.s.	0	n.s.	0	n.s.	0	n.s.	0	n.s.	0	n.s.	0	n.s.	0	n.s.	0	n.s.	0	n.s.	0	n.s.	0	n.s.
E2F8	2875	0	n.s.	0	n.s.	0	n.s.	0	n.s.	0	n.s.	0	n.s.	0	n.s.	0	n.s.	0	n.s.	0	n.s.	313	0.03	0	n.s.	0	n.s.	0	n.s.	0	n.s.	0	n.s.	0	n.s.	0	n.s.	0	n.s.	0	n.s.	0	n.s.	0	n.s.	0	n.s.	0	n.s.
EBF1	27729	0	n.s.	0	n.s.	0	n.s.	0	n.s.	0	n.s.	0	n.s.	0	n.s.	0	n.s.	0	n.s.	0	n.s.	0	n.s.	0	n.s.	0	n.s.	0	n.s.	0	n.s.	0	n.s.	0	n.s.	0	n.s.	0	n.s.	0	n.s.	0	n.s.	0	n.s.	0	n.s.	0	n.s.
EGR1	22897	0	n.s.	0	n.s.	0	n.s.	0	n.s.	0	n.s.	0	n.s.	0	n.s.	0	n.s.	0	n.s.	0	n.s.	0	n.s.	0	n.s.	0	n.s.	0	n.s.	0	n.s.	0	n.s.	0	n.s.	0	n.s.	0	n.s.	0	n.s.	0	n.s.	0	n.s.	0	n.s.	0	n.s.
EGR2	166534	0	n.s.	0	n.s.	0	n.s.	0	n.s.	0	n.s.	0	n.s.	0	n.s.	0	n.s.	0	n.s.	0	n.s.	0	n.s.	0	n.s.	0	n.s.	0	n.s.	0	n.s.	0	n.s.	0	n.s.	0	n.s.	0	n.s.	0	n.s.	0	n.s.	0	n.s.	0	n.s.	0	n.s.
EGR3	36416	0	n.s.	0	n.s.	0	n.s.	0	n.s.	0	n.s.	0	n.s.	0	n.s.	0	n.s.	0	n.s.	0	n.s.	0	n.s.	0	n.s.	0	n.s.	0	n.s.	0	n.s.	0	n.s.	0	n.s.	0	n.s.	0	n.s.	0	n.s.	0	n.s.	0	n.s.	0	n.s.	0	n.s.
EGR4	23547	0	n.s.	0	n.s.	0	n.s.	0	n.s.	0	n.s.	0	n.s.	0	n.s.	0	n.s.	0	n.s.	0	n.s.	0	n.s.	0	n.s.	0	n.s.	0	n.s.	0	n.s.	0	n.s.	0	n.s.	0	n.s.	0	n.s.	0	n.s.	0	n.s.	0	n.s.	0	n.s.	0	n.s.
EHF	19504	0	n.s.	0	n.s.	0	n.s.	0	n.s.	0	n.s.	0	n.s.	0	n.s.	0	n.s.	0	n.s.	1238	0.011	0	n.s.	0	n.s.	0	n.s.	0	n.s.	0	n.s.	0	n.s.	0	n.s.	1519	0.007	0	n.s.	0	n.s.	0	n.s.	0	n.s.	0	n.s.	902	0.042
ELF1	42946	0	n.s.	0	n.s.	0	n.s.	0	n.s.	0	n.s.	0	n.s.	0	n.s.	0	n.s.	0	n.s.	0	n.s.	0	n.s.	0	n.s.	0	n.s.	0	n.s.	0	n.s.	0	n.s.	0	n.s.	0	n.s.	0	n.s.	0	n.s.	0	n.s.	0	n.s.	0	n.s.	0	n.s.
ELF3	24834	0	n.s.	1829	<0,001	1848	0.009	2108	<0,001	1666	0.001	0	n.s.	1763	<0,001	2403	0.001	0	n.s.	1660	<0,001	2671	<0,001	1807	0.018	2441	<0,001	1482	<0,001	0	n.s.	1797	<0,001	3133	<0,001	2070	<0,001	1772	<0,001	1645	<0,001	2050	<0,001	1936	0.003	0	n.s.	1213	<0,001
ELF4	23434	0	n.s.	0	n.s.	0	n.s.	0	n.s.	0	n.s.	0	n.s.	0	n.s.	0	n.s.	0	n.s.	0	n.s.	0	n.s.	0	n.s.	0	n.s.	0	n.s.	0	n.s.	0	n.s.	0	n.s.	0	n.s.	0	n.s.	0	n.s.	0	n.s.	0	n.s.	0	n.s.	0	n.s.
ELF5	150173	9282	0.002	10322	<0,001	10766	0.012	12282	<0,001	9746	<0,001	0	n.s.	10209	<0,001	14297	<0,001	10466	0.022	9495	<0,001	15090	<0,001	10767	<0,001	14159	<0,001	8489	<0,001	10409	<0,001	10039	0.001	18054	<0,001	11838	<0,001	10137	0.001	9253	<0,001	11716	<0,001	11246	0.002	13304	<0,001	6847	<0,001
ELK1	61775	0	n.s.	0	n.s.	0	n.s.	0	n.s.	0	n.s.	0	n.s.	0	n.s.	0	n.s.	0	n.s.	0	n.s.	0	n.s.	0	n.s.	0	n.s.	0	n.s.	0	n.s.	0	n.s.	0	n.s.	0	n.s.	0	n.s.	0	n.s.	0	n.s.	0	n.s.	0	n.s.	0	n.s.
ELK3	82390	0	n.s.	0	n.s.	0	n.s.	0	n.s.	0	n.s.	0	n.s.	0	n.s.	0	n.s.	0	n.s.	0	n.s.	0	n.s.	0	n.s.	0	n.s.	0	n.s.	0	n.s.	0	n.s.	0	n.s.	0	n.s.	0	n.s.	0	n.s.	0	n.s.	0	n.s.	0	n.s.	0	n.s.
ELK4	103693	0	n.s.	0	n.s.	0	n.s.	0	n.s.	0	n.s.	0	n.s.	0	n.s.	0	n.s.	0	n.s.	0	n.s.	0	n.s.	0	n.s.	0	n.s.	0	n.s.	0	n.s.	0	n.s.	0	n.s.	0	n.s.	0	n.s.	0	n.s.	0	n.s.	0	n.s.	0	n.s.	0	n.s.
EMX1	33373	2200	<0,001	2933	<0,001	3102	<0,001	3152	<0,001	2440	<0,001	1959	<0,001	2533	<0,001	3880	<0,001	2537	<0,001	2533	<0,001	4749	<0,001	3087	<0,001	3966	<0,001	2172	<0,001	2744	<0,001	3048	<0,001	5507	<0,001	3052	<0,001	2603	<0,001	2326	<0,001	3151	<0,001	2786	<0,001	3718	<0,001	1732	<0,001
EMX2	41182	2726	<0,001	3736	<0,001	3808	<0,001	3897	<0,001	3100	<0,001	2406	<0,001	3276	<0,001	4865	<0,001	3169	<0,001	3136	<0,001	5790	<0,001	3835	<0,001	4948	<0,001	2703	<0,001	3341	<0,001	3754	<0,001	6946	<0,001	3766	<0,001	3258	<0,001	2885	<0,001	3915	<0,001	3516	<0,001	4698	<0,001	2171	<0,001
EN1	168993	10939	<0,001	14032	<0,001	14758	<0,001	15247	<0,001	12138	<0,001	9727	<0,001	12666	<0,001	18696	<0,001	12707	<0,001	12090	<0,001	21836	<0,001	14504	<0,001	19062	<0,001	10506	<0,001	12977	<0,001	14003	<0,001	25903	<0,001	14913	<0,001	12598	<0,001	11550	<0,001	15327	<0,001	13892	<0,001	18155	<0,001	8499	<0,001
EN2	200340	12466	<0,001	15103	<0,001	15901	<0,001	17027	<0,001	13436	<0,001	11130	<0,001	14253	<0,001	20058	<0,001	14603	<0,001	13012	<0,001	21863	<0,001	15664	<0,001	20529	<0,001	11693	<0,001	14449	<0,001	14784	<0,001	26852	<0,001	16067	<0,001	14159	<0,001	12870	<0,001	16394	<0,001	15621	<0,001	19536	<0,001	9380	<0,001
EOMES	12949	909	<0,001	1072	<0,001	1078	<0,001	1234	<0,001	931	<0,001	866	<0,001	997	<0,001	1431	<0,001	1100	<0,001	904	<0,001	1576	<0,001	1118	<0,001	1404	<0,001	860	<0,001	1024	<0,001	1088	<0,001	1976	<0,001	1122	<0,001	1007	<0,001	993	<0,001	1212	<0,001	1142	<0,001	1369	<0,001	682	<0,001
ERF	75708	0	n.s.	0	n.s.	0	n.s.	0	n.s.	0	n.s.	0	n.s.	0	n.s.	0	n.s.	0	n.s.	0	n.s.	0	n.s.	0	n.s.	0	n.s.	0	n.s.	0	n.s.	0	n.s.	0	n.s.	0	n.s.	0	n.s.	0	n.s.	0	n.s.	0	n.s.	0	n.s.	0	n.s.
ERG	130845	0	n.s.	0	n.s.	0	n.s.	0	n.s.	0	n.s.	0	n.s.	0	n.s.	0	n.s.	0	n.s.	0	n.s.	0	n.s.	0	n.s.	0	n.s.	0	n.s.	0	n.s.	0	n.s.	0	n.s.	0	n.s.	0	n.s.	0	n.s.	0	n.s.	0	n.s.	0	n.s.	0	n.s.
ESR1	2795	0	n.s.	0	n.s.	0	n.s.	0	n.s.	0	n.s.	0	n.s.	0	n.s.	0	n.s.	0	n.s.	0	n.s.	0	n.s.	0	n.s.	0	n.s.	0	n.s.	0	n.s.	0	n.s.	0	n.s.	0	n.s.	0	n.s.	0	n.s.	0	n.s.	0	n.s.	0	n.s.	0	n.s.
ESR2	90972	0	n.s.	0	n.s.	0	n.s.	0	n.s.	0	n.s.	0	n.s.	0	n.s.	0	n.s.	0	n.s.	0	n.s.	0	n.s.	0	n.s.	0	n.s.	0	n.s.	0	n.s.	0	n.s.	0	n.s.	0	n.s.	0	n.s.	0	n.s.	0	n.s.	0	n.s.	0	n.s.	0	n.s.
ESRRB	10691	702	0.018	829	<0,001	853	<0,001	949	<0,001	747	0.001	0	n.s.	748	0.045	1083	<0,001	792	0.019	726	<0,001	1184	<0,001	856	<0,001	1100	<0,001	0	n.s.	764	0.044	791	<0,001	1415	<0,001	856	0.004	783	0.002	697	0.012	922	<0,001	872	0.001	1059	<0,001	509	0.03
ESX1	51218	3358	<0,001	4578	<0,001	4802	<0,001	4814	<0,001	3769	<0,001	3029	<0,001	3982	<0,001	5859	<0,001	3980	<0,001	3893	<0,001	7288	<0,001	4776	<0,001	6112	<0,001	3303	<0,001	4144	<0,001	4623	<0,001	8547	<0,001	4744	<0,001	3942	<0,001	3589	<0,001	4867	<0,001	4267	<0,001	5826	<0,001	2658	<0,001
ETS1	110341	0	n.s.	0	n.s.	0	n.s.	0	n.s.	0	n.s.	0	n.s.	0	n.s.	0	n.s.	0	n.s.	0	n.s.	0	n.s.	0	n.s.	0	n.s.	0	n.s.	0	n.s.	0	n.s.	0	n.s.	0	n.s.	0	n.s.	0	n.s.	0	n.s.	0	n.s.	0	n.s.	0	n.s.
ETV1	118292	0	n.s.	0	n.s.	0	n.s.	0	n.s.	0	n.s.	0	n.s.	0	n.s.	0	n.s.	0	n.s.	0	n.s.	0	n.s.	0	n.s.	0	n.s.	0	n.s.	0	n.s.	0	n.s.	0	n.s.	0	n.s.	0	n.s.	0	n.s.	0	n.s.	0	n.s.	0	n.s.	0	n.s.
ETV2	46394	0	n.s.	0	n.s.	0	n.s.	0	n.s.	3005	0.006	0	n.s.	0	n.s.	0	n.s.	0	n.s.	2911	0.001	4659	0.009	0	n.s.	0	n.s.	2619	0.03	0	n.s.	0	n.s.	0	n.s.	3537	0.004	3181	0.008	0	n.s.	3593	0.003	0	n.s.	0	n.s.	0	n.s.
ETV3	112789	0	n.s.	7677	0.013	0	n.s.	0	n.s.	7123	0.034	0	n.s.	7531	0.025	0	n.s.	0	n.s.	0	n.s.	11135	0.026	7963	0.024	0	n.s.	0	n.s.	0	n.s.	0	n.s.	0	n.s.	8523	<0,001	0	n.s.	6950	0.001	0	n.s.	0	n.s.	0	n.s.	0	n.s.
ETV4	129540	0	n.s.	0	n.s.	0	n.s.	0	n.s.	0	n.s.	0	n.s.	0	n.s.	0	n.s.	0	n.s.	0	n.s.	0	n.s.	0	n.s.	0	n.s.	0	n.s.	0	n.s.	0	n.s.	0	n.s.	0	n.s.	0	n.s.	0	n.s.	0	n.s.	0	n.s.	0	n.s.	0	n.s.
ETV5	187444	0	n.s.	0	n.s.	0	n.s.	0	n.s.	0	n.s.	0	n.s.	0	n.s.	0	n.s.	0	n.s.	0	n.s.	0	n.s.	0	n.s.	0	n.s.	0	n.s.	0	n.s.	0	n.s.	0	n.s.	0	n.s.	0	n.s.	0	n.s.	0	n.s.	0	n.s.	0	n.s.	0	n.s.
ETV6	140034	0	n.s.	0	n.s.	0	n.s.	0	n.s.	0	n.s.	0	n.s.	0	n.s.	0	n.s.	0	n.s.	0	n.s.	0	n.s.	0	n.s.	0	n.s.	0	n.s.	0	n.s.	0	n.s.	0	n.s.	0	n.s.	0	n.s.	0	n.s.	0	n.s.	0	n.s.	0	n.s.	0	n.s.
EVX1	184951	11878	<0,001	15028	<0,001	15617	<0,001	16439	<0,001	12894	<0,001	10415	<0,001	13724	<0,001	19737	<0,001	13544	<0,001	12915	<0,001	22965	<0,001	15541	<0,001	20365	<0,001	11194	<0,001	14090	<0,001	14929	<0,001	27694	<0,001	15907	<0,001	13522	<0,001	12344	<0,001	16146	<0,001	14910	<0,001	19324	<0,001	8901	<0,001
EVX2	257540	16620	<0,001	20888	<0,001	21626	<0,001	22790	<0,001	17915	<0,001	14628	<0,001	19066	<0,001	27250	<0,001	18981	<0,001	17953	<0,001	31333	<0,001	21466	<0,001	28158	<0,001	15634	<0,001	19476	<0,001	20496	<0,001	38023	<0,001	22052	<0,001	18802	<0,001	17201	<0,001	22484	<0,001	20780	<0,001	26548	<0,001	12481	<0,001
EWSR1-FLI1	116	19	<0,001	16	0.006	16	0.011	16	0.027	13	0.041	0	n.s.	0	n.s.	21	0.003	16	0.01	17	0.001	0	n.s.	17	0.004	20	0.005	0	n.s.	18	0.001	0	n.s.	0	n.s.	16	0.015	0	n.s.	13	0.032	19	0.001	0	n.s.	17	0.032	15	<0,001
FEV	104218	0	n.s.	0	n.s.	0	n.s.	0	n.s.	0	n.s.	0	n.s.	0	n.s.	0	n.s.	0	n.s.	6343	0.014	0	n.s.	0	n.s.	0	n.s.	0	n.s.	0	n.s.	0	n.s.	0	n.s.	0	n.s.	0	n.s.	0	n.s.	0	n.s.	0	n.s.	0	n.s.	0	n.s.
FIGLA	276823	16953	<0,001	19340	<0,001	19951	<0,001	22709	<0,001	17975	<0,001	15494	<0,001	18604	<0,001	25618	<0,001	19779	<0,001	0	n.s.	0	n.s.	19621	<0,001	26080	<0,001	15313	<0,001	18692	0.016	18399	<0,001	32506	<0,001	21085	<0,001	18767	<0,001	17025	<0,001	20934	<0,001	21228	<0,001	24765	<0,001	12174	0.018
FLI1	122419	0	n.s.	0	n.s.	0	n.s.	0	n.s.	0	n.s.	0	n.s.	0	n.s.	0	n.s.	0	n.s.	0	n.s.	0	n.s.	0	n.s.	0	n.s.	0	n.s.	0	n.s.	0	n.s.	0	n.s.	0	n.s.	0	n.s.	0	n.s.	0	n.s.	0	n.s.	0	n.s.	0	n.s.
FOS	32972	0	n.s.	2602	<0,001	2569	<0,001	2920	<0,001	2307	<0,001	0	n.s.	2362	<0,001	3359	<0,001	2482	<0,001	2171	<0,001	4035	<0,001	2708	<0,001	3516	<0,001	1888	0.014	2484	<0,001	2524	<0,001	4688	<0,001	2808	<0,001	2374	<0,001	2184	<0,001	2731	<0,001	2647	<0,001	3279	<0,001	1539	0.003
FOS::JUN	30284	1917	0.021	2447	<0,001	2409	<0,001	2776	<0,001	2059	<0,001	1708	0.021	2231	<0,001	3156	<0,001	2274	<0,001	2059	<0,001	3836	<0,001	2566	<0,001	3271	<0,001	1801	<0,001	2327	<0,001	2392	<0,001	4499	<0,001	2570	<0,001	2276	<0,001	2039	<0,001	2592	<0,001	2461	<0,001	2981	<0,001	1447	<0,001
FOS::JUN(var,2)	3239	242	0.001	351	<0,001	331	<0,001	383	<0,001	274	<0,001	233	<0,001	268	<0,001	388	<0,001	307	<0,001	261	<0,001	441	<0,001	331	<0,001	431	<0,001	228	<0,001	282	<0,001	316	<0,001	576	<0,001	353	<0,001	308	<0,001	258	<0,001	351	<0,001	307	<0,001	421	<0,001	191	<0,001
FOS::JUNB	20307	0	n.s.	1627	<0,001	1605	<0,001	1812	<0,001	1366	0.001	0	n.s.	1489	<0,001	2062	<0,001	1499	0.002	1334	<0,001	2562	<0,001	1680	<0,001	2151	<0,001	1170	0.031	1525	<0,001	1537	<0,001	2965	<0,001	1639	<0,001	1484	<0,001	1331	<0,001	1672	<0,001	1656	<0,001	1964	<0,001	0	n.s.
FOS::JUND	20711	1419	<0,001	1756	<0,001	1771	<0,001	1917	<0,001	1463	<0,001	1217	0.001	1598	<0,001	2271	<0,001	1634	<0,001	1456	<0,001	2620	<0,001	1806	<0,001	2348	<0,001	1301	<0,001	1642	<0,001	1646	<0,001	3183	<0,001	1859	<0,001	1640	<0,001	1485	<0,001	1854	<0,001	1777	<0,001	2178	<0,001	1057	<0,001
FOSB::JUN	7055	503	<0,001	655	<0,001	653	<0,001	749	<0,001	544	<0,001	443	0.001	509	0.019	827	<0,001	598	<0,001	515	<0,001	881	<0,001	630	<0,001	856	<0,001	446	0.001	586	<0,001	610	<0,001	1108	<0,001	670	<0,001	609	<0,001	498	<0,001	683	<0,001	612	<0,001	826	<0,001	358	0.003
FOSB::JUNB	36510	2314	0.009	3000	<0,001	2951	<0,001	3326	<0,001	2532	<0,001	2109	<0,001	2708	<0,001	3860	<0,001	2789	<0,001	2477	<0,001	4624	<0,001	3127	<0,001	3988	<0,001	2135	<0,001	2837	<0,001	2937	<0,001	5430	<0,001	3143	<0,001	2728	<0,001	2513	<0,001	3154	<0,001	3002	<0,001	3690	<0,001	1751	<0,001
FOSB::JUNB(var,2)	17084	1189	<0,001	1460	<0,001	1485	<0,001	1675	<0,001	1230	<0,001	1023	<0,001	1296	<0,001	1963	<0,001	1394	<0,001	1204	<0,001	2047	<0,001	1431	<0,001	1925	<0,001	1062	<0,001	1331	<0,001	1392	<0,001	2569	<0,001	1540	<0,001	1343	<0,001	1231	<0,001	1588	<0,001	1427	<0,001	1908	<0,001	865	<0,001
FOSL1	31858	0	n.s.	2463	<0,001	2418	<0,001	2797	<0,001	2184	<0,001	1787	0.031	2268	<0,001	3193	<0,001	2342	<0,001	2015	0.002	3772	<0,001	2569	<0,001	3325	<0,001	0	n.s.	2361	<0,001	2368	<0,001	4416	<0,001	2659	<0,001	2297	<0,001	2107	<0,001	2586	<0,001	2538	<0,001	3076	<0,001	1460	0.026
FOSL1::JUN	16391	1106	<0,001	1384	<0,001	1392	<0,001	1541	<0,001	1128	<0,001	962	0.003	1247	<0,001	1756	<0,001	1295	<0,001	1129	<0,001	2056	<0,001	1419	<0,001	1850	<0,001	1018	<0,001	1276	<0,001	1282	<0,001	2505	<0,001	1442	<0,001	1295	<0,001	1151	<0,001	1432	<0,001	1403	<0,001	1694	<0,001	836	<0,001
FOSL1::JUN(var,2)	13186	918	<0,001	1120	<0,001	1133	<0,001	1300	<0,001	949	<0,001	777	0.006	978	<0,001	1524	<0,001	1075	<0,001	941	<0,001	1618	<0,001	1096	<0,001	1486	<0,001	803	0.001	1003	<0,001	1105	<0,001	1947	<0,001	1171	<0,001	1064	<0,001	937	<0,001	1211	<0,001	1064	0.001	1452	<0,001	674	<0,001
FOSL1::JUNB	11247	745	0.008	937	<0,001	933	<0,001	1051	<0,001	786	<0,001	649	0.043	875	<0,001	1204	<0,001	880	<0,001	789	<0,001	1444	<0,001	1000	<0,001	1231	<0,001	657	0.046	864	<0,001	850	<0,001	1706	<0,001	963	<0,001	868	<0,001	772	<0,001	930	<0,001	963	<0,001	1131	<0,001	581	<0,001
FOSL1::JUND	34288	2179	0.008	2845	<0,001	2793	<0,001	3140	<0,001	2336	<0,001	1948	0.005	2543	<0,001	3608	<0,001	2605	<0,001	2326	<0,001	4471	<0,001	2929	<0,001	3728	<0,001	2049	<0,001	2658	<0,001	2754	<0,001	5206	<0,001	2949	<0,001	2593	<0,001	2381	<0,001	2993	<0,001	2867	<0,001	3437	<0,001	1651	<0,001
FOSL1::JUND(var,2)	20722	1438	<0,001	1808	<0,001	1854	<0,001	2016	<0,001	1529	<0,001	1253	<0,001	1550	<0,001	2427	<0,001	1699	<0,001	1453	<0,001	2545	<0,001	1785	<0,001	2401	<0,001	1297	<0,001	1627	<0,001	1728	<0,001	3185	<0,001	1940	<0,001	1671	<0,001	1531	<0,001	1957	<0,001	1734	<0,001	2374	<0,001	1081	<0,001
FOSL2	56378	3606	<0,001	4237	<0,001	4245	<0,001	4896	<0,001	3765	<0,001	3219	<0,001	4006	<0,001	5642	<0,001	4171	<0,001	3555	<0,001	6243	<0,001	4409	<0,001	5759	<0,001	3221	0.002	4105	<0,001	4156	<0,001	7606	<0,001	4683	<0,001	4034	<0,001	3741	<0,001	4606	<0,001	4576	<0,001	5359	<0,001	2602	0.001
FOSL2::JUN	25476	1675	<0,001	2089	<0,001	2094	<0,001	2304	<0,001	1759	<0,001	1467	0.003	1896	<0,001	2715	<0,001	1954	<0,001	1754	<0,001	3237	<0,001	2179	<0,001	2800	<0,001	1524	<0,001	1982	<0,001	1980	<0,001	3845	<0,001	2217	<0,001	1950	<0,001	1748	<0,001	2197	<0,001	2131	<0,001	2575	<0,001	1250	<0,001
FOSL2::JUN(var,2)	11219	784	<0,001	1009	<0,001	985	<0,001	1155	<0,001	833	<0,001	699	<0,001	838	<0,001	1342	<0,001	960	<0,001	823	<0,001	1370	<0,001	988	<0,001	1313	<0,001	707	<0,001	910	<0,001	946	<0,001	1755	<0,001	1063	<0,001	953	<0,001	857	<0,001	1094	<0,001	973	<0,001	1326	<0,001	570	<0,001
FOSL2::JUNB	32655	2102	0.001	2715	<0,001	2655	<0,001	2989	<0,001	2289	<0,001	1857	0.006	2438	<0,001	3468	<0,001	2504	<0,001	2261	<0,001	4173	<0,001	2808	<0,001	3577	<0,001	1947	<0,001	2526	<0,001	2598	<0,001	4876	<0,001	2838	<0,001	2462	<0,001	2227	<0,001	2832	<0,001	2705	<0,001	3333	<0,001	1571	<0,001
FOSL2::JUNB(var,2)	8720	625	<0,001	800	<0,001	797	<0,001	929	<0,001	672	<0,001	528	0.004	628	0.011	1023	<0,001	745	<0,001	659	<0,001	1088	<0,001	781	<0,001	1072	<0,001	574	<0,001	700	<0,001	774	<0,001	1418	<0,001	832	<0,001	741	<0,001	657	<0,001	838	<0,001	753	<0,001	1038	<0,001	454	<0,001
FOSL2::JUND	35571	2302	<0,001	2879	<0,001	2879	<0,001	3250	<0,001	2447	<0,001	2024	0.003	2634	<0,001	3749	<0,001	2728	<0,001	2443	<0,001	4441	<0,001	2993	<0,001	3847	<0,001	2098	<0,001	2769	<0,001	2832	<0,001	5232	<0,001	3055	<0,001	2672	<0,001	2450	<0,001	3056	<0,001	2940	<0,001	3605	<0,001	1691	<0,001
FOSL2::JUND(var,2)	6103	438	<0,001	587	<0,001	593	<0,001	655	<0,001	479	<0,001	397	<0,001	475	<0,001	726	<0,001	547	<0,001	453	<0,001	755	<0,001	568	<0,001	742	<0,001	385	0.003	505	<0,001	541	<0,001	972	<0,001	610	<0,001	540	<0,001	471	<0,001	604	<0,001	574	<0,001	745	<0,001	331	<0,001
FOXA1	38579	2677	<0,001	3459	<0,001	3640	<0,001	3794	<0,001	2918	<0,001	2411	<0,001	3070	<0,001	4472	<0,001	3136	<0,001	2853	<0,001	5172	<0,001	3553	<0,001	4733	<0,001	2596	<0,001	3284	<0,001	3488	<0,001	6278	<0,001	3821	<0,001	3140	<0,001	2912	<0,001	3874	<0,001	3316	<0,001	4464	<0,001	2113	<0,001
FOXB1	25444	1784	<0,001	2521	<0,001	2625	<0,001	2733	<0,001	1936	<0,001	1632	<0,001	2121	<0,001	3248	<0,001	2151	<0,001	2027	<0,001	4161	<0,001	2704	<0,001	3429	<0,001	1769	<0,001	2359	<0,001	2622	<0,001	4784	<0,001	2737	<0,001	2105	<0,001	2004	<0,001	2686	<0,001	2296	<0,001	3182	<0,001	1444	<0,001
FOXC1	37533	2653	<0,001	3652	<0,001	3816	<0,001	4006	<0,001	2948	<0,001	2434	<0,001	3205	<0,001	4747	<0,001	3150	<0,001	3048	<0,001	5793	<0,001	3828	<0,001	4987	<0,001	2665	<0,001	3453	<0,001	3642	<0,001	6840	<0,001	3973	<0,001	3180	<0,001	2939	<0,001	3995	<0,001	3346	<0,001	4729	<0,001	2168	<0,001
FOXC2	14091	1007	<0,001	1420	<0,001	1510	<0,001	1531	<0,001	1129	<0,001	909	<0,001	1194	<0,001	1801	<0,001	1234	<0,001	1155	<0,001	2305	<0,001	1519	<0,001	1983	<0,001	980	<0,001	1327	<0,001	1458	<0,001	2687	<0,001	1538	<0,001	1232	<0,001	1174	<0,001	1535	<0,001	1274	<0,001	1769	<0,001	823	<0,001
FOXD1	20434	1379	<0,001	1944	<0,001	1941	<0,001	2072	<0,001	1545	<0,001	1326	<0,001	1585	<0,001	2362	<0,001	1703	<0,001	1551	<0,001	2875	<0,001	1951	<0,001	2560	<0,001	1352	<0,001	1795	<0,001	1824	<0,001	3412	<0,001	1987	<0,001	1657	<0,001	1572	<0,001	1999	<0,001	1793	<0,001	2311	<0,001	1093	<0,001
FOXD2	518351	0	n.s.	0	n.s.	0	n.s.	0	n.s.	0	n.s.	0	n.s.	0	n.s.	0	n.s.	0	n.s.	0	n.s.	0	n.s.	0	n.s.	0	n.s.	0	n.s.	0	n.s.	0	n.s.	0	n.s.	0	n.s.	0	n.s.	0	n.s.	0	n.s.	0	n.s.	0	n.s.	0	n.s.
FOXF2	4015	275	0.029	345	<0,001	393	<0,001	399	<0,001	307	<0,001	247	0.025	329	<0,001	462	<0,001	329	0.001	312	<0,001	626	<0,001	422	<0,001	547	<0,001	275	<0,001	374	<0,001	368	<0,001	746	<0,001	429	<0,001	325	<0,001	310	<0,001	432	<0,001	341	0.005	492	<0,001	205	0.018
FOXG1	18684	1308	<0,001	1777	<0,001	1844	<0,001	1915	<0,001	1478	<0,001	1191	<0,001	1506	<0,001	2224	<0,001	1554	<0,001	1502	<0,001	2764	<0,001	1800	<0,001	2367	<0,001	1292	<0,001	1672	<0,001	1737	<0,001	3261	<0,001	1873	<0,001	1553	<0,001	1446	<0,001	1870	<0,001	1628	<0,001	2191	<0,001	1022	<0,001
FOXH1	34494	2363	<0,001	2982	<0,001	3110	<0,001	3254	<0,001	2528	<0,001	2062	<0,001	2714	<0,001	3842	<0,001	2613	<0,001	2486	<0,001	4427	<0,001	2945	<0,001	3984	<0,001	2233	<0,001	2786	<0,001	2933	<0,001	5375	<0,001	3339	<0,001	2596	<0,001	2499	<0,001	3256	<0,001	2888	<0,001	3767	<0,001	1788	<0,001
FOXI1	145213	9909	<0,001	12305	<0,001	12565	<0,001	13975	<0,001	10730	<0,001	8782	<0,001	11128	<0,001	16086	<0,001	11316	<0,001	10590	<0,001	18500	<0,001	12593	<0,001	16505	<0,001	9325	<0,001	11756	<0,001	12102	<0,001	21985	<0,001	13320	<0,001	11332	<0,001	10403	<0,001	13537	<0,001	12210	<0,001	15613	<0,001	7579	<0,001
FOXK1	6695	469	0.001	653	<0,001	663	<0,001	733	<0,001	533	<0,001	433	<0,001	564	<0,001	780	<0,001	558	<0,001	529	<0,001	975	<0,001	634	<0,001	861	<0,001	492	<0,001	556	<0,001	613	<0,001	1170	<0,001	697	<0,001	542	<0,001	566	<0,001	676	<0,001	588	<0,001	807	<0,001	386	<0,001
FOXK2	14173	1018	<0,001	1445	<0,001	1452	<0,001	1562	<0,001	1127	<0,001	962	<0,001	1175	<0,001	1760	<0,001	1237	<0,001	1136	<0,001	2110	<0,001	1417	<0,001	1877	<0,001	994	<0,001	1284	<0,001	1387	<0,001	2498	<0,001	1486	<0,001	1179	<0,001	1167	<0,001	1526	<0,001	1328	<0,001	1684	<0,001	813	<0,001
FOXL1	330594	21697	<0,001	26610	<0,001	27494	<0,001	30193	<0,001	23105	<0,001	19572	<0,001	24567	<0,001	35142	<0,001	25049	<0,001	22882	<0,001	40319	<0,001	27386	<0,001	35948	<0,001	20224	<0,001	25726	<0,001	26336	<0,001	47691	<0,001	29007	<0,001	24777	<0,001	22710	<0,001	29311	<0,001	27124	<0,001	33907	<0,001	16366	<0,001
FOXO3	42048	2892	<0,001	3777	<0,001	3718	<0,001	4193	<0,001	3202	<0,001	2607	<0,001	3251	<0,001	4752	<0,001	3367	<0,001	3129	<0,001	5482	<0,001	3749	<0,001	4984	<0,001	2736	<0,001	3521	<0,001	3541	<0,001	6566	<0,001	3992	<0,001	3391	<0,001	3064	<0,001	4013	<0,001	3672	<0,001	4618	<0,001	2251	<0,001
FOXO4	138189	9524	<0,001	11780	<0,001	12231	<0,001	13290	<0,001	10287	<0,001	8474	<0,001	10676	<0,001	15610	<0,001	10960	<0,001	10260	<0,001	18140	<0,001	12232	<0,001	15939	<0,001	9017	<0,001	11413	<0,001	11885	<0,001	21017	<0,001	12804	<0,001	10867	<0,001	9943	<0,001	13113	<0,001	11811	<0,001	15065	<0,001	7326	<0,001
FOXO6	158483	10953	<0,001	13588	<0,001	14138	<0,001	15321	<0,001	11816	<0,001	9715	<0,001	12217	<0,001	17864	<0,001	12700	<0,001	11622	<0,001	20184	<0,001	13829	<0,001	18332	<0,001	10348	<0,001	13074	<0,001	13411	<0,001	24093	<0,001	14726	<0,001	12429	<0,001	11440	<0,001	14939	<0,001	13662	<0,001	17337	<0,001	8357	<0,001
FOXP1	10256	706	<0,001	1011	<0,001	1024	<0,001	1108	<0,001	821	<0,001	655	<0,001	797	<0,001	1242	<0,001	904	<0,001	796	<0,001	1479	<0,001	970	<0,001	1341	<0,001	719	<0,001	896	<0,001	965	<0,001	1744	<0,001	1041	<0,001	845	<0,001	817	<0,001	1052	<0,001	935	<0,001	1188	<0,001	564	<0,001
FOXP2	23383	1698	<0,001	2360	<0,001	2354	<0,001	2519	<0,001	1897	<0,001	1564	<0,001	1879	<0,001	2903	<0,001	1980	<0,001	1926	<0,001	3294	<0,001	2225	<0,001	3085	<0,001	1705	<0,001	2154	<0,001	2187	<0,001	4032	<0,001	2455	<0,001	1966	<0,001	1874	<0,001	2425	<0,001	2193	<0,001	2825	<0,001	1314	<0,001
FOXP3	414925	27284	<0,001	33016	<0,001	34261	<0,001	37270	<0,001	28823	<0,001	24387	<0,001	30458	<0,001	43505	<0,001	31280	<0,001	28867	<0,001	49470	<0,001	33883	<0,001	44268	<0,001	25617	<0,001	32043	<0,001	32570	<0,001	58848	<0,001	35419	<0,001	30817	<0,001	27982	<0,001	36073	<0,001	33671	<0,001	42094	<0,001	20381	<0,001
GATA1::TAL1	8907	0	n.s.	733	<0,001	799	<0,001	768	0.005	645	<0,001	524	0.025	721	<0,001	988	<0,001	684	0.002	640	<0,001	1175	<0,001	766	<0,001	1017	<0,001	526	0.042	699	<0,001	764	<0,001	1387	<0,001	782	<0,001	648	0.007	622	<0,001	784	<0,001	727	0.002	921	<0,001	448	0.002
GATA2	14576	1008	<0,001	1338	<0,001	1338	<0,001	1464	<0,001	1132	<0,001	913	<0,001	1206	<0,001	1726	<0,001	1150	<0,001	1140	<0,001	2020	<0,001	1321	<0,001	1841	<0,001	964	<0,001	1263	<0,001	1264	<0,001	2551	<0,001	1391	<0,001	1125	<0,001	1098	<0,001	1434	<0,001	1286	<0,001	1716	<0,001	750	<0,001
GATA3	67464	4320	<0,001	5434	<0,001	5742	<0,001	6004	<0,001	4720	<0,001	3840	<0,001	5083	<0,001	7264	<0,001	4968	<0,001	4741	<0,001	8569	<0,001	5540	<0,001	7703	<0,001	4105	<0,001	5141	<0,001	5296	<0,001	10194	<0,001	5907	<0,001	4837	<0,001	4549	<0,001	5986	<0,001	5374	<0,001	7208	<0,001	3200	<0,001
GATA5	123775	0	n.s.	9100	<0,001	9697	<0,001	10326	<0,001	8222	<0,001	0	n.s.	8669	<0,001	12506	<0,001	0	n.s.	8071	<0,001	14087	<0,001	9316	<0,001	12708	<0,001	7083	<0,001	8769	<0,001	8871	<0,001	16889	<0,001	10022	<0,001	8379	0.001	7762	<0,001	10133	<0,001	9281	0.005	12060	<0,001	5508	0.026
GATA6	6158	451	<0,001	572	<0,001	573	<0,001	613	<0,001	472	<0,001	405	<0,001	522	<0,001	701	<0,001	478	0.005	482	<0,001	792	<0,001	568	<0,001	780	<0,001	412	<0,001	527	<0,001	513	<0,001	1035	<0,001	602	<0,001	476	<0,001	487	<0,001	609	<0,001	566	<0,001	701	<0,001	326	<0,001
GBX1	38168	2476	<0,001	3326	<0,001	3504	<0,001	3487	<0,001	2738	<0,001	2166	0.004	2909	<0,001	4278	<0,001	2900	<0,001	2863	<0,001	5352	<0,001	3489	<0,001	4465	<0,001	2456	<0,001	3082	<0,001	3421	<0,001	6232	<0,001	3400	<0,001	2890	<0,001	2620	<0,001	3508	<0,001	3126	<0,001	4246	<0,001	1939	<0,001
GBX2	49707	3185	<0,001	4329	<0,001	4518	<0,001	4527	<0,001	3606	<0,001	2910	<0,001	3805	<0,001	5627	<0,001	3804	<0,001	3734	<0,001	6948	<0,001	4548	<0,001	5759	<0,001	3192	<0,001	4039	<0,001	4391	<0,001	8091	<0,001	4505	<0,001	3763	<0,001	3409	<0,001	4602	<0,001	4123	<0,001	5544	<0,001	2554	<0,001
GCM1	81451	0	n.s.	0	n.s.	0	n.s.	0	n.s.	0	n.s.	0	n.s.	0	n.s.	0	n.s.	0	n.s.	0	n.s.	0	n.s.	0	n.s.	0	n.s.	0	n.s.	0	n.s.	0	n.s.	0	n.s.	0	n.s.	0	n.s.	0	n.s.	0	n.s.	0	n.s.	0	n.s.	0	n.s.
GCM2	156026	0	n.s.	0	n.s.	0	n.s.	0	n.s.	0	n.s.	0	n.s.	0	n.s.	0	n.s.	0	n.s.	0	n.s.	0	n.s.	0	n.s.	0	n.s.	0	n.s.	0	n.s.	0	n.s.	0	n.s.	0	n.s.	0	n.s.	0	n.s.	0	n.s.	0	n.s.	0	n.s.	0	n.s.
GLI2	15959	0	n.s.	0	n.s.	0	n.s.	0	n.s.	0	n.s.	0	n.s.	0	n.s.	0	n.s.	0	n.s.	0	n.s.	0	n.s.	0	n.s.	0	n.s.	0	n.s.	0	n.s.	0	n.s.	0	n.s.	0	n.s.	0	n.s.	0	n.s.	0	n.s.	0	n.s.	0	n.s.	0	n.s.
GLIS1	1941	0	n.s.	0	n.s.	0	n.s.	0	n.s.	0	n.s.	0	n.s.	0	n.s.	0	n.s.	0	n.s.	0	n.s.	0	n.s.	0	n.s.	0	n.s.	0	n.s.	0	n.s.	0	n.s.	0	n.s.	0	n.s.	0	n.s.	0	n.s.	0	n.s.	0	n.s.	0	n.s.	0	n.s.
GLIS2	33774	0	n.s.	0	n.s.	0	n.s.	0	n.s.	0	n.s.	0	n.s.	0	n.s.	0	n.s.	0	n.s.	0	n.s.	0	n.s.	0	n.s.	0	n.s.	0	n.s.	0	n.s.	0	n.s.	0	n.s.	0	n.s.	0	n.s.	0	n.s.	0	n.s.	0	n.s.	0	n.s.	0	n.s.
GLIS3	5331	0	n.s.	0	n.s.	0	n.s.	0	n.s.	0	n.s.	0	n.s.	0	n.s.	0	n.s.	0	n.s.	0	n.s.	0	n.s.	0	n.s.	0	n.s.	0	n.s.	0	n.s.	0	n.s.	0	n.s.	0	n.s.	0	n.s.	0	n.s.	0	n.s.	0	n.s.	0	n.s.	0	n.s.
GMEB2	102543	6807	<0,001	7594	<0,001	8462	<0,001	9051	<0,001	7047	<0,001	6089	<0,001	7506	<0,001	10782	<0,001	7967	<0,001	6753	<0,001	11442	<0,001	8265	<0,001	10834	<0,001	6240	<0,001	7793	<0,001	7922	<0,001	14267	<0,001	8502	<0,001	7651	<0,001	7187	<0,001	8938	<0,001	8396	<0,001	10765	<0,001	4999	<0,001
GRHL1	13066	908	<0,001	1234	<0,001	1187	<0,001	1267	<0,001	964	<0,001	859	<0,001	1018	<0,001	1486	<0,001	1034	<0,001	994	<0,001	1678	<0,001	1161	<0,001	1502	<0,001	862	<0,001	1154	<0,001	1077	<0,001	2003	<0,001	1222	<0,001	1035	<0,001	991	<0,001	1271	<0,001	1177	<0,001	1440	<0,001	624	0.014
GRHL2	1496	0	n.s.	154	<0,001	141	0.001	165	<0,001	124	0.001	106	0.005	131	0.001	200	<0,001	139	<0,001	117	0.003	226	<0,001	143	<0,001	180	<0,001	113	0.001	155	<0,001	122	0.011	234	<0,001	155	<0,001	138	<0,001	0	n.s.	185	<0,001	136	0.01	188	<0,001	0	n.s.
GSC	84146	5222	0.014	6549	<0,001	7022	<0,001	7264	<0,001	5751	<0,001	4680	0.003	6182	<0,001	8936	<0,001	6029	<0,001	5721	<0,001	10336	<0,001	6927	<0,001	9081	<0,001	4965	<0,001	6275	<0,001	6623	<0,001	12297	<0,001	7083	<0,001	6028	<0,001	5546	<0,001	7277	<0,001	6583	<0,001	8610	<0,001	3976	<0,001
GSC2	170867	10871	<0,001	13660	<0,001	14563	<0,001	15314	<0,001	11898	<0,001	9698	<0,001	12517	<0,001	18413	<0,001	12550	<0,001	11957	<0,001	21647	<0,001	14237	<0,001	18726	<0,001	10501	<0,001	13304	<0,001	13779	<0,001	25311	<0,001	14941	<0,001	12471	<0,001	11516	<0,001	15198	<0,001	13702	<0,001	17646	<0,001	8379	<0,001
GSX1	198427	13292	<0,001	17413	<0,001	18208	<0,001	18636	<0,001	14486	<0,001	11744	<0,001	15365	<0,001	22584	<0,001	15105	<0,001	14838	<0,001	27404	<0,001	17846	<0,001	23479	<0,001	12703	<0,001	16199	<0,001	17435	<0,001	32365	<0,001	18582	<0,001	15347	<0,001	14153	<0,001	18806	<0,001	16632	<0,001	22115	<0,001	10160	<0,001
GSX2	94608	6368	<0,001	8618	<0,001	8986	<0,001	8946	<0,001	7013	<0,001	5625	<0,001	7443	<0,001	11063	<0,001	7339	<0,001	7176	<0,001	13695	<0,001	8832	<0,001	11579	<0,001	6187	<0,001	7928	<0,001	8688	<0,001	16121	<0,001	9053	<0,001	7423	<0,001	6799	<0,001	9207	<0,001	8016	<0,001	10998	<0,001	4970	<0,001
HES5	23321	0	n.s.	0	n.s.	0	n.s.	0	n.s.	0	n.s.	0	n.s.	0	n.s.	0	n.s.	0	n.s.	0	n.s.	0	n.s.	0	n.s.	0	n.s.	0	n.s.	0	n.s.	0	n.s.	0	n.s.	0	n.s.	0	n.s.	0	n.s.	0	n.s.	0	n.s.	0	n.s.	0	n.s.
HES7	15653	0	n.s.	0	n.s.	0	n.s.	0	n.s.	0	n.s.	0	n.s.	0	n.s.	0	n.s.	0	n.s.	0	n.s.	0	n.s.	0	n.s.	0	n.s.	0	n.s.	0	n.s.	0	n.s.	0	n.s.	0	n.s.	0	n.s.	0	n.s.	0	n.s.	0	n.s.	0	n.s.	0	n.s.
HESX1	74084	4773	<0,001	6412	<0,001	6842	<0,001	6758	<0,001	5428	<0,001	4347	<0,001	5730	<0,001	8473	<0,001	5547	<0,001	5593	<0,001	10547	<0,001	6685	<0,001	8745	<0,001	4693	<0,001	6032	<0,001	6407	<0,001	12017	<0,001	6981	<0,001	5596	<0,001	5122	<0,001	7035	<0,001	6026	<0,001	8396	<0,001	3790	<0,001
HEY1	131348	0	n.s.	0	n.s.	0	n.s.	0	n.s.	0	n.s.	0	n.s.	0	n.s.	0	n.s.	0	n.s.	0	n.s.	0	n.s.	0	n.s.	0	n.s.	0	n.s.	0	n.s.	0	n.s.	0	n.s.	0	n.s.	0	n.s.	0	n.s.	0	n.s.	0	n.s.	0	n.s.	0	n.s.
HEY2	225598	0	n.s.	0	n.s.	0	n.s.	0	n.s.	0	n.s.	0	n.s.	0	n.s.	0	n.s.	0	n.s.	0	n.s.	0	n.s.	0	n.s.	0	n.s.	0	n.s.	0	n.s.	0	n.s.	0	n.s.	0	n.s.	0	n.s.	0	n.s.	0	n.s.	0	n.s.	0	n.s.	0	n.s.
HIC2	577359	0	n.s.	0	n.s.	0	n.s.	0	n.s.	0	n.s.	0	n.s.	0	n.s.	0	n.s.	0	n.s.	0	n.s.	0	n.s.	0	n.s.	0	n.s.	0	n.s.	0	n.s.	0	n.s.	0	n.s.	0	n.s.	0	n.s.	0	n.s.	0	n.s.	0	n.s.	0	n.s.	0	n.s.
HIF1A	123480	7828	<0,001	8709	<0,001	9705	<0,001	10806	<0,001	8198	<0,001	7175	<0,001	8607	<0,001	12235	<0,001	9392	<0,001	7584	<0,001	12520	<0,001	9437	<0,001	12273	<0,001	7261	<0,001	9114	<0,001	8751	<0,001	15841	<0,001	9995	<0,001	8906	<0,001	8210	<0,001	10151	<0,001	9783	<0,001	12407	<0,001	5647	<0,001
HINFP	124135	0	n.s.	0	n.s.	0	n.s.	0	n.s.	0	n.s.	0	n.s.	0	n.s.	0	n.s.	0	n.s.	0	n.s.	0	n.s.	0	n.s.	0	n.s.	0	n.s.	0	n.s.	0	n.s.	0	n.s.	0	n.s.	0	n.s.	0	n.s.	0	n.s.	0	n.s.	0	n.s.	0	n.s.
HLF	57546	3871	<0,001	5133	<0,001	5260	<0,001	5503	<0,001	4237	<0,001	3620	<0,001	4501	<0,001	6828	<0,001	4539	<0,001	4243	<0,001	7682	<0,001	5237	<0,001	6896	<0,001	3779	<0,001	4712	<0,001	4991	<0,001	9323	<0,001	5451	<0,001	4694	<0,001	4171	<0,001	5496	<0,001	5087	<0,001	6417	<0,001	3036	<0,001
HMBOX1	62149	4187	<0,001	5417	<0,001	5505	<0,001	5896	<0,001	4422	<0,001	3686	<0,001	4701	<0,001	6869	<0,001	4733	<0,001	4645	<0,001	7728	<0,001	5329	<0,001	7063	<0,001	4013	<0,001	5113	<0,001	5127	<0,001	9497	<0,001	5779	<0,001	4805	<0,001	4402	<0,001	5748	<0,001	5218	<0,001	6645	<0,001	3190	<0,001
HNF1A	1743	0	n.s.	170	<0,001	173	<0,001	171	0.003	140	0.002	0	n.s.	144	0.005	229	<0,001	0	n.s.	148	<0,001	286	<0,001	180	<0,001	259	<0,001	0	n.s.	174	<0,001	172	<0,001	354	<0,001	185	<0,001	143	0.007	128	0.015	184	<0,001	0	n.s.	205	<0,001	0	n.s.
HNF1B	2986	210	0.023	280	<0,001	289	<0,001	279	0.002	218	0.012	0	n.s.	0	n.s.	358	<0,001	0	n.s.	236	<0,001	472	<0,001	293	<0,001	398	<0,001	196	0.008	267	<0,001	278	<0,001	565	<0,001	272	<0,001	251	<0,001	238	<0,001	325	<0,001	273	<0,001	369	<0,001	0	n.s.
HNF4G	80856	0	n.s.	5677	<0,001	6033	<0,001	6781	<0,001	5159	0.011	4515	0.001	5468	0.004	7600	<0,001	5679	0.027	0	n.s.	0	n.s.	5819	0.001	7483	0.004	4537	0.013	0	n.s.	5433	0.01	9772	<0,001	6142	<0,001	5481	0.007	4960	0.017	6201	0.002	6165	<0,001	7220	0.001	3652	0.007
HOXA10	37309	2466	<0,001	3430	<0,001	3461	<0,001	3582	<0,001	2780	<0,001	2151	<0,001	2905	<0,001	4369	<0,001	2768	<0,001	2886	<0,001	5536	<0,001	3513	<0,001	4536	<0,001	2394	<0,001	3106	<0,001	3353	<0,001	6465	<0,001	3610	<0,001	2957	<0,001	2647	<0,001	3563	<0,001	3114	<0,001	4270	<0,001	1899	<0,001
HOXA13	29725	1969	<0,001	2722	<0,001	2786	<0,001	2819	<0,001	2194	<0,001	1736	<0,001	2356	<0,001	3533	<0,001	2277	<0,001	2298	<0,001	4372	<0,001	2820	<0,001	3589	<0,001	1934	<0,001	2541	<0,001	2768	<0,001	5149	<0,001	2897	<0,001	2311	<0,001	2176	<0,001	2898	<0,001	2516	<0,001	3458	<0,001	1484	<0,001
HOXA2	199057	13123	<0,001	16388	<0,001	17262	<0,001	17920	<0,001	14102	<0,001	11488	<0,001	14849	<0,001	21770	<0,001	14924	<0,001	14145	<0,001	24758	<0,001	16942	<0,001	22304	<0,001	12325	<0,001	15604	<0,001	16144	<0,001	29919	<0,001	17499	<0,001	14833	<0,001	13656	<0,001	17799	<0,001	16319	<0,001	21058	<0,001	9886	<0,001
HOXA5	149218	9712	<0,001	12150	<0,001	12902	<0,001	13359	<0,001	10474	<0,001	8705	<0,001	11167	<0,001	16186	<0,001	11286	<0,001	10711	<0,001	19280	<0,001	12791	<0,001	16790	<0,001	9443	<0,001	11796	<0,001	12302	<0,001	22357	<0,001	13403	<0,001	11132	<0,001	10256	<0,001	13570	<0,001	12244	<0,001	15472	<0,001	7487	<0,001
HOXB13	32935	2253	<0,001	3137	<0,001	3171	<0,001	3245	<0,001	2508	<0,001	1963	<0,001	2629	<0,001	3952	<0,001	2564	<0,001	2654	<0,001	4939	<0,001	3154	<0,001	4136	<0,001	2203	<0,001	2875	<0,001	3111	<0,001	5826	<0,001	3266	<0,001	2662	<0,001	2502	<0,001	3267	<0,001	2850	<0,001	3829	<0,001	1744	<0,001
HOXB2	121472	8123	<0,001	10588	<0,001	11137	<0,001	11294	<0,001	8847	<0,001	7132	<0,001	9403	<0,001	13943	<0,001	9242	<0,001	9094	<0,001	16578	<0,001	10911	<0,001	14472	<0,001	7835	<0,001	9991	<0,001	10539	<0,001	19679	<0,001	11340	<0,001	9258	<0,001	8644	<0,001	11527	<0,001	10062	<0,001	13665	<0,001	6288	<0,001
HOXB3	319861	21158	<0,001	27153	<0,001	28360	<0,001	29426	<0,001	22955	<0,001	18757	<0,001	24227	<0,001	35651	<0,001	24242	<0,001	23387	<0,001	41782	<0,001	27926	<0,001	36859	<0,001	20191	<0,001	25669	<0,001	26850	<0,001	49935	<0,001	29172	<0,001	24345	<0,001	22525	<0,001	29557	<0,001	26611	<0,001	34797	<0,001	16057	<0,001
HOXC10	73450	4955	<0,001	6848	<0,001	6968	<0,001	7211	<0,001	5552	<0,001	4332	<0,001	5754	<0,001	8722	<0,001	5549	<0,001	5714	<0,001	10569	<0,001	6828	<0,001	9012	<0,001	4849	<0,001	6209	<0,001	6714	<0,001	12809	<0,001	7066	<0,001	5763	<0,001	5350	<0,001	7212	<0,001	6239	<0,001	8469	<0,001	3761	<0,001
HOXC11	44617	3098	<0,001	4248	<0,001	4241	<0,001	4380	<0,001	3388	<0,001	2692	<0,001	3570	<0,001	5348	<0,001	3470	<0,001	3534	<0,001	6212	<0,001	4144	<0,001	5500	<0,001	2940	<0,001	3814	<0,001	4030	<0,001	7658	<0,001	4368	<0,001	3574	<0,001	3269	<0,001	4410	<0,001	3871	<0,001	5191	<0,001	2338	<0,001
HOXC12	31849	2184	<0,001	2950	<0,001	2992	<0,001	3149	<0,001	2451	<0,001	1853	<0,001	2544	<0,001	3752	<0,001	2436	<0,001	2447	<0,001	4459	<0,001	2945	<0,001	3907	<0,001	2124	<0,001	2678	<0,001	2796	<0,001	5398	<0,001	3114	<0,001	2544	<0,001	2328	<0,001	3070	<0,001	2739	<0,001	3608	<0,001	1687	<0,001
HOXC13	13116	879	0.001	1242	<0,001	1251	<0,001	1251	<0,001	1015	<0,001	798	<0,001	1053	<0,001	1540	<0,001	1015	<0,001	988	<0,001	1791	<0,001	1260	<0,001	1582	<0,001	892	<0,001	1132	<0,001	1182	<0,001	2242	<0,001	1274	<0,001	1069	<0,001	977	<0,001	1302	<0,001	1167	<0,001	1508	<0,001	686	<0,001
HOXD11	42055	2761	<0,001	3899	<0,001	4002	<0,001	4039	<0,001	3140	<0,001	2431	<0,001	3358	<0,001	4966	<0,001	3094	<0,001	3283	<0,001	6137	<0,001	3907	<0,001	5188	<0,001	2720	<0,001	3484	<0,001	3798	<0,001	7489	<0,001	4110	<0,001	3304	<0,001	3045	<0,001	4090	<0,001	3596	<0,001	4833	<0,001	2124	<0,001
HOXD12	35344	2346	<0,001	2934	<0,001	3050	<0,001	3195	<0,001	2493	<0,001	2015	0.003	2648	<0,001	3883	<0,001	2597	<0,001	2540	<0,001	4688	<0,001	3029	<0,001	3922	<0,001	2183	<0,001	2797	<0,001	2979	<0,001	5577	<0,001	3209	<0,001	2644	<0,001	2391	<0,001	3189	<0,001	2839	<0,001	3837	<0,001	1730	<0,001
HOXD13	47384	3253	<0,001	4477	<0,001	4576	<0,001	4645	<0,001	3600	<0,001	2873	<0,001	3759	<0,001	5544	<0,001	3700	<0,001	3708	<0,001	7075	<0,001	4525	<0,001	5838	<0,001	3167	<0,001	4107	<0,001	4538	<0,001	8306	<0,001	4684	<0,001	3727	<0,001	3557	<0,001	4704	<0,001	4168	<0,001	5565	<0,001	2493	<0,001
HSF1	3909	0	n.s.	323	<0,001	345	<0,001	369	<0,001	283	0.007	0	n.s.	297	0.008	431	<0,001	0	n.s.	285	<0,001	521	<0,001	323	0.001	437	<0,001	253	0.005	333	<0,001	317	<0,001	611	<0,001	360	<0,001	306	0.002	269	0.014	330	0.012	332	0.005	400	<0,001	0	n.s.
HSF2	13871	0	n.s.	1059	<0,001	1135	<0,001	1185	0.001	0	n.s.	800	0.026	991	0.003	1432	<0,001	0	n.s.	922	<0,001	1651	<0,001	1094	<0,001	1449	<0,001	827	0.006	1071	<0,001	1014	<0,001	1944	<0,001	1198	<0,001	984	0.01	883	0.033	1188	<0,001	1106	0.003	1339	<0,001	0	n.s.
HSF4	12954	0	n.s.	976	<0,001	1002	0.002	1082	0.02	867	0.014	0	n.s.	908	0.024	1326	<0,001	0	n.s.	835	0.011	1477	<0,001	1004	<0,001	1312	<0,001	783	0.002	951	0.002	946	<0,001	1719	<0,001	1088	<0,001	0	n.s.	826	0.034	1127	<0,001	0	n.s.	1188	0.024	0	n.s.
ID4	165348	0	n.s.	0	n.s.	0	n.s.	13359	<0,001	0	n.s.	9244	<0,001	11046	0.003	0	n.s.	11839	<0,001	0	n.s.	0	n.s.	0	n.s.	0	n.s.	0	n.s.	0	n.s.	0	n.s.	0	n.s.	0	n.s.	11059	0.012	10105	0.001	0	n.s.	12622	<0,001	14459	0.047	0	n.s.
INSM1	46246	0	n.s.	0	n.s.	0	n.s.	0	n.s.	0	n.s.	0	n.s.	0	n.s.	0	n.s.	0	n.s.	0	n.s.	0	n.s.	0	n.s.	0	n.s.	0	n.s.	0	n.s.	0	n.s.	0	n.s.	0	n.s.	0	n.s.	0	n.s.	0	n.s.	0	n.s.	0	n.s.	0	n.s.
IRF1	2643	194	0.006	261	<0,001	285	<0,001	270	<0,001	252	<0,001	192	<0,001	228	<0,001	337	<0,001	222	0.002	238	<0,001	366	<0,001	242	<0,001	342	<0,001	208	<0,001	274	<0,001	234	<0,001	467	<0,001	279	<0,001	219	0.001	216	<0,001	279	<0,001	244	<0,001	330	<0,001	160	<0,001
IRF2	1216	0	n.s.	98	0.043	113	0.003	124	0.003	102	0.002	84	0.021	102	0.011	137	0.008	107	0.009	95	0.007	164	<0,001	106	0.014	0	n.s.	90	0.004	118	<0,001	115	<0,001	185	<0,001	112	0.011	0	n.s.	0	n.s.	111	0.022	109	0.028	126	0.03	68	0.036
IRF3	489	42	0.026	0	n.s.	51	0.006	63	<0,001	45	0.009	0	n.s.	0	n.s.	67	0.001	47	0.021	0	n.s.	0	n.s.	0	n.s.	0	n.s.	39	0.019	52	0.001	44	0.03	80	0.002	51	0.01	0	n.s.	0	n.s.	59	<0,001	48	0.038	59	0.009	35	0.005
IRF4	1891	0	n.s.	147	0.043	164	0.006	179	0.008	146	0.007	0	n.s.	0	n.s.	211	0.002	0	n.s.	137	0.017	264	<0,001	155	0.026	203	0.008	127	0.016	156	0.007	155	0.004	316	<0,001	172	0.003	154	0.007	142	0.005	179	0.001	0	n.s.	189	0.032	0	n.s.
IRF5	4531	0	n.s.	0	n.s.	0	n.s.	0	n.s.	0	n.s.	0	n.s.	0	n.s.	463	0.006	0	n.s.	0	n.s.	538	<0,001	0	n.s.	0	n.s.	0	n.s.	335	0.047	0	n.s.	596	0.001	392	0.001	0	n.s.	0	n.s.	393	0.001	0	n.s.	0	n.s.	226	0.032
IRF7	5612	394	0.002	529	<0,001	570	<0,001	587	<0,001	498	<0,001	386	<0,001	445	<0,001	737	<0,001	479	<0,001	478	<0,001	795	<0,001	510	<0,001	690	<0,001	413	<0,001	539	<0,001	515	<0,001	979	<0,001	585	<0,001	479	<0,001	417	<0,001	598	<0,001	504	<0,001	691	<0,001	326	<0,001
IRF8	3430	0	n.s.	277	0.001	307	<0,001	311	0.007	274	<0,001	213	0.027	0	n.s.	381	<0,001	268	0.024	247	0.002	442	<0,001	286	0.001	380	<0,001	235	<0,001	277	0.001	265	0.004	532	<0,001	305	<0,001	262	0.011	243	0.006	316	<0,001	285	0.024	350	0.001	0	n.s.
IRF9	1638	0	n.s.	153	<0,001	159	<0,001	177	<0,001	147	<0,001	123	<0,001	133	0.011	200	<0,001	136	0.021	127	0.003	232	<0,001	154	<0,001	206	<0,001	126	<0,001	155	<0,001	150	<0,001	290	<0,001	157	0.001	144	0.001	127	0.003	168	<0,001	157	0.001	181	0.001	100	0.001
ISL2	60243	3973	<0,001	4880	<0,001	5211	<0,001	5403	<0,001	4272	<0,001	3588	<0,001	4455	<0,001	6528	<0,001	4579	<0,001	4280	<0,001	7787	<0,001	5084	<0,001	6648	<0,001	3748	<0,001	4714	<0,001	4943	<0,001	8936	<0,001	5244	<0,001	4535	<0,001	4084	<0,001	5453	<0,001	4913	<0,001	6274	<0,001	3038	<0,001
ISX	99255	6629	<0,001	8867	<0,001	9288	<0,001	9318	<0,001	7319	<0,001	5903	<0,001	7755	<0,001	11592	<0,001	7711	<0,001	7568	<0,001	14244	<0,001	9166	<0,001	11878	<0,001	6368	<0,001	8143	<0,001	9002	<0,001	16613	<0,001	9333	<0,001	7697	<0,001	7020	<0,001	9665	<0,001	8459	<0,001	11216	<0,001	5231	<0,001
JDP2	23824	1566	<0,001	2091	<0,001	1983	<0,001	2324	<0,001	1721	<0,001	1443	<0,001	1889	<0,001	2586	<0,001	1877	<0,001	1682	<0,001	3052	<0,001	2136	<0,001	2753	<0,001	1475	<0,001	1893	<0,001	1933	<0,001	3653	<0,001	2127	<0,001	1914	<0,001	1673	<0,001	2191	<0,001	2008	<0,001	2468	<0,001	1221	<0,001
JDP2(var,2)	14353	1022	<0,001	1284	<0,001	1235	<0,001	1495	<0,001	1066	<0,001	880	<0,001	1070	<0,001	1701	<0,001	1223	<0,001	1053	<0,001	1767	<0,001	1286	<0,001	1668	<0,001	901	<0,001	1165	<0,001	1262	<0,001	2303	<0,001	1365	<0,001	1187	<0,001	1105	<0,001	1385	<0,001	1248	<0,001	1695	<0,001	763	<0,001
JUN	44713	2978	<0,001	3756	<0,001	3749	<0,001	4196	<0,001	3223	<0,001	2650	<0,001	3417	<0,001	4972	<0,001	3430	<0,001	3063	<0,001	5135	<0,001	3626	<0,001	4920	<0,001	2764	<0,001	3356	<0,001	3501	<0,001	6520	<0,001	3943	<0,001	3473	<0,001	3094	<0,001	4000	<0,001	3745	<0,001	4752	<0,001	2242	<0,001
JUN(var,2)	23551	1566	<0,001	1999	<0,001	1941	<0,001	2229	<0,001	1702	<0,001	1368	0.002	1755	<0,001	2563	<0,001	1841	<0,001	1693	<0,001	2904	<0,001	2051	<0,001	2599	<0,001	1456	<0,001	1852	<0,001	1887	<0,001	3516	<0,001	2102	<0,001	1820	<0,001	1699	<0,001	2087	<0,001	2006	<0,001	2456	<0,001	1163	<0,001
JUN::JUNB	25084	1622	0.003	1971	<0,001	2003	<0,001	2245	<0,001	1678	0.001	1427	0.015	1854	<0,001	2613	<0,001	1907	<0,001	1677	<0,001	3100	<0,001	2116	<0,001	2674	<0,001	1488	<0,001	1896	<0,001	1963	<0,001	3707	<0,001	2085	<0,001	1901	<0,001	1728	<0,001	2159	<0,001	2052	<0,001	2499	<0,001	1214	<0,001
JUN::JUNB(var,2)	8298	590	<0,001	750	<0,001	742	<0,001	848	<0,001	637	<0,001	506	0.003	621	0.001	980	<0,001	716	<0,001	587	<0,001	1032	<0,001	740	<0,001	950	<0,001	533	<0,001	686	<0,001	737	<0,001	1304	<0,001	787	<0,001	709	<0,001	607	<0,001	817	<0,001	742	<0,001	990	<0,001	424	0.001
JUNB	39978	2634	<0,001	3232	<0,001	3197	<0,001	3598	<0,001	2824	<0,001	2285	0.001	2920	<0,001	4277	<0,001	3030	<0,001	2723	<0,001	4807	<0,001	3358	<0,001	4351	<0,001	2376	<0,001	3094	<0,001	3106	<0,001	5760	<0,001	3519	<0,001	2964	<0,001	2778	<0,001	3447	<0,001	3297	<0,001	4018	<0,001	1903	<0,001
JUNB(var,2)	13296	967	<0,001	1185	<0,001	1262	<0,001	1415	<0,001	1013	<0,001	858	<0,001	1021	<0,001	1654	<0,001	1140	<0,001	1022	<0,001	1708	<0,001	1209	<0,001	1588	<0,001	870	<0,001	1110	<0,001	1192	<0,001	2205	<0,001	1306	<0,001	1137	<0,001	1040	<0,001	1318	<0,001	1165	<0,001	1645	<0,001	698	<0,001
JUND	36889	2408	<0,001	2920	<0,001	2904	<0,001	3290	<0,001	2593	<0,001	2083	0.009	2694	<0,001	3753	<0,001	2793	<0,001	2414	<0,001	4462	<0,001	3046	<0,001	3921	<0,001	2170	<0,001	2812	<0,001	2864	<0,001	5250	<0,001	3169	<0,001	2682	<0,001	2506	<0,001	3083	<0,001	3015	<0,001	3659	<0,001	1732	0.001
JUND(var,2)	38187	2465	<0,001	3172	<0,001	3177	<0,001	3535	<0,001	2666	<0,001	2272	<0,001	2828	<0,001	4247	<0,001	2923	<0,001	2567	<0,001	4426	<0,001	3128	<0,001	4161	<0,001	2313	<0,001	2898	<0,001	2983	<0,001	5556	<0,001	3337	<0,001	2901	<0,001	2618	<0,001	3394	<0,001	3141	<0,001	4017	<0,001	1911	<0,001
KLF13	8254	0	n.s.	0	n.s.	0	n.s.	0	n.s.	0	n.s.	0	n.s.	0	n.s.	0	n.s.	0	n.s.	0	n.s.	0	n.s.	0	n.s.	0	n.s.	0	n.s.	0	n.s.	0	n.s.	0	n.s.	0	n.s.	0	n.s.	0	n.s.	0	n.s.	0	n.s.	0	n.s.	0	n.s.
KLF14	65042	0	n.s.	0	n.s.	0	n.s.	0	n.s.	0	n.s.	0	n.s.	0	n.s.	0	n.s.	0	n.s.	0	n.s.	0	n.s.	0	n.s.	0	n.s.	0	n.s.	0	n.s.	0	n.s.	0	n.s.	0	n.s.	0	n.s.	0	n.s.	0	n.s.	0	n.s.	0	n.s.	0	n.s.
KLF16	147419	0	n.s.	0	n.s.	0	n.s.	0	n.s.	0	n.s.	0	n.s.	0	n.s.	0	n.s.	0	n.s.	0	n.s.	0	n.s.	0	n.s.	0	n.s.	0	n.s.	0	n.s.	0	n.s.	0	n.s.	0	n.s.	0	n.s.	0	n.s.	0	n.s.	0	n.s.	0	n.s.	0	n.s.
KLF4	38584	0	n.s.	2692	0.006	0	n.s.	0	n.s.	2490	0.021	0	n.s.	0	n.s.	0	n.s.	2813	<0,001	0	n.s.	0	n.s.	0	n.s.	0	n.s.	0	n.s.	0	n.s.	0	n.s.	0	n.s.	2985	0.001	0	n.s.	0	n.s.	0	n.s.	0	n.s.	0	n.s.	1783	0.005
KLF5	274384	0	n.s.	0	n.s.	0	n.s.	0	n.s.	0	n.s.	0	n.s.	0	n.s.	0	n.s.	0	n.s.	0	n.s.	0	n.s.	0	n.s.	0	n.s.	0	n.s.	0	n.s.	0	n.s.	0	n.s.	0	n.s.	0	n.s.	0	n.s.	0	n.s.	0	n.s.	0	n.s.	0	n.s.
KLF9	25536	0	n.s.	0	n.s.	0	n.s.	0	n.s.	0	n.s.	0	n.s.	0	n.s.	0	n.s.	0	n.s.	0	n.s.	0	n.s.	0	n.s.	0	n.s.	0	n.s.	0	n.s.	0	n.s.	0	n.s.	0	n.s.	0	n.s.	0	n.s.	0	n.s.	0	n.s.	0	n.s.	0	n.s.
LBX1	62367	3985	<0,001	5235	<0,001	5429	<0,001	5635	<0,001	4300	<0,001	3535	<0,001	4512	<0,001	6771	<0,001	4662	<0,001	4428	<0,001	8039	<0,001	5299	<0,001	6992	<0,001	3828	<0,001	4889	<0,001	5284	<0,001	9538	<0,001	5496	<0,001	4646	<0,001	4105	<0,001	5617	<0,001	5004	<0,001	6587	<0,001	3055	<0,001
LBX2	60462	3881	<0,001	5090	<0,001	5377	<0,001	5449	<0,001	4254	<0,001	3484	<0,001	4494	<0,001	6703	<0,001	4624	<0,001	4413	<0,001	7908	<0,001	5281	<0,001	6820	<0,001	3846	<0,001	4784	<0,001	5108	<0,001	9381	<0,001	5310	<0,001	4580	<0,001	4093	<0,001	5510	<0,001	4930	<0,001	6460	<0,001	3042	<0,001
LEF1	2894	203	0.028	248	<0,001	315	<0,001	295	<0,001	228	<0,001	190	0.005	252	<0,001	376	<0,001	261	<0,001	219	<0,001	452	<0,001	266	<0,001	374	<0,001	245	<0,001	260	<0,001	263	<0,001	509	<0,001	313	<0,001	251	<0,001	234	<0,001	320	<0,001	275	<0,001	353	<0,001	164	0.001
LHX2	82988	5308	<0,001	7014	<0,001	7295	<0,001	7377	<0,001	5856	<0,001	4650	<0,001	6209	<0,001	9170	<0,001	6227	<0,001	5985	<0,001	10785	<0,001	7285	<0,001	9472	<0,001	5177	<0,001	6471	<0,001	7040	<0,001	13017	<0,001	7216	<0,001	6272	<0,001	5513	<0,001	7442	<0,001	6773	<0,001	9108	<0,001	4171	<0,001
LHX6	163698	10171	<0,001	12661	<0,001	13377	<0,001	14208	<0,001	11097	<0,001	9148	<0,001	11721	<0,001	16807	<0,001	11942	<0,001	11041	<0,001	18724	<0,001	13074	<0,001	17195	<0,001	9651	<0,001	12014	<0,001	12515	<0,001	22864	<0,001	13522	<0,001	11540	<0,001	10626	<0,001	13918	<0,001	12957	<0,001	16275	<0,001	7641	<0,001
LHX9	180288	11560	<0,001	15245	<0,001	15897	<0,001	16350	<0,001	13001	<0,001	10284	<0,001	13490	<0,001	20131	<0,001	13547	<0,001	13076	<0,001	23818	<0,001	15723	<0,001	20880	<0,001	11187	<0,001	14109	<0,001	15170	<0,001	28543	<0,001	16145	<0,001	13596	<0,001	12303	<0,001	16457	<0,001	14890	<0,001	19784	<0,001	9103	<0,001
LMX1A	28258	1955	<0,001	2713	<0,001	2835	<0,001	2771	<0,001	2216	<0,001	1725	<0,001	2227	<0,001	3446	<0,001	2211	<0,001	2330	<0,001	4407	<0,001	2821	<0,001	3616	<0,001	1817	<0,001	2464	<0,001	2819	<0,001	5064	<0,001	2730	<0,001	2241	<0,001	2000	<0,001	2831	<0,001	2462	<0,001	3419	<0,001	1473	<0,001
LMX1B	60535	4056	<0,001	5692	<0,001	5880	<0,001	5822	<0,001	4652	<0,001	3569	<0,001	4824	<0,001	7312	<0,001	4647	<0,001	4773	<0,001	9423	<0,001	5867	<0,001	7527	<0,001	3934	<0,001	5138	<0,001	5733	<0,001	10839	<0,001	5967	<0,001	4761	<0,001	4351	<0,001	6038	<0,001	5145	<0,001	7213	<0,001	3155	<0,001
MAF::NFE2	4489	326	0.001	379	<0,001	365	0.004	412	0.001	338	<0,001	271	0.04	365	<0,001	455	0.011	373	<0,001	319	0.001	520	<0,001	356	0.007	485	<0,001	285	0.007	377	<0,001	336	0.008	614	<0,001	421	<0,001	338	0.009	345	<0,001	430	<0,001	386	0.001	460	<0,001	234	0.005
MAFF	12	0	n.s.	0	n.s.	0	n.s.	0	n.s.	0	n.s.	0	n.s.	0	n.s.	0	n.s.	0	n.s.	0	n.s.	0	n.s.	0	n.s.	0	n.s.	0	n.s.	0	n.s.	0	n.s.	0	n.s.	0	n.s.	0	n.s.	0	n.s.	0	n.s.	0	n.s.	0	n.s.	0	n.s.
MAFG	368	34	0.018	35	0.032	0	n.s.	0	n.s.	0	n.s.	0	n.s.	0	n.s.	0	n.s.	0	n.s.	0	n.s.	48	0.035	0	n.s.	0	n.s.	31	0.018	40	0.003	0	n.s.	0	n.s.	0	n.s.	0	n.s.	36	0.004	38	0.036	0	n.s.	0	n.s.	0	n.s.
MAFK	75	0	n.s.	0	n.s.	0	n.s.	12	0.02	0	n.s.	0	n.s.	0	n.s.	0	n.s.	0	n.s.	0	n.s.	0	n.s.	0	n.s.	15	0.004	0	n.s.	15	<0,001	0	n.s.	0	n.s.	0	n.s.	0	n.s.	0	n.s.	0	n.s.	0	n.s.	0	n.s.	0	n.s.
MAX	208231	0	n.s.	0	n.s.	0	n.s.	0	n.s.	0	n.s.	0	n.s.	0	n.s.	0	n.s.	14460	0.019	0	n.s.	0	n.s.	0	n.s.	0	n.s.	0	n.s.	0	n.s.	0	n.s.	0	n.s.	0	n.s.	0	n.s.	12584	0.022	0	n.s.	15477	0.008	0	n.s.	0	n.s.
MAX::MYC	21527	0	n.s.	1549	0.001	1663	<0,001	1931	<0,001	1421	0.009	1214	0.049	1513	0.003	2077	0.002	1573	0.006	1358	0.015	0	n.s.	1621	<0,001	2105	<0,001	1333	<0,001	1533	0.008	1528	<0,001	2715	<0,001	1752	<0,001	1502	0.012	1359	0.021	1711	0.002	1735	<0,001	2158	<0,001	0	n.s.
MEF2A	7222	0	n.s.	667	<0,001	644	<0,001	651	<0,001	514	0.001	0	n.s.	553	<0,001	819	<0,001	558	0.003	512	<0,001	1240	<0,001	686	<0,001	844	<0,001	447	0.005	579	<0,001	700	<0,001	1292	<0,001	644	<0,001	528	0.01	470	0.039	670	<0,001	587	0.008	793	<0,001	359	0.009
MEF2B	4972	0	n.s.	456	<0,001	419	<0,001	446	0.003	345	0.025	0	n.s.	371	0.009	568	<0,001	0	n.s.	356	<0,001	823	<0,001	475	<0,001	575	<0,001	0	n.s.	413	<0,001	507	<0,001	877	<0,001	424	0.001	0	n.s.	339	0.01	473	<0,001	0	n.s.	531	<0,001	0	n.s.
MEF2C	18768	1261	<0,001	1823	<0,001	1895	<0,001	1893	<0,001	1441	<0,001	1144	<0,001	1524	<0,001	2298	<0,001	1531	<0,001	1528	<0,001	2842	<0,001	1818	<0,001	2441	<0,001	1310	<0,001	1709	<0,001	1732	<0,001	3437	<0,001	1916	<0,001	1552	<0,001	1386	<0,001	1921	<0,001	1661	<0,001	2296	<0,001	1019	<0,001
MEF2D	5879	0	n.s.	542	<0,001	513	<0,001	544	<0,001	413	0.008	0	n.s.	433	0.01	650	<0,001	444	0.029	435	<0,001	986	<0,001	544	<0,001	678	<0,001	0	n.s.	453	0.002	573	<0,001	1040	<0,001	513	<0,001	434	0.011	394	0.014	551	<0,001	0	n.s.	647	<0,001	0	n.s.
MEIS1	1500816	0	n.s.	0	n.s.	0	n.s.	0	n.s.	0	n.s.	0	n.s.	0	n.s.	0	n.s.	0	n.s.	0	n.s.	0	n.s.	0	n.s.	0	n.s.	0	n.s.	0	n.s.	0	n.s.	0	n.s.	0	n.s.	0	n.s.	0	n.s.	0	n.s.	0	n.s.	0	n.s.	0	n.s.
MEIS2	110371	7218	<0,001	8383	<0,001	8562	<0,001	9752	<0,001	7490	<0,001	6447	<0,001	7800	<0,001	11165	<0,001	8397	<0,001	7183	<0,001	10991	0.001	8425	<0,001	11039	<0,001	6512	<0,001	7932	<0,001	7895	<0,001	14130	<0,001	8818	<0,001	8067	<0,001	7236	<0,001	9030	<0,001	8809	<0,001	10647	<0,001	5214	<0,001
MEIS3	210436	13351	<0,001	15145	<0,001	15707	<0,001	17806	<0,001	13966	<0,001	11922	<0,001	14535	<0,001	20473	<0,001	15569	<0,001	13034	<0,001	20906	<0,001	15459	<0,001	20135	<0,001	11953	<0,001	14601	<0,001	14747	<0,001	26042	<0,001	16294	<0,001	14772	<0,001	13359	<0,001	16592	<0,001	16275	<0,001	19664	<0,001	9703	<0,001
MEOX1	106302	6710	<0,001	8546	<0,001	8891	<0,001	9295	<0,001	7399	<0,001	5845	0.014	7736	<0,001	11194	<0,001	7779	<0,001	7277	<0,001	13121	<0,001	8821	<0,001	11601	<0,001	6425	<0,001	8005	<0,001	8536	<0,001	15842	<0,001	8985	<0,001	7755	<0,001	6993	<0,001	9137	<0,001	8459	<0,001	11037	<0,001	5167	<0,001
MEOX2	43776	2911	<0,001	3783	<0,001	3945	<0,001	4079	<0,001	3203	<0,001	2539	<0,001	3402	<0,001	4965	<0,001	3360	<0,001	3264	<0,001	5960	<0,001	4010	<0,001	5062	<0,001	2859	<0,001	3542	<0,001	3919	<0,001	7110	<0,001	3941	<0,001	3321	<0,001	3031	<0,001	4049	<0,001	3646	<0,001	4840	<0,001	2284	<0,001
MGA	135325	8349	0.008	9321	<0,001	9763	0.002	11088	<0,001	8573	0.007	7653	<0,001	9246	<0,001	12670	<0,001	9771	<0,001	0	n.s.	13605	<0,001	9691	<0,001	12424	0.004	7531	0.01	9248	0.007	9386	<0,001	15887	0.024	10220	<0,001	9352	<0,001	8459	<0,001	10365	<0,001	10558	<0,001	11927	0.006	6068	0.002
MITF	6624	472	<0,001	660	<0,001	656	<0,001	734	<0,001	572	<0,001	466	<0,001	632	<0,001	768	<0,001	588	<0,001	490	<0,001	0	n.s.	644	<0,001	886	<0,001	498	<0,001	534	<0,001	574	<0,001	1078	<0,001	732	<0,001	558	<0,001	546	<0,001	632	<0,001	662	<0,001	834	<0,001	340	0.002
MIXL1	120996	7808	<0,001	10329	<0,001	10971	<0,001	10983	<0,001	8700	<0,001	6883	<0,001	9287	<0,001	13764	<0,001	9109	<0,001	8878	<0,001	16552	<0,001	10759	<0,001	14268	<0,001	7660	<0,001	9732	<0,001	10357	<0,001	19532	<0,001	11101	<0,001	9041	<0,001	8371	<0,001	11329	<0,001	9921	<0,001	13518	<0,001	6135	<0,001
MLX	34896	2308	<0,001	2813	<0,001	2978	<0,001	3379	<0,001	2565	<0,001	2134	<0,001	2613	<0,001	3699	<0,001	2780	<0,001	2376	<0,001	3653	<0,001	2880	<0,001	3852	<0,001	2238	<0,001	2730	<0,001	2696	<0,001	4847	<0,001	3166	<0,001	2619	<0,001	2414	<0,001	3009	<0,001	3051	<0,001	3786	<0,001	1648	<0,001
MLXIPL	64751	4279	<0,001	5247	<0,001	5423	<0,001	6199	<0,001	4675	<0,001	4008	<0,001	4808	<0,001	6833	<0,001	5193	<0,001	4341	<0,001	6634	<0,001	5322	<0,001	6908	<0,001	3968	<0,001	5036	<0,001	4988	<0,001	8829	<0,001	5777	<0,001	4966	<0,001	4577	<0,001	5639	<0,001	5669	<0,001	6913	<0,001	3178	<0,001
MNT	158749	10290	<0,001	12432	<0,001	12796	<0,001	14657	<0,001	11031	<0,001	9398	<0,001	11446	<0,001	16263	<0,001	12246	<0,001	10373	<0,001	16046	<0,001	12529	<0,001	16537	<0,001	9638	<0,001	11866	<0,001	11562	<0,001	21092	<0,001	13625	<0,001	11770	<0,001	10645	<0,001	13429	<0,001	13269	<0,001	16205	<0,001	7575	<0,001
MNX1	121489	8018	<0,001	10704	<0,001	11115	<0,001	11457	<0,001	8838	<0,001	7196	<0,001	9463	<0,001	13857	<0,001	9309	<0,001	8996	<0,001	16289	<0,001	10948	<0,001	14297	<0,001	7843	<0,001	9813	<0,001	10534	<0,001	19759	<0,001	11324	<0,001	9468	<0,001	8640	<0,001	11358	<0,001	10238	<0,001	13545	<0,001	6216	<0,001
MSC	29653	1960	<0,001	2307	<0,001	2224	0.001	2622	<0,001	2028	<0,001	1870	<0,001	2080	0.001	3019	<0,001	2248	<0,001	1874	0.003	2984	0.028	2310	<0,001	2910	<0,001	1776	<0,001	2177	<0,001	2089	<0,001	3648	<0,001	2378	<0,001	2191	<0,001	2003	<0,001	2325	0.003	2518	<0,001	2804	<0,001	1378	0.008
MSX1	137486	8577	<0,001	10988	<0,001	11603	<0,001	12065	<0,001	9530	<0,001	7738	<0,001	10033	<0,001	14847	<0,001	10202	<0,001	9560	<0,001	16934	<0,001	11480	<0,001	14918	<0,001	8388	<0,001	10442	<0,001	11002	<0,001	20345	<0,001	11752	<0,001	10059	<0,001	8982	<0,001	12004	<0,001	11046	<0,001	14251	<0,001	6760	<0,001
MSX2	77901	5042	<0,001	6659	<0,001	7053	<0,001	7011	<0,001	5592	<0,001	4490	<0,001	5876	<0,001	8856	<0,001	5912	<0,001	5760	<0,001	10547	<0,001	6884	<0,001	8978	<0,001	4931	<0,001	6266	<0,001	6642	<0,001	12409	<0,001	7032	<0,001	5900	<0,001	5327	<0,001	7242	<0,001	6450	<0,001	8519	<0,001	3916	<0,001
MTF1	2785	0	n.s.	227	0.002	222	0.045	249	0.025	201	0.023	183	0.006	214	0.015	0	n.s.	229	0.005	0	n.s.	0	n.s.	230	0.005	283	0.026	0	n.s.	0	n.s.	221	0.003	390	<0,001	256	<0,001	230	0.001	211	<0,001	238	0.02	232	0.037	273	0.025	152	0.005
MXI1	51685	0	n.s.	0	n.s.	0	n.s.	4310	<0,001	0	n.s.	0	n.s.	0	n.s.	0	n.s.	3708	0.002	0	n.s.	0	n.s.	0	n.s.	0	n.s.	0	n.s.	0	n.s.	0	n.s.	0	n.s.	0	n.s.	0	n.s.	0	n.s.	0	n.s.	4006	<0,001	4731	<0,001	0	n.s.
MYB	119010	0	n.s.	0	n.s.	0	n.s.	0	n.s.	0	n.s.	0	n.s.	0	n.s.	0	n.s.	8360	0.005	0	n.s.	0	n.s.	0	n.s.	0	n.s.	0	n.s.	0	n.s.	0	n.s.	0	n.s.	0	n.s.	0	n.s.	0	n.s.	0	n.s.	0	n.s.	0	n.s.	0	n.s.
MYBL1	28313	1881	<0,001	2170	<0,001	2217	<0,001	2474	<0,001	1828	0.044	0	n.s.	2007	<0,001	2826	<0,001	2066	0.002	1966	<0,001	3279	<0,001	2283	<0,001	2950	<0,001	1705	<0,001	2176	<0,001	2186	<0,001	3871	<0,001	2182	0.006	1955	0.016	1873	<0,001	2471	<0,001	2213	0.001	2840	<0,001	1338	0.001
MYBL2	3206	225	0.021	258	0.002	258	0.022	0	n.s.	0	n.s.	0	n.s.	0	n.s.	0	n.s.	287	<0,001	0	n.s.	352	0.014	274	<0,001	331	0.008	0	n.s.	251	0.01	265	<0,001	462	<0,001	284	0.001	252	0.004	234	0.002	297	<0,001	0	n.s.	314	0.018	165	0.026
MYC	36569	0	n.s.	0	n.s.	0	n.s.	2973	0.021	0	n.s.	0	n.s.	0	n.s.	0	n.s.	0	n.s.	0	n.s.	0	n.s.	0	n.s.	0	n.s.	0	n.s.	0	n.s.	0	n.s.	0	n.s.	0	n.s.	0	n.s.	0	n.s.	0	n.s.	2773	0.039	0	n.s.	0	n.s.
MYCN	50030	0	n.s.	0	n.s.	0	n.s.	0	n.s.	0	n.s.	0	n.s.	0	n.s.	0	n.s.	0	n.s.	0	n.s.	0	n.s.	0	n.s.	0	n.s.	0	n.s.	0	n.s.	0	n.s.	0	n.s.	0	n.s.	0	n.s.	0	n.s.	0	n.s.	0	n.s.	0	n.s.	0	n.s.
MYF6	35518	2323	<0,001	2747	<0,001	2786	<0,001	3190	<0,001	2447	<0,001	2205	<0,001	2582	<0,001	3640	<0,001	2750	<0,001	2313	<0,001	3756	<0,001	2852	<0,001	3638	<0,001	2141	<0,001	2695	<0,001	2663	<0,001	4592	<0,001	2972	<0,001	2648	<0,001	2428	<0,001	2985	<0,001	2993	<0,001	3425	<0,001	1723	<0,001
MZF1	237858	0	n.s.	0	n.s.	0	n.s.	0	n.s.	0	n.s.	0	n.s.	0	n.s.	0	n.s.	0	n.s.	0	n.s.	0	n.s.	0	n.s.	0	n.s.	0	n.s.	0	n.s.	0	n.s.	0	n.s.	0	n.s.	0	n.s.	0	n.s.	0	n.s.	0	n.s.	0	n.s.	0	n.s.
MZF1(var,2)	131612	0	n.s.	0	n.s.	0	n.s.	0	n.s.	0	n.s.	0	n.s.	0	n.s.	0	n.s.	0	n.s.	0	n.s.	0	n.s.	0	n.s.	0	n.s.	0	n.s.	0	n.s.	0	n.s.	0	n.s.	0	n.s.	0	n.s.	0	n.s.	0	n.s.	0	n.s.	0	n.s.	0	n.s.
NEUROD1	17344	1193	<0,001	1313	<0,001	1305	0.009	1503	<0,001	1195	<0,001	1081	<0,001	1304	<0,001	1766	<0,001	1386	<0,001	1116	0.004	0	n.s.	1317	<0,001	1691	<0,001	1026	0.005	0	n.s.	1261	<0,001	0	n.s.	1391	<0,001	1313	<0,001	1161	<0,001	1365	0.015	1480	<0,001	1645	<0,001	878	<0,001
NEUROD2	472370	0	n.s.	0	n.s.	0	n.s.	0	n.s.	0	n.s.	0	n.s.	0	n.s.	0	n.s.	0	n.s.	0	n.s.	0	n.s.	0	n.s.	0	n.s.	0	n.s.	0	n.s.	0	n.s.	0	n.s.	0	n.s.	0	n.s.	0	n.s.	0	n.s.	0	n.s.	0	n.s.	0	n.s.
NEUROG2	47062	3145	<0,001	3759	<0,001	3856	<0,001	4425	<0,001	3353	<0,001	2918	<0,001	3538	<0,001	5099	<0,001	3647	<0,001	3204	<0,001	5393	<0,001	3899	<0,001	5103	<0,001	3007	<0,001	3639	<0,001	3672	<0,001	6520	<0,001	4069	<0,001	3693	<0,001	3314	<0,001	4179	<0,001	4045	<0,001	4814	<0,001	2428	<0,001
NFATC2	74540	4925	<0,001	5882	<0,001	6167	<0,001	6803	<0,001	5276	<0,001	4472	<0,001	5531	<0,001	7907	<0,001	5588	<0,001	5365	<0,001	8267	<0,001	6041	<0,001	8001	<0,001	4691	<0,001	5807	<0,001	5686	<0,001	10351	<0,001	6571	<0,001	5621	<0,001	4971	<0,001	6582	<0,001	6276	<0,001	7535	<0,001	3814	<0,001
NFATC3	59766	3975	<0,001	4728	<0,001	5084	<0,001	5389	<0,001	4225	<0,001	3468	<0,001	4439	<0,001	6344	<0,001	4421	<0,001	4353	<0,001	7042	<0,001	4930	<0,001	6561	<0,001	3811	<0,001	4656	<0,001	4623	<0,001	8539	<0,001	5469	<0,001	4456	<0,001	4026	<0,001	5422	<0,001	4974	<0,001	6044	<0,001	3064	<0,001
NFE2	23080	0	n.s.	1703	<0,001	0	n.s.	1984	<0,001	1515	0.014	0	n.s.	1625	0.002	2181	0.031	1665	0.022	0	n.s.	2808	<0,001	1779	<0,001	2270	<0,001	0	n.s.	1625	0.022	1623	0.001	3220	<0,001	1764	0.033	1590	0.037	0	n.s.	0	n.s.	1772	0.029	0	n.s.	0	n.s.
NFIA	56804	0	n.s.	4125	<0,001	4295	<0,001	4759	<0,001	3730	<0,001	3145	0.033	3868	0.005	5529	<0,001	4083	0.001	3501	0.011	5688	0.008	4203	<0,001	5516	<0,001	3262	0.001	3958	0.003	3951	<0,001	7097	<0,001	4363	<0,001	3936	<0,001	3570	<0,001	4494	<0,001	4334	0.003	5341	<0,001	2624	0.001
NFIC	18439	1179	0.031	1327	0.002	1404	0.002	1627	<0,001	1258	<0,001	0	n.s.	1280	0.021	1798	0.001	1383	<0,001	0	n.s.	0	n.s.	1405	<0,001	1779	0.001	0	n.s.	1314	0.012	0	n.s.	2270	0.001	0	n.s.	1313	0.002	1199	0.001	1486	0.001	1480	<0,001	1809	<0,001	873	0.008
NFIC::TLX1	1557	0	n.s.	132	0.004	0	n.s.	0	n.s.	0	n.s.	0	n.s.	0	n.s.	172	0.007	0	n.s.	0	n.s.	0	n.s.	0	n.s.	0	n.s.	0	n.s.	0	n.s.	0	n.s.	204	0.049	0	n.s.	0	n.s.	0	n.s.	0	n.s.	0	n.s.	0	n.s.	92	0.004
NFIL3	8315	591	<0,001	816	<0,001	848	<0,001	855	<0,001	658	<0,001	529	<0,001	671	<0,001	1099	<0,001	709	<0,001	682	<0,001	1339	<0,001	843	<0,001	1102	<0,001	583	<0,001	743	<0,001	848	<0,001	1623	<0,001	894	<0,001	737	<0,001	682	<0,001	885	<0,001	766	<0,001	1119	<0,001	469	<0,001
NFIX	601757	0	n.s.	0	n.s.	0	n.s.	0	n.s.	0	n.s.	0	n.s.	0	n.s.	0	n.s.	0	n.s.	0	n.s.	0	n.s.	0	n.s.	0	n.s.	0	n.s.	0	n.s.	0	n.s.	0	n.s.	0	n.s.	0	n.s.	0	n.s.	0	n.s.	0	n.s.	0	n.s.	0	n.s.
NFKB1	11419	0	n.s.	0	n.s.	0	n.s.	0	n.s.	0	n.s.	0	n.s.	0	n.s.	0	n.s.	0	n.s.	0	n.s.	0	n.s.	0	n.s.	0	n.s.	0	n.s.	0	n.s.	0	n.s.	0	n.s.	0	n.s.	0	n.s.	0	n.s.	0	n.s.	0	n.s.	0	n.s.	0	n.s.
NFKB2	24651	0	n.s.	0	n.s.	0	n.s.	0	n.s.	0	n.s.	0	n.s.	0	n.s.	0	n.s.	0	n.s.	0	n.s.	0	n.s.	0	n.s.	0	n.s.	0	n.s.	0	n.s.	0	n.s.	0	n.s.	0	n.s.	0	n.s.	0	n.s.	0	n.s.	0	n.s.	0	n.s.	0	n.s.
NFYA	14040	0	n.s.	0	n.s.	0	n.s.	1159	0.044	930	0.025	0	n.s.	0	n.s.	0	n.s.	0	n.s.	0	n.s.	0	n.s.	0	n.s.	1398	<0,001	0	n.s.	0	n.s.	0	n.s.	1750	0.001	0	n.s.	0	n.s.	0	n.s.	1111	0.017	0	n.s.	1313	0.002	0	n.s.
NFYB	8749	0	n.s.	0	n.s.	0	n.s.	0	n.s.	0	n.s.	0	n.s.	0	n.s.	0	n.s.	0	n.s.	0	n.s.	0	n.s.	0	n.s.	0	n.s.	0	n.s.	0	n.s.	0	n.s.	0	n.s.	0	n.s.	0	n.s.	0	n.s.	0	n.s.	0	n.s.	0	n.s.	0	n.s.
NHLH1	134447	0	n.s.	0	n.s.	0	n.s.	0	n.s.	0	n.s.	0	n.s.	0	n.s.	0	n.s.	0	n.s.	0	n.s.	0	n.s.	0	n.s.	0	n.s.	0	n.s.	0	n.s.	0	n.s.	0	n.s.	0	n.s.	0	n.s.	0	n.s.	0	n.s.	0	n.s.	0	n.s.	0	n.s.
NKX2-3	178044	0	n.s.	12026	0.02	12820	0.001	14298	<0,001	0	n.s.	9913	<0,001	11908	0.001	16404	0.006	12412	0.009	0	n.s.	0	n.s.	12525	0.011	16452	<0,001	9944	<0,001	12160	0.001	11881	0.001	21058	<0,001	13432	<0,001	11905	0.009	0	n.s.	13551	<0,001	13288	0.003	15907	<0,001	0	n.s.
NKX2-8	619412	0	n.s.	0	n.s.	0	n.s.	0	n.s.	0	n.s.	0	n.s.	0	n.s.	0	n.s.	0	n.s.	0	n.s.	0	n.s.	0	n.s.	0	n.s.	0	n.s.	0	n.s.	0	n.s.	0	n.s.	0	n.s.	0	n.s.	0	n.s.	0	n.s.	0	n.s.	0	n.s.	0	n.s.
NKX3-2	56416	3599	<0,001	4285	<0,001	4473	<0,001	4945	<0,001	3844	<0,001	3297	<0,001	4071	<0,001	5758	<0,001	4185	<0,001	3760	<0,001	6439	<0,001	4408	<0,001	5781	<0,001	3401	<0,001	4210	<0,001	4246	<0,001	7567	<0,001	4714	<0,001	4134	<0,001	3680	<0,001	4780	<0,001	4505	<0,001	5472	<0,001	2738	<0,001
NKX6-1	195509	12758	<0,001	16653	<0,001	17203	<0,001	17975	<0,001	13910	<0,001	11485	<0,001	14694	<0,001	21823	<0,001	14738	<0,001	14140	<0,001	25313	<0,001	16877	<0,001	22149	<0,001	12253	<0,001	15563	<0,001	16469	<0,001	30398	<0,001	17628	<0,001	14936	<0,001	13509	<0,001	17883	<0,001	16253	<0,001	21154	<0,001	9826	<0,001
NKX6-2	131688	8797	<0,001	11828	<0,001	12286	<0,001	12437	<0,001	9731	<0,001	7640	<0,001	10220	<0,001	15363	<0,001	10099	<0,001	9949	<0,001	18768	<0,001	12062	<0,001	15924	<0,001	8421	<0,001	10856	<0,001	11830	<0,001	22141	<0,001	12366	<0,001	10294	<0,001	9322	<0,001	12578	<0,001	11099	<0,001	14996	<0,001	6755	<0,001
NOTO	140568	9221	<0,001	12191	<0,001	12705	<0,001	13154	<0,001	10245	<0,001	8213	<0,001	10725	<0,001	16099	<0,001	10760	<0,001	10492	<0,001	19337	<0,001	12709	<0,001	16643	<0,001	8976	<0,001	11272	<0,001	12408	<0,001	22744	<0,001	12851	<0,001	10867	<0,001	9785	<0,001	13213	<0,001	11948	<0,001	15764	<0,001	7239	<0,001
NR1A4::RXRA	2791	0	n.s.	0	n.s.	0	n.s.	0	n.s.	0	n.s.	0	n.s.	0	n.s.	0	n.s.	0	n.s.	0	n.s.	0	n.s.	0	n.s.	0	n.s.	0	n.s.	0	n.s.	0	n.s.	0	n.s.	0	n.s.	0	n.s.	0	n.s.	0	n.s.	0	n.s.	0	n.s.	0	n.s.
NR1H2::RXRA	26	0	n.s.	0	n.s.	0	n.s.	0	n.s.	0	n.s.	0	n.s.	0	n.s.	0	n.s.	0	n.s.	0	n.s.	0	n.s.	0	n.s.	0	n.s.	0	n.s.	0	n.s.	0	n.s.	0	n.s.	0	n.s.	0	n.s.	0	n.s.	0	n.s.	0	n.s.	0	n.s.	0	n.s.
NR1H4	12889	0	n.s.	1041	<0,001	1040	<0,001	1167	<0,001	866	0.011	747	0.023	905	0.022	1370	<0,001	988	<0,001	849	0.002	1436	<0,001	1022	<0,001	1330	<0,001	774	0.004	952	0.001	912	0.008	1795	<0,001	1078	<0,001	947	<0,001	894	<0,001	1085	<0,001	1009	0.022	1279	<0,001	614	0.017
NR2C2	59024	0	n.s.	0	n.s.	0	n.s.	0	n.s.	0	n.s.	0	n.s.	0	n.s.	0	n.s.	0	n.s.	0	n.s.	0	n.s.	0	n.s.	0	n.s.	0	n.s.	0	n.s.	0	n.s.	0	n.s.	0	n.s.	0	n.s.	0	n.s.	0	n.s.	0	n.s.	0	n.s.	0	n.s.
NR2F1	33046	0	n.s.	2363	<0,001	0	n.s.	2765	<0,001	0	n.s.	1867	0.013	0	n.s.	0	n.s.	0	n.s.	0	n.s.	0	n.s.	2373	0.04	3139	0.001	0	n.s.	0	n.s.	0	n.s.	3961	0.014	2500	0.045	2285	0.008	2079	0.007	2576	0.005	0	n.s.	3044	<0,001	0	n.s.
NR2F2	14297	943	0.004	1148	<0,001	1157	<0,001	1311	<0,001	1017	<0,001	825	0.024	1008	0.011	1504	<0,001	1071	0.002	995	<0,001	1637	<0,001	1175	<0,001	1523	<0,001	860	0.002	1028	0.012	1068	<0,001	1953	<0,001	1217	<0,001	1078	<0,001	964	<0,001	1256	<0,001	1179	<0,001	1426	<0,001	716	<0,001
NR3C1	4406	0	n.s.	326	0.037	345	0.033	409	<0,001	0	n.s.	0	n.s.	0	n.s.	0	n.s.	0	n.s.	293	0.039	0	n.s.	0	n.s.	454	0.002	0	n.s.	0	n.s.	0	n.s.	572	0.003	364	0.013	331	0.011	0	n.s.	0	n.s.	0	n.s.	476	<0,001	237	0.001
NR3C2	4440	0	n.s.	330	0.03	0	n.s.	418	<0,001	0	n.s.	284	0.003	0	n.s.	0	n.s.	341	0.026	296	0.035	0	n.s.	0	n.s.	453	0.005	0	n.s.	0	n.s.	0	n.s.	574	0.004	360	0.032	332	0.014	0	n.s.	0	n.s.	0	n.s.	474	<0,001	241	0.001
NR4A1	32288	2068	0.003	2475	<0,001	2563	<0,001	2854	<0,001	2156	<0,001	0	n.s.	2252	0.001	3357	<0,001	2361	0.001	2153	<0,001	3551	<0,001	2555	<0,001	3307	<0,001	1851	0.013	2376	<0,001	2336	<0,001	4373	<0,001	2618	<0,001	2326	<0,001	2161	<0,001	2748	<0,001	2568	<0,001	3126	<0,001	1550	<0,001
NR4A2	69953	4407	0.001	5275	<0,001	5298	<0,001	6050	<0,001	4680	<0,001	3943	<0,001	4876	<0,001	6931	<0,001	5078	<0,001	4513	<0,001	7006	0.003	5318	<0,001	6967	<0,001	3974	0.002	4900	<0,001	4847	<0,001	8884	<0,001	5612	<0,001	4937	<0,001	4537	<0,001	5708	<0,001	5470	<0,001	6584	<0,001	3251	<0,001
NR4A2::RXRA	8175	0	n.s.	0	n.s.	0	n.s.	0	n.s.	0	n.s.	0	n.s.	0	n.s.	0	n.s.	0	n.s.	0	n.s.	0	n.s.	0	n.s.	0	n.s.	0	n.s.	0	n.s.	0	n.s.	0	n.s.	0	n.s.	0	n.s.	0	n.s.	0	n.s.	0	n.s.	0	n.s.	0	n.s.
NRF1	536442	0	n.s.	0	n.s.	0	n.s.	0	n.s.	0	n.s.	0	n.s.	0	n.s.	0	n.s.	0	n.s.	0	n.s.	0	n.s.	0	n.s.	0	n.s.	0	n.s.	0	n.s.	0	n.s.	0	n.s.	0	n.s.	0	n.s.	0	n.s.	0	n.s.	0	n.s.	0	n.s.	0	n.s.
NRL	183935	11365	<0,001	12846	<0,001	13435	<0,001	14642	0.006	11791	<0,001	10104	0.001	12383	<0,001	17270	<0,001	13125	<0,001	11575	<0,001	19143	<0,001	13433	<0,001	17234	<0,001	10369	<0,001	12927	<0,001	12769	<0,001	22297	<0,001	0	n.s.	12554	<0,001	11411	<0,001	14226	<0,001	13944	<0,001	16594	<0,001	8239	<0,001
OLIG1	72994	4943	<0,001	5946	<0,001	6204	<0,001	6905	<0,001	5157	<0,001	4481	<0,001	5590	<0,001	7996	<0,001	5711	<0,001	5112	<0,001	9047	<0,001	6160	<0,001	8047	<0,001	4682	<0,001	5700	<0,001	5849	<0,001	10541	<0,001	6458	<0,001	5818	<0,001	5306	<0,001	6678	<0,001	6243	<0,001	7724	<0,001	3777	<0,001
OLIG2	50111	3401	<0,001	4195	<0,001	4446	<0,001	4875	<0,001	3649	<0,001	3071	<0,001	3861	<0,001	5774	<0,001	3990	<0,001	3694	<0,001	6832	<0,001	4469	<0,001	5921	<0,001	3315	<0,001	4031	<0,001	4259	<0,001	7852	<0,001	4627	<0,001	4063	<0,001	3708	<0,001	4765	<0,001	4359	<0,001	5593	<0,001	2574	<0,001
OLIG3	148302	9837	<0,001	11489	<0,001	11934	<0,001	13444	<0,001	10401	<0,001	8803	<0,001	10905	<0,001	15685	<0,001	11549	<0,001	10050	<0,001	17670	<0,001	12168	<0,001	15800	<0,001	9090	<0,001	11097	<0,001	11615	<0,001	20282	<0,001	12600	<0,001	11186	<0,001	10183	<0,001	12911	<0,001	12339	<0,001	14955	<0,001	7213	<0,001
ONECUT1	6645	0	n.s.	567	<0,001	560	<0,001	0	n.s.	460	0.012	0	n.s.	488	0.008	688	<0,001	0	n.s.	481	<0,001	987	<0,001	584	<0,001	775	<0,001	0	n.s.	509	0.002	550	<0,001	1130	<0,001	578	<0,001	0	n.s.	0	n.s.	606	<0,001	0	n.s.	741	<0,001	0	n.s.
ONECUT2	5159	0	n.s.	452	<0,001	474	<0,001	450	0.014	382	<0,001	0	n.s.	395	0.001	578	<0,001	0	n.s.	401	<0,001	833	<0,001	451	<0,001	619	<0,001	0	n.s.	431	<0,001	470	<0,001	916	<0,001	463	<0,001	0	n.s.	371	<0,001	478	<0,001	0	n.s.	594	<0,001	0	n.s.
ONECUT3	1452	0	n.s.	137	<0,001	0	n.s.	0	n.s.	0	n.s.	0	n.s.	115	0.033	162	0.006	0	n.s.	118	0.001	262	<0,001	138	<0,001	189	<0,001	0	n.s.	0	n.s.	136	<0,001	275	<0,001	0	n.s.	0	n.s.	0	n.s.	140	0.002	0	n.s.	174	<0,001	0	n.s.
OTX1	308834	19489	<0,001	24148	<0,001	25285	<0,001	26713	<0,001	20983	<0,001	17474	<0,001	22304	<0,001	32169	<0,001	22470	<0,001	21197	<0,001	38322	<0,001	25107	<0,001	32629	<0,001	18618	<0,001	23356	<0,001	24158	<0,001	44251	<0,001	26108	<0,001	22250	<0,001	20525	<0,001	26631	<0,001	24464	<0,001	31186	<0,001	14865	<0,001
OTX2	160925	10272	<0,001	13008	<0,001	13686	<0,001	14168	<0,001	11211	<0,001	9105	<0,001	11870	<0,001	17482	<0,001	11837	<0,001	11389	<0,001	20991	<0,001	13611	<0,001	17807	<0,001	9876	<0,001	12593	<0,001	12989	<0,001	24365	<0,001	14161	<0,001	11782	<0,001	10936	<0,001	14387	<0,001	12930	<0,001	16856	<0,001	7853	<0,001
PAX1	27412	0	n.s.	0	n.s.	0	n.s.	0	n.s.	0	n.s.	0	n.s.	0	n.s.	0	n.s.	0	n.s.	0	n.s.	0	n.s.	0	n.s.	0	n.s.	0	n.s.	0	n.s.	0	n.s.	0	n.s.	0	n.s.	0	n.s.	0	n.s.	0	n.s.	0	n.s.	0	n.s.	0	n.s.
PAX3	7271	0	n.s.	710	<0,001	656	<0,001	692	<0,001	570	<0,001	0	n.s.	560	<0,001	889	<0,001	551	0.013	609	<0,001	1152	<0,001	750	<0,001	899	<0,001	441	0.016	628	<0,001	670	<0,001	1335	<0,001	692	<0,001	524	0.024	519	<0,001	739	<0,001	586	0.014	875	<0,001	367	0.004
PAX4	49094	3226	<0,001	4192	<0,001	4587	<0,001	4406	<0,001	3567	<0,001	2859	<0,001	3665	<0,001	5654	<0,001	3724	<0,001	3741	<0,001	6809	<0,001	4400	<0,001	5819	<0,001	3105	<0,001	4134	<0,001	4328	<0,001	8064	<0,001	4630	<0,001	3843	<0,001	3435	<0,001	4696	<0,001	4060	<0,001	5532	<0,001	2530	<0,001
PAX5	36438	0	n.s.	0	n.s.	0	n.s.	0	n.s.	0	n.s.	0	n.s.	0	n.s.	0	n.s.	0	n.s.	0	n.s.	0	n.s.	0	n.s.	0	n.s.	0	n.s.	0	n.s.	0	n.s.	0	n.s.	0	n.s.	0	n.s.	0	n.s.	0	n.s.	0	n.s.	0	n.s.	0	n.s.
Pax6	5601	0	n.s.	460	<0,001	491	<0,001	507	0.001	404	0.002	358	0.001	414	0.01	655	<0,001	442	0.002	387	0.002	717	<0,001	476	<0,001	674	<0,001	368	<0,001	456	<0,001	462	<0,001	852	<0,001	509	<0,001	439	<0,001	399	<0,001	522	<0,001	0	n.s.	643	<0,001	302	<0,001
PAX7	8753	0	n.s.	850	<0,001	813	<0,001	834	<0,001	681	<0,001	0	n.s.	673	<0,001	1075	<0,001	655	0.017	735	<0,001	1370	<0,001	899	<0,001	1119	<0,001	538	0.004	773	<0,001	818	<0,001	1665	<0,001	872	<0,001	654	0.001	619	<0,001	915	<0,001	719	0.001	1071	<0,001	0	n.s.
PAX9	7560	0	n.s.	0	n.s.	0	n.s.	0	n.s.	0	n.s.	0	n.s.	0	n.s.	0	n.s.	0	n.s.	0	n.s.	0	n.s.	0	n.s.	0	n.s.	0	n.s.	0	n.s.	0	n.s.	0	n.s.	0	n.s.	0	n.s.	0	n.s.	0	n.s.	0	n.s.	0	n.s.	0	n.s.
PBX1	2722	0	n.s.	249	<0,001	265	<0,001	266	<0,001	225	<0,001	0	n.s.	213	0.007	321	<0,001	219	0.014	224	<0,001	378	<0,001	279	<0,001	326	<0,001	0	n.s.	229	<0,001	229	<0,001	473	<0,001	261	<0,001	0	n.s.	225	<0,001	262	<0,001	230	0.023	336	<0,001	146	0.011
PBX2	5745	0	n.s.	483	<0,001	490	<0,001	540	<0,001	395	0.026	348	0.018	438	0.001	603	<0,001	434	0.03	400	0.001	600	0.049	495	<0,001	649	<0,001	352	0.019	433	0.009	446	<0,001	855	<0,001	492	<0,001	432	0.004	389	0.009	517	<0,001	486	0.001	608	<0,001	299	0.002
PBX3	924	77	0.006	107	<0,001	85	0.012	108	<0,001	77	0.009	77	<0,001	80	0.012	109	0.005	89	0.002	0	n.s.	0	n.s.	100	<0,001	129	<0,001	82	<0,001	82	0.01	89	<0,001	155	<0,001	83	0.045	82	0.007	90	<0,001	90	0.008	100	<0,001	107	0.002	0	n.s.
PDX1	56945	3716	<0,001	4916	<0,001	5143	<0,001	5235	<0,001	4099	<0,001	3324	<0,001	4303	<0,001	6435	<0,001	4299	<0,001	4268	<0,001	7837	<0,001	5086	<0,001	6601	<0,001	3624	<0,001	4612	<0,001	5030	<0,001	9208	<0,001	5163	<0,001	4325	<0,001	3873	<0,001	5373	<0,001	4771	<0,001	6213	<0,001	2903	<0,001
PHOX2A	18610	0	n.s.	1763	<0,001	1829	<0,001	1749	<0,001	1436	<0,001	1093	0.002	1475	<0,001	2240	<0,001	1427	<0,001	1481	<0,001	2989	<0,001	1846	<0,001	2408	<0,001	1261	<0,001	1623	<0,001	1847	<0,001	3457	<0,001	1832	<0,001	1446	<0,001	1264	<0,001	1856	<0,001	1593	<0,001	2193	<0,001	973	<0,001
PITX3	75307	4690	0.01	5744	<0,001	5979	<0,001	6435	<0,001	5074	<0,001	4154	0.026	5429	<0,001	7804	<0,001	5366	0.001	5137	<0,001	9154	<0,001	5993	<0,001	7853	<0,001	4453	<0,001	5680	<0,001	5827	<0,001	10696	<0,001	6463	<0,001	5347	<0,001	4999	<0,001	6399	<0,001	5909	<0,001	7431	<0,001	3576	<0,001
PKNOX1	3852	298	<0,001	339	<0,001	324	0.001	406	<0,001	287	0.001	254	0.001	304	0.001	459	<0,001	338	<0,001	270	0.005	413	0.03	368	<0,001	446	<0,001	250	0.005	294	0.017	339	<0,001	538	<0,001	349	<0,001	326	<0,001	312	<0,001	340	0.001	350	<0,001	450	<0,001	204	0.005
PKNOX2	5192	400	<0,001	468	<0,001	474	<0,001	555	<0,001	383	0.001	377	<0,001	413	<0,001	656	<0,001	479	<0,001	367	0.001	569	0.002	500	<0,001	634	<0,001	332	0.003	405	0.001	463	<0,001	774	<0,001	477	<0,001	455	<0,001	429	<0,001	475	<0,001	518	<0,001	633	<0,001	277	0.001
PLAG1	8378	0	n.s.	0	n.s.	0	n.s.	0	n.s.	0	n.s.	0	n.s.	0	n.s.	0	n.s.	0	n.s.	0	n.s.	0	n.s.	0	n.s.	0	n.s.	0	n.s.	0	n.s.	0	n.s.	0	n.s.	0	n.s.	0	n.s.	0	n.s.	0	n.s.	0	n.s.	0	n.s.	0	n.s.
POU1F1	1180	89	0.034	135	<0,001	136	<0,001	120	0.004	100	0.002	82	0.02	104	0.003	163	<0,001	100	0.028	90	0.016	207	<0,001	151	<0,001	175	<0,001	82	0.024	110	0.001	127	<0,001	240	<0,001	149	<0,001	115	<0,001	98	0.001	143	<0,001	110	0.01	161	<0,001	70	0.011
POU2F1	6321	451	<0,001	664	<0,001	660	<0,001	640	<0,001	490	<0,001	402	0.001	556	<0,001	846	<0,001	538	<0,001	524	<0,001	1075	<0,001	701	<0,001	897	<0,001	437	<0,001	606	<0,001	632	<0,001	1257	<0,001	706	<0,001	556	<0,001	506	<0,001	693	<0,001	575	<0,001	827	<0,001	380	<0,001
POU2F2	10324	729	<0,001	995	<0,001	1116	<0,001	1117	<0,001	790	<0,001	672	<0,001	857	<0,001	1363	<0,001	855	<0,001	846	<0,001	1607	<0,001	1067	<0,001	1396	<0,001	699	<0,001	971	<0,001	1007	<0,001	1896	<0,001	1107	<0,001	897	<0,001	809	<0,001	1112	<0,001	925	<0,001	1337	<0,001	555	<0,001
POU3F1	5637	398	0.002	591	<0,001	622	<0,001	567	<0,001	412	0.001	368	<0,001	499	<0,001	759	<0,001	442	0.003	449	<0,001	977	<0,001	601	<0,001	806	<0,001	386	<0,001	517	<0,001	588	<0,001	1147	<0,001	628	<0,001	470	<0,001	419	<0,001	605	<0,001	490	<0,001	769	<0,001	359	<0,001
POU3F2	6912	482	0.001	722	<0,001	763	<0,001	695	<0,001	519	<0,001	430	0.002	620	<0,001	880	<0,001	562	<0,001	525	<0,001	1167	<0,001	731	<0,001	982	<0,001	460	<0,001	633	<0,001	706	<0,001	1371	<0,001	760	<0,001	572	<0,001	534	<0,001	742	<0,001	630	<0,001	908	<0,001	411	<0,001
POU3F3	1777	0	n.s.	207	<0,001	212	<0,001	189	<0,001	147	0.001	123	0.005	159	<0,001	236	<0,001	147	0.019	149	<0,001	329	<0,001	212	<0,001	285	<0,001	127	0.002	164	<0,001	206	<0,001	373	<0,001	224	<0,001	173	<0,001	146	<0,001	220	<0,001	158	0.012	248	<0,001	105	0.002
POU3F4	11741	789	0.002	1144	<0,001	1138	<0,001	1221	<0,001	911	<0,001	704	0.002	967	<0,001	1495	<0,001	937	<0,001	927	<0,001	1903	<0,001	1208	<0,001	1550	<0,001	775	<0,001	1047	<0,001	1146	<0,001	2188	<0,001	1230	<0,001	968	<0,001	899	<0,001	1215	<0,001	1050	<0,001	1453	<0,001	644	<0,001
POU4F1	641	0	n.s.	72	<0,001	69	0.001	74	0.001	52	0.045	0	n.s.	62	0.003	90	<0,001	71	<0,001	64	<0,001	118	<0,001	82	<0,001	99	<0,001	0	n.s.	56	0.04	74	<0,001	133	<0,001	66	0.005	63	0.002	52	0.025	82	<0,001	78	<0,001	92	<0,001	0	n.s.
POU4F2	119	0	n.s.	0	n.s.	0	n.s.	0	n.s.	14	0.024	0	n.s.	0	n.s.	18	0.031	0	n.s.	0	n.s.	19	0.033	0	n.s.	0	n.s.	0	n.s.	0	n.s.	15	0.016	0	n.s.	0	n.s.	14	0.037	0	n.s.	0	n.s.	16	0.021	0	n.s.	0	n.s.
POU4F3	162	0	n.s.	25	<0,001	20	0.016	0	n.s.	0	n.s.	0	n.s.	0	n.s.	0	n.s.	18	0.045	0	n.s.	24	0.038	23	0.001	28	0.001	15	0.049	0	n.s.	0	n.s.	34	0.001	0	n.s.	20	0.008	0	n.s.	23	0.003	28	<0,001	0	n.s.	0	n.s.
POU5F1	9476	696	<0,001	988	<0,001	975	<0,001	1029	<0,001	714	<0,001	639	<0,001	814	<0,001	1212	<0,001	802	<0,001	760	<0,001	1428	<0,001	984	<0,001	1278	<0,001	667	<0,001	897	<0,001	925	<0,001	1758	<0,001	1003	<0,001	825	<0,001	729	<0,001	998	<0,001	886	<0,001	1219	<0,001	564	<0,001
POU5F1B	18046	1224	<0,001	1756	<0,001	1780	<0,001	1826	<0,001	1371	<0,001	1086	<0,001	1501	<0,001	2300	<0,001	1427	<0,001	1450	<0,001	2880	<0,001	1835	<0,001	2394	<0,001	1207	<0,001	1580	<0,001	1766	<0,001	3310	<0,001	1850	<0,001	1455	<0,001	1349	<0,001	1823	<0,001	1603	<0,001	2223	<0,001	1031	<0,001
POU6F1	10872	756	<0,001	1024	<0,001	1054	<0,001	1000	<0,001	816	<0,001	646	0.006	860	<0,001	1318	<0,001	810	0.012	872	<0,001	1770	<0,001	1106	<0,001	1370	<0,001	698	<0,001	946	<0,001	1074	<0,001	1996	<0,001	1042	<0,001	876	<0,001	774	<0,001	1050	<0,001	888	0.001	1244	<0,001	590	<0,001
POU6F2	33359	2212	<0,001	2928	<0,001	3071	<0,001	3067	<0,001	2409	<0,001	1920	0.001	2530	<0,001	3853	<0,001	2535	<0,001	2527	<0,001	4747	<0,001	3024	<0,001	3938	<0,001	2143	<0,001	2708	<0,001	3029	<0,001	5498	<0,001	3034	<0,001	2528	<0,001	2299	<0,001	3137	<0,001	2816	<0,001	3690	<0,001	1709	<0,001
PPARA::RXRA	624	0	n.s.	0	n.s.	57	0.041	65	0.018	0	n.s.	0	n.s.	0	n.s.	85	<0,001	0	n.s.	0	n.s.	0	n.s.	56	0.043	0	n.s.	0	n.s.	0	n.s.	60	0.003	97	0.003	0	n.s.	0	n.s.	0	n.s.	62	0.018	0	n.s.	0	n.s.	0	n.s.
PPARG	716	0	n.s.	0	n.s.	0	n.s.	77	0.005	0	n.s.	52	0.03	0	n.s.	0	n.s.	0	n.s.	0	n.s.	86	0.038	0	n.s.	82	0.022	0	n.s.	0	n.s.	0	n.s.	0	n.s.	0	n.s.	0	n.s.	0	n.s.	0	n.s.	0	n.s.	0	n.s.	46	0.011
PRDM1	28723	1998	<0,001	2358	<0,001	2515	<0,001	2654	<0,001	2143	<0,001	1837	<0,001	2167	<0,001	3184	<0,001	2234	<0,001	2119	<0,001	3474	<0,001	2525	<0,001	3181	<0,001	1868	<0,001	2363	<0,001	2371	<0,001	4262	<0,001	2688	<0,001	2279	<0,001	2039	<0,001	2677	<0,001	2474	<0,001	3039	<0,001	1524	<0,001
PROP1	7541	0	n.s.	766	<0,001	773	<0,001	762	<0,001	599	<0,001	473	0.001	615	<0,001	895	<0,001	609	<0,001	627	<0,001	1353	<0,001	810	<0,001	1014	<0,001	503	<0,001	717	<0,001	809	<0,001	1536	<0,001	795	<0,001	596	<0,001	576	<0,001	813	<0,001	674	<0,001	982	<0,001	434	<0,001
PROX1	22942	1503	0.001	0	n.s.	1701	0.018	1903	0.006	0	n.s.	0	n.s.	0	n.s.	2177	0.019	0	n.s.	0	n.s.	2365	0.002	0	n.s.	2154	0.026	1312	0.044	1680	<0,001	1572	0.03	2853	<0,001	0	n.s.	1647	<0,001	1495	<0,001	0	n.s.	0	n.s.	2121	0.001	0	n.s.
PRRX1	81340	5357	<0,001	7242	<0,001	7656	<0,001	7579	<0,001	6020	<0,001	4788	<0,001	6296	<0,001	9537	<0,001	6284	<0,001	6184	<0,001	11687	<0,001	7508	<0,001	9880	<0,001	5252	<0,001	6790	<0,001	7272	<0,001	13654	<0,001	7724	<0,001	6242	<0,001	5779	<0,001	7856	<0,001	6790	<0,001	9317	<0,001	4208	<0,001
RARA	378	0	n.s.	0	n.s.	42	0.004	40	0.047	0	n.s.	0	n.s.	36	0.025	0	n.s.	0	n.s.	35	0.011	51	0.017	0	n.s.	50	0.006	0	n.s.	0	n.s.	0	n.s.	67	<0,001	0	n.s.	0	n.s.	35	0.011	39	0.034	0	n.s.	0	n.s.	0	n.s.
RARA(var,2)	1570	0	n.s.	0	n.s.	135	0.016	152	0.007	123	0.008	0	n.s.	0	n.s.	165	0.04	134	0.01	0	n.s.	0	n.s.	0	n.s.	164	0.038	0	n.s.	0	n.s.	0	n.s.	206	0.046	142	0.008	0	n.s.	117	0.014	0	n.s.	0	n.s.	0	n.s.	0	n.s.
RARA::RXRA	6616	0	n.s.	0	n.s.	507	0.037	0	n.s.	0	n.s.	0	n.s.	0	n.s.	644	0.046	494	0.039	0	n.s.	0	n.s.	0	n.s.	0	n.s.	0	n.s.	0	n.s.	0	n.s.	0	n.s.	0	n.s.	0	n.s.	0	n.s.	0	n.s.	0	n.s.	0	n.s.	0	n.s.
RARA::RXRG	10100	0	n.s.	0	n.s.	0	n.s.	0	n.s.	0	n.s.	0	n.s.	0	n.s.	0	n.s.	0	n.s.	0	n.s.	0	n.s.	0	n.s.	0	n.s.	0	n.s.	0	n.s.	0	n.s.	0	n.s.	0	n.s.	0	n.s.	0	n.s.	0	n.s.	0	n.s.	0	n.s.	0	n.s.
RAX	63305	4200	<0,001	5764	<0,001	6130	<0,001	6100	<0,001	4820	<0,001	3815	<0,001	4966	<0,001	7476	<0,001	4872	<0,001	4894	<0,001	9555	<0,001	6028	<0,001	7718	<0,001	4102	<0,001	5378	<0,001	5917	<0,001	10966	<0,001	6144	<0,001	5010	<0,001	4508	<0,001	6274	<0,001	5389	<0,001	7408	<0,001	3409	<0,001
RAX2	48418	3164	<0,001	4385	<0,001	4521	<0,001	4441	<0,001	3576	<0,001	2864	<0,001	3743	<0,001	5734	<0,001	3788	<0,001	3716	<0,001	7076	<0,001	4530	<0,001	5807	<0,001	3120	<0,001	4042	<0,001	4437	<0,001	8187	<0,001	4577	<0,001	3725	<0,001	3393	<0,001	4646	<0,001	4052	<0,001	5592	<0,001	2479	<0,001
RBPJ	78487	5030	<0,001	5843	<0,001	6095	<0,001	6799	<0,001	5205	<0,001	4489	<0,001	5513	<0,001	7876	<0,001	5581	0.002	5068	<0,001	8143	<0,001	5971	<0,001	7808	<0,001	4635	<0,001	5735	<0,001	5639	<0,001	9967	<0,001	6436	<0,001	5504	<0,001	4983	<0,001	6465	<0,001	6232	<0,001	7407	<0,001	3786	<0,001
REL	58652	0	n.s.	0	n.s.	4249	0.029	4730	0.019	3749	0.024	0	n.s.	0	n.s.	0	n.s.	0	n.s.	3658	0.001	6138	<0,001	0	n.s.	5420	0.021	3382	<0,001	0	n.s.	3938	0.033	0	n.s.	4633	<0,001	3967	0.035	0	n.s.	4555	<0,001	0	n.s.	0	n.s.	2716	<0,001
RELA	22690	0	n.s.	0	n.s.	0	n.s.	0	n.s.	0	n.s.	0	n.s.	0	n.s.	0	n.s.	0	n.s.	0	n.s.	0	n.s.	0	n.s.	0	n.s.	0	n.s.	0	n.s.	0	n.s.	0	n.s.	0	n.s.	0	n.s.	0	n.s.	0	n.s.	0	n.s.	0	n.s.	0	n.s.
RELB	17950	0	n.s.	1263	0.028	1344	0.014	0	n.s.	0	n.s.	0	n.s.	0	n.s.	0	n.s.	0	n.s.	0	n.s.	0	n.s.	1315	0.023	1724	0.003	1087	<0,001	0	n.s.	0	n.s.	0	n.s.	1473	<0,001	0	n.s.	0	n.s.	1407	0.02	0	n.s.	0	n.s.	840	0.022
REST	226	0	n.s.	0	n.s.	0	n.s.	0	n.s.	0	n.s.	0	n.s.	0	n.s.	0	n.s.	0	n.s.	0	n.s.	0	n.s.	0	n.s.	0	n.s.	0	n.s.	0	n.s.	0	n.s.	0	n.s.	0	n.s.	0	n.s.	0	n.s.	0	n.s.	0	n.s.	0	n.s.	0	n.s.
RFX2	2214	0	n.s.	170	0.043	0	n.s.	0	n.s.	0	n.s.	0	n.s.	0	n.s.	232	0.019	0	n.s.	0	n.s.	0	n.s.	0	n.s.	0	n.s.	0	n.s.	0	n.s.	0	n.s.	0	n.s.	0	n.s.	0	n.s.	0	n.s.	0	n.s.	0	n.s.	0	n.s.	0	n.s.
RFX3	5730	0	n.s.	466	<0,001	449	0.016	0	n.s.	394	0.026	0	n.s.	0	n.s.	585	0.003	0	n.s.	0	n.s.	0	n.s.	0	n.s.	0	n.s.	0	n.s.	0	n.s.	0	n.s.	0	n.s.	0	n.s.	0	n.s.	0	n.s.	0	n.s.	0	n.s.	541	0.025	0	n.s.
RFX4	11855	0	n.s.	879	0.001	0	n.s.	0	n.s.	0	n.s.	0	n.s.	0	n.s.	1170	0.002	0	n.s.	0	n.s.	0	n.s.	0	n.s.	1135	0.021	0	n.s.	0	n.s.	837	0.014	1446	0.026	0	n.s.	0	n.s.	0	n.s.	0	n.s.	0	n.s.	0	n.s.	0	n.s.
RFX5	1618	0	n.s.	0	n.s.	0	n.s.	0	n.s.	0	n.s.	0	n.s.	0	n.s.	0	n.s.	0	n.s.	0	n.s.	0	n.s.	0	n.s.	0	n.s.	0	n.s.	0	n.s.	0	n.s.	0	n.s.	0	n.s.	0	n.s.	0	n.s.	0	n.s.	0	n.s.	0	n.s.	0	n.s.
RHOXF1	415906	25159	0.008	29414	<0,001	30812	<0,001	33909	<0,001	26739	<0,001	22491	<0,001	28034	<0,001	39646	<0,001	28648	<0,001	25726	<0,001	43494	<0,001	30162	<0,001	39542	<0,001	23352	<0,001	28987	<0,001	28583	<0,001	51688	<0,001	32387	<0,001	28264	<0,001	25515	<0,001	32294	<0,001	31367	<0,001	37835	<0,001	18669	<0,001
RORA	14338	0	n.s.	1201	<0,001	1183	<0,001	1305	<0,001	1015	<0,001	873	<0,001	1012	0.01	1572	<0,001	1056	0.012	1005	<0,001	1607	<0,001	1196	<0,001	1563	<0,001	896	<0,001	1087	<0,001	1104	<0,001	2042	<0,001	1247	<0,001	1088	<0,001	979	<0,001	1247	<0,001	1177	<0,001	1473	<0,001	695	0.003
RORA(var,2)	1093	0	n.s.	108	<0,001	96	0.024	0	n.s.	0	n.s.	0	n.s.	0	n.s.	125	0.007	0	n.s.	86	0.009	0	n.s.	0	n.s.	128	0.002	75	0.039	0	n.s.	0	n.s.	167	<0,001	97	0.042	89	0.036	0	n.s.	106	0.005	0	n.s.	126	0.001	0	n.s.
RORB	17887	1152	0.018	1483	<0,001	1471	<0,001	1610	<0,001	1220	<0,001	1085	<0,001	1279	0.001	1914	<0,001	1348	<0,001	1254	<0,001	2106	<0,001	1517	<0,001	1947	<0,001	1087	<0,001	1327	<0,001	1412	<0,001	2666	<0,001	1580	<0,001	1388	<0,001	1211	<0,001	1563	<0,001	1422	0.001	1790	<0,001	833	0.032
RORC	25773	0	n.s.	2045	<0,001	2065	<0,001	2259	<0,001	1734	<0,001	1521	<0,001	1839	<0,001	2734	<0,001	1871	0.007	1718	<0,001	2970	<0,001	2073	<0,001	2654	<0,001	1515	0.001	1874	<0,001	1972	<0,001	3702	<0,001	2202	<0,001	1891	<0,001	1683	<0,001	2237	<0,001	2038	<0,001	2567	<0,001	1181	0.045
RREB1	2780	218	<0,001	0	n.s.	228	0.015	266	0.001	214	0.001	0	n.s.	0	n.s.	0	n.s.	0	n.s.	0	n.s.	318	0.002	218	0.046	0	n.s.	215	<0,001	0	n.s.	221	0.003	0	n.s.	252	<0,001	232	<0,001	193	0.026	0	n.s.	248	0.002	0	n.s.	0	n.s.
RUNX2	133734	0	n.s.	0	n.s.	0	n.s.	0	n.s.	0	n.s.	0	n.s.	0	n.s.	0	n.s.	0	n.s.	0	n.s.	0	n.s.	0	n.s.	0	n.s.	0	n.s.	0	n.s.	0	n.s.	0	n.s.	0	n.s.	0	n.s.	0	n.s.	0	n.s.	0	n.s.	0	n.s.	0	n.s.
RUNX3	124487	0	n.s.	0	n.s.	0	n.s.	0	n.s.	0	n.s.	0	n.s.	0	n.s.	0	n.s.	0	n.s.	0	n.s.	0	n.s.	0	n.s.	0	n.s.	0	n.s.	0	n.s.	0	n.s.	0	n.s.	0	n.s.	0	n.s.	0	n.s.	0	n.s.	0	n.s.	0	n.s.	0	n.s.
RXRA::VDR	967	0	n.s.	0	n.s.	0	n.s.	0	n.s.	0	n.s.	0	n.s.	0	n.s.	0	n.s.	0	n.s.	0	n.s.	0	n.s.	0	n.s.	0	n.s.	0	n.s.	0	n.s.	0	n.s.	0	n.s.	0	n.s.	0	n.s.	0	n.s.	0	n.s.	0	n.s.	0	n.s.	0	n.s.
RXRB	2623	0	n.s.	203	0.022	0	n.s.	246	0.003	0	n.s.	0	n.s.	0	n.s.	278	0.006	0	n.s.	0	n.s.	0	n.s.	210	0.025	271	0.015	175	0.006	0	n.s.	196	0.041	389	<0,001	225	0.011	208	0.006	0	n.s.	0	n.s.	0	n.s.	0	n.s.	137	0.028
RXRG	4773	0	n.s.	376	0.001	387	0.004	457	<0,001	0	n.s.	0	n.s.	0	n.s.	486	0.007	0	n.s.	0	n.s.	524	0.003	366	0.034	494	0.001	293	0.029	0	n.s.	0	n.s.	687	<0,001	408	0.001	364	0.003	0	n.s.	0	n.s.	0	n.s.	453	0.03	0	n.s.
S0I2	282845	17970	<0,001	20704	<0,001	21364	<0,001	24221	<0,001	18679	<0,001	16320	<0,001	19772	<0,001	27463	<0,001	20809	<0,001	17704	<0,001	28771	<0,001	21004	<0,001	27325	<0,001	16382	<0,001	20076	<0,001	20017	<0,001	35255	<0,001	22495	<0,001	19924	<0,001	18299	<0,001	22712	<0,001	22466	<0,001	26311	<0,001	13005	<0,001
SCRT1	2769	0	n.s.	234	<0,001	237	0.002	256	0.006	0	n.s.	186	0.002	206	0.049	299	0.002	0	n.s.	0	n.s.	303	0.026	224	0.014	307	<0,001	176	0.031	213	0.031	206	0.042	368	0.005	253	<0,001	207	0.047	210	<0,001	0	n.s.	238	0.01	302	<0,001	0	n.s.
SCRT2	5550	0	n.s.	429	0.001	454	0.001	473	0.042	0	n.s.	352	0.001	0	n.s.	571	0.002	0	n.s.	374	0.011	0	n.s.	436	0.005	581	<0,001	341	0.019	414	0.018	410	0.008	699	0.015	479	<0,001	0	n.s.	0	n.s.	458	0.014	0	n.s.	575	<0,001	0	n.s.
SHOX	44021	2933	<0,001	4009	<0,001	4173	<0,001	4107	<0,001	3266	<0,001	2617	<0,001	3400	<0,001	5270	<0,001	3459	<0,001	3427	<0,001	6610	<0,001	4159	<0,001	5340	<0,001	2834	<0,001	3677	<0,001	4181	<0,001	7560	<0,001	4139	<0,001	3393	<0,001	3119	<0,001	4272	<0,001	3744	<0,001	5085	<0,001	2287	<0,001
SIX1	7380	552	<0,001	648	<0,001	661	<0,001	741	<0,001	558	<0,001	461	0.001	589	<0,001	837	<0,001	597	<0,001	581	<0,001	898	<0,001	650	<0,001	878	<0,001	483	<0,001	613	<0,001	602	<0,001	1108	<0,001	722	<0,001	566	<0,001	548	<0,001	744	<0,001	693	<0,001	829	<0,001	392	<0,001
SIX2	614	51	0.025	55	0.024	0	n.s.	74	<0,001	0	n.s.	0	n.s.	0	n.s.	86	<0,001	61	0.004	53	0.008	82	0.003	68	<0,001	69	0.048	51	0.004	70	<0,001	59	0.003	100	<0,001	67	0.001	54	0.03	0	n.s.	73	<0,001	0	n.s.	67	0.043	0	n.s.
SMAD2::SMAD3::SMAD4	38393	2454	0.002	2720	<0,001	0	n.s.	3157	0.002	0	n.s.	2179	0.004	2701	<0,001	0	n.s.	2793	0.001	0	n.s.	0	n.s.	2746	0.046	0	n.s.	0	n.s.	0	n.s.	0	n.s.	0	n.s.	2932	0.007	2615	0.038	2423	0.002	0	n.s.	2905	0.046	0	n.s.	0	n.s.
SMAD3	20536	0	n.s.	1528	<0,001	1590	<0,001	1841	<0,001	1384	0.001	1163	0.039	0	n.s.	2051	<0,001	1485	0.024	0	n.s.	0	n.s.	1595	<0,001	2091	<0,001	1205	0.005	1506	<0,001	1459	0.001	2637	<0,001	1650	<0,001	0	n.s.	1346	<0,001	1725	<0,001	1613	0.003	1969	<0,001	0	n.s.
SOX10	30634	2127	<0,001	2525	<0,001	2711	<0,001	2979	<0,001	2289	<0,001	1866	<0,001	2356	<0,001	3469	<0,001	2442	<0,001	2260	<0,001	3840	<0,001	2668	<0,001	3501	<0,001	2026	<0,001	2428	<0,001	2598	<0,001	4591	<0,001	2791	<0,001	2444	<0,001	2239	<0,001	2893	<0,001	2579	<0,001	3422	<0,001	1626	<0,001
SOX13	17220	1122	0.007	1420	<0,001	1444	<0,001	1608	<0,001	1221	<0,001	1025	0.001	1295	<0,001	1867	<0,001	1340	<0,001	1222	<0,001	2200	<0,001	1467	<0,001	1957	<0,001	1089	<0,001	1379	<0,001	1432	<0,001	2635	<0,001	1546	<0,001	1333	<0,001	1135	<0,001	1564	<0,001	1397	<0,001	1820	<0,001	872	<0,001
SOX15	42241	2897	<0,001	3865	<0,001	3902	<0,001	4177	<0,001	3275	<0,001	2573	<0,001	3341	<0,001	5038	<0,001	3342	<0,001	3384	<0,001	6034	<0,001	3916	<0,001	5216	<0,001	2824	<0,001	3655	<0,001	3821	<0,001	7118	<0,001	4044	<0,001	3488	<0,001	3140	<0,001	4222	<0,001	3716	<0,001	4977	<0,001	2306	<0,001
SOX21	509	0	n.s.	65	<0,001	0	n.s.	0	n.s.	53	<0,001	0	n.s.	0	n.s.	70	0.001	48	0.026	0	n.s.	93	<0,001	53	0.003	80	<0,001	42	0.009	46	0.038	48	0.011	104	<0,001	55	0.004	0	n.s.	50	0.001	53	0.013	58	0.001	0	n.s.	0	n.s.
SOX4	53	0	n.s.	0	n.s.	0	n.s.	0	n.s.	0	n.s.	0	n.s.	0	n.s.	0	n.s.	0	n.s.	0	n.s.	0	n.s.	0	n.s.	0	n.s.	0	n.s.	0	n.s.	0	n.s.	12	0.024	0	n.s.	0	n.s.	8	0.02	0	n.s.	0	n.s.	0	n.s.	0	n.s.
SOX8	48	0	n.s.	0	n.s.	0	n.s.	0	n.s.	0	n.s.	0	n.s.	0	n.s.	0	n.s.	0	n.s.	0	n.s.	0	n.s.	0	n.s.	0	n.s.	0	n.s.	0	n.s.	0	n.s.	0	n.s.	0	n.s.	0	n.s.	0	n.s.	0	n.s.	0	n.s.	0	n.s.	0	n.s.
SOX9	43105	2816	<0,001	3619	<0,001	3765	<0,001	4046	<0,001	3175	<0,001	2552	<0,001	3209	<0,001	4770	<0,001	3304	<0,001	3171	<0,001	5747	<0,001	3761	<0,001	5021	<0,001	2706	<0,001	3446	<0,001	3600	<0,001	6775	<0,001	3893	<0,001	3399	<0,001	2988	<0,001	4011	<0,001	3642	<0,001	4704	<0,001	2218	<0,001
SP1	285367	0	n.s.	0	n.s.	0	n.s.	0	n.s.	0	n.s.	0	n.s.	0	n.s.	0	n.s.	0	n.s.	0	n.s.	0	n.s.	0	n.s.	0	n.s.	0	n.s.	0	n.s.	0	n.s.	0	n.s.	0	n.s.	0	n.s.	0	n.s.	0	n.s.	0	n.s.	0	n.s.	0	n.s.
SP2	146359	0	n.s.	0	n.s.	0	n.s.	0	n.s.	0	n.s.	0	n.s.	0	n.s.	0	n.s.	0	n.s.	0	n.s.	0	n.s.	0	n.s.	0	n.s.	0	n.s.	0	n.s.	0	n.s.	0	n.s.	0	n.s.	0	n.s.	0	n.s.	0	n.s.	0	n.s.	0	n.s.	0	n.s.
SP3	93276	0	n.s.	0	n.s.	0	n.s.	0	n.s.	0	n.s.	0	n.s.	0	n.s.	0	n.s.	0	n.s.	0	n.s.	0	n.s.	0	n.s.	0	n.s.	0	n.s.	0	n.s.	0	n.s.	0	n.s.	0	n.s.	0	n.s.	0	n.s.	0	n.s.	0	n.s.	0	n.s.	0	n.s.
SP4	25535	0	n.s.	0	n.s.	0	n.s.	0	n.s.	0	n.s.	0	n.s.	0	n.s.	0	n.s.	0	n.s.	0	n.s.	0	n.s.	0	n.s.	0	n.s.	0	n.s.	0	n.s.	0	n.s.	0	n.s.	0	n.s.	0	n.s.	0	n.s.	0	n.s.	0	n.s.	0	n.s.	0	n.s.
SP8	143130	0	n.s.	0	n.s.	0	n.s.	0	n.s.	0	n.s.	0	n.s.	0	n.s.	0	n.s.	0	n.s.	0	n.s.	0	n.s.	0	n.s.	0	n.s.	0	n.s.	0	n.s.	0	n.s.	0	n.s.	0	n.s.	0	n.s.	0	n.s.	0	n.s.	0	n.s.	0	n.s.	0	n.s.
SPDEF	67743	0	n.s.	0	n.s.	0	n.s.	0	n.s.	0	n.s.	0	n.s.	0	n.s.	0	n.s.	0	n.s.	0	n.s.	0	n.s.	0	n.s.	0	n.s.	0	n.s.	0	n.s.	0	n.s.	0	n.s.	0	n.s.	0	n.s.	0	n.s.	0	n.s.	0	n.s.	0	n.s.	0	n.s.
SPI1	4304	293	0.032	361	<0,001	371	<0,001	396	0.001	311	0.005	0	n.s.	329	0.004	451	0.001	351	0.001	312	<0,001	543	<0,001	377	<0,001	473	<0,001	0	n.s.	331	0.008	361	<0,001	627	<0,001	377	<0,001	339	0.001	311	0.001	390	<0,001	390	<0,001	435	0.001	230	0.002
SPIB	169232	10908	<0,001	12633	<0,001	13446	<0,001	14412	<0,001	11444	<0,001	9498	<0,001	11994	<0,001	16803	<0,001	12187	<0,001	11507	<0,001	18608	<0,001	13072	<0,001	17038	<0,001	10035	<0,001	12576	<0,001	12233	<0,001	22188	<0,001	13883	<0,001	12065	<0,001	10844	<0,001	14067	<0,001	13401	<0,001	16096	<0,001	7980	<0,001
SPIC	27877	1947	<0,001	2313	<0,001	2507	<0,001	2667	<0,001	2050	<0,001	1754	<0,001	2201	<0,001	3142	<0,001	2288	<0,001	2136	<0,001	3640	<0,001	2383	<0,001	3217	<0,001	1846	<0,001	2343	<0,001	2303	<0,001	4313	<0,001	2606	<0,001	2207	<0,001	2027	<0,001	2662	<0,001	2414	<0,001	3078	<0,001	1488	<0,001
SREBF1	50033	3172	0.002	3685	<0,001	3835	<0,001	4353	<0,001	3391	<0,001	2869	<0,001	3555	<0,001	4934	<0,001	3661	<0,001	3184	<0,001	0	n.s.	3716	<0,001	4919	<0,001	2843	0.009	3469	0.015	3477	<0,001	6231	<0,001	3969	<0,001	3608	<0,001	3258	<0,001	3972	<0,001	3966	<0,001	4662	<0,001	2391	<0,001
SREBF2	29710	1973	<0,001	2241	<0,001	2370	<0,001	2711	<0,001	2057	<0,001	1791	<0,001	2168	<0,001	3053	<0,001	2265	<0,001	1912	<0,001	3084	<0,001	2295	<0,001	3082	<0,001	1719	0.006	2090	0.011	2208	<0,001	3943	<0,001	2499	<0,001	2226	<0,001	2008	<0,001	2473	<0,001	2423	<0,001	2886	<0,001	1438	<0,001
SREBF2(var,2)	59711	3990	<0,001	4735	<0,001	4857	<0,001	5521	<0,001	4127	<0,001	3611	<0,001	4294	<0,001	6237	<0,001	4622	<0,001	3860	<0,001	5957	0.015	4805	<0,001	6300	<0,001	3582	<0,001	4413	<0,001	4541	<0,001	7927	<0,001	5032	<0,001	4451	<0,001	4167	<0,001	5040	<0,001	4980	<0,001	6119	<0,001	2896	<0,001
SRF	751	0	n.s.	65	0.028	71	0.012	76	0.02	0	n.s.	0	n.s.	0	n.s.	104	<0,001	0	n.s.	0	n.s.	121	<0,001	68	0.023	101	<0,001	0	n.s.	0	n.s.	71	0.002	136	<0,001	0	n.s.	0	n.s.	60	0.022	0	n.s.	73	0.014	107	<0,001	0	n.s.
SRY	49008	3348	<0,001	4474	<0,001	4772	<0,001	4889	<0,001	3731	<0,001	3041	<0,001	3899	<0,001	5803	<0,001	3973	<0,001	3871	<0,001	7080	<0,001	4645	<0,001	6213	<0,001	3327	<0,001	4281	<0,001	4555	<0,001	8541	<0,001	4820	<0,001	4001	<0,001	3720	<0,001	4874	<0,001	4255	<0,001	5686	<0,001	2658	<0,001
STAT1	75455	4903	<0,001	5918	<0,001	6191	<0,001	6755	<0,001	5227	<0,001	4321	<0,001	5459	<0,001	7881	<0,001	5501	<0,001	5288	<0,001	8488	<0,001	5948	<0,001	7973	<0,001	4594	<0,001	5817	<0,001	5614	<0,001	10367	<0,001	6507	<0,001	5528	<0,001	4911	<0,001	6607	<0,001	6167	<0,001	7562	<0,001	3634	<0,001
STAT1::STAT2	6900	509	<0,001	636	<0,001	631	<0,001	749	<0,001	609	<0,001	483	<0,001	556	<0,001	803	<0,001	568	<0,001	588	<0,001	957	<0,001	653	<0,001	837	<0,001	515	<0,001	610	<0,001	614	<0,001	1104	<0,001	664	<0,001	563	<0,001	545	<0,001	734	<0,001	641	<0,001	786	<0,001	404	<0,001
STAT3	137355	9295	<0,001	11447	<0,001	11942	<0,001	13039	<0,001	9944	<0,001	8301	<0,001	10562	<0,001	15310	<0,001	10417	<0,001	10239	<0,001	16933	<0,001	11683	<0,001	15429	<0,001	8716	<0,001	11192	<0,001	10937	<0,001	20415	<0,001	12682	<0,001	10645	<0,001	9551	<0,001	12736	<0,001	11712	<0,001	14650	<0,001	7030	<0,001
T	4354	313	0.002	374	<0,001	387	<0,001	455	<0,001	344	<0,001	288	<0,001	323	0.018	463	<0,001	372	<0,001	303	0.005	576	<0,001	407	<0,001	498	<0,001	307	<0,001	359	<0,001	384	<0,001	718	<0,001	388	<0,001	353	<0,001	359	<0,001	402	<0,001	405	<0,001	475	<0,001	0	n.s.
TAL1::TCF3	16392	1076	0.004	1333	<0,001	1279	<0,001	1474	<0,001	1170	<0,001	989	<0,001	1233	<0,001	1717	<0,001	1255	<0,001	1115	<0,001	1786	<0,001	1290	<0,001	1759	<0,001	985	0.001	1206	<0,001	1164	0.002	2161	<0,001	1282	0.008	1231	<0,001	1101	<0,001	1434	<0,001	1377	<0,001	1631	<0,001	801	0.001
TBR1	37103	2493	<0,001	2999	<0,001	3091	<0,001	3427	<0,001	2558	<0,001	2373	<0,001	2741	<0,001	3965	<0,001	3053	<0,001	2501	<0,001	4297	<0,001	3028	<0,001	3917	<0,001	2356	<0,001	2915	<0,001	2975	<0,001	5247	<0,001	3167	<0,001	2874	<0,001	2679	<0,001	3246	<0,001	3186	<0,001	3757	<0,001	1866	<0,001
TBX1	82366	5310	<0,001	6145	<0,001	6300	<0,001	7140	<0,001	5505	<0,001	4892	<0,001	5924	<0,001	8222	<0,001	6293	<0,001	5315	<0,001	8557	<0,001	6283	<0,001	8098	<0,001	4780	<0,001	5973	<0,001	6023	<0,001	10363	<0,001	6618	<0,001	5930	<0,001	5494	<0,001	6663	<0,001	6695	<0,001	7812	<0,001	3945	<0,001
TBX15	70080	4524	<0,001	5143	<0,001	5200	<0,001	6025	<0,001	4560	<0,001	4152	<0,001	4970	<0,001	6878	<0,001	5418	<0,001	4323	0.004	7016	0.003	5195	<0,001	6699	<0,001	4029	<0,001	4960	<0,001	4989	<0,001	8634	<0,001	5542	<0,001	5075	<0,001	4565	<0,001	5517	<0,001	5667	<0,001	6383	<0,001	3357	<0,001
TBX19	364	0	n.s.	35	0.028	0	n.s.	44	0.004	0	n.s.	0	n.s.	0	n.s.	45	0.031	40	0.004	0	n.s.	0	n.s.	45	<0,001	0	n.s.	31	0.016	0	n.s.	0	n.s.	62	0.002	0	n.s.	0	n.s.	37	0.002	0	n.s.	0	n.s.	0	n.s.	0	n.s.
TBX2	71485	4674	<0,001	5529	<0,001	5717	<0,001	6467	<0,001	4916	<0,001	4335	<0,001	5248	<0,001	7487	<0,001	5667	<0,001	4756	<0,001	8233	<0,001	5743	<0,001	7420	<0,001	4429	<0,001	5433	<0,001	5643	<0,001	9882	<0,001	6085	<0,001	5449	<0,001	4976	<0,001	6217	<0,001	6075	<0,001	7155	<0,001	3549	<0,001
TBX20	19851	1474	<0,001	1767	<0,001	1813	<0,001	2026	<0,001	1540	<0,001	1323	<0,001	1650	<0,001	2364	<0,001	1747	<0,001	1502	<0,001	2510	<0,001	1861	<0,001	2369	<0,001	1434	<0,001	1683	<0,001	1761	<0,001	3083	<0,001	1949	<0,001	1700	<0,001	1566	<0,001	1961	<0,001	1866	<0,001	2259	<0,001	1102	<0,001
TBX21	34002	2264	<0,001	2720	<0,001	2748	<0,001	3044	<0,001	2326	<0,001	2136	<0,001	2523	<0,001	3589	<0,001	2731	<0,001	2309	<0,001	3937	<0,001	2734	<0,001	3539	<0,001	2124	<0,001	2596	<0,001	2701	<0,001	4745	<0,001	2879	<0,001	2582	<0,001	2390	<0,001	2937	<0,001	2878	<0,001	3460	<0,001	1734	<0,001
TBX4	258383	0	n.s.	0	n.s.	0	n.s.	20465	0.007	0	n.s.	14116	<0,001	0	n.s.	0	n.s.	18073	<0,001	0	n.s.	0	n.s.	0	n.s.	0	n.s.	0	n.s.	0	n.s.	17056	0.009	0	n.s.	0	n.s.	0	n.s.	15604	0.007	0	n.s.	19346	<0,001	0	n.s.	0	n.s.
TBX5	205842	12878	<0,001	14355	<0,001	14896	<0,001	17079	<0,001	13209	<0,001	11656	<0,001	14045	<0,001	19259	<0,001	14973	<0,001	0	n.s.	20253	0.005	14745	<0,001	19196	<0,001	11599	<0,001	14061	<0,001	14042	<0,001	24211	<0,001	15843	<0,001	14198	<0,001	12851	<0,001	15781	<0,001	15879	<0,001	18170	<0,001	9324	<0,001
TCF3	262843	0	n.s.	0	n.s.	0	n.s.	0	n.s.	0	n.s.	0	n.s.	0	n.s.	0	n.s.	18278	0.001	0	n.s.	0	n.s.	0	n.s.	0	n.s.	0	n.s.	0	n.s.	0	n.s.	0	n.s.	0	n.s.	0	n.s.	0	n.s.	0	n.s.	19574	<0,001	0	n.s.	0	n.s.
TCF4	208443	12888	<0,001	14476	<0,001	15139	<0,001	17205	<0,001	13301	<0,001	11890	<0,001	14268	<0,001	19436	<0,001	15163	<0,001	0	n.s.	0	n.s.	14774	<0,001	19425	<0,001	11673	<0,001	14284	<0,001	14123	<0,001	0	n.s.	15757	<0,001	14277	<0,001	13044	<0,001	15782	<0,001	16347	<0,001	18839	<0,001	9342	<0,001
TCF7L1	5694	400	0.002	499	<0,001	546	<0,001	574	<0,001	426	<0,001	393	<0,001	429	0.003	728	<0,001	476	<0,001	432	<0,001	730	<0,001	489	<0,001	676	<0,001	392	<0,001	506	<0,001	487	<0,001	907	<0,001	581	<0,001	503	<0,001	441	<0,001	561	<0,001	500	<0,001	662	<0,001	313	<0,001
TCF7L2	44556	3185	<0,001	3799	<0,001	4149	<0,001	4320	<0,001	3296	<0,001	2812	<0,001	3443	<0,001	5110	<0,001	3524	<0,001	3392	<0,001	5649	<0,001	3871	<0,001	5269	<0,001	2959	<0,001	3739	<0,001	3818	<0,001	7026	<0,001	4213	<0,001	3608	<0,001	3213	<0,001	4256	<0,001	3854	<0,001	4994	<0,001	2303	<0,001
TEAD1	217567	14023	<0,001	16321	<0,001	17121	<0,001	18762	<0,001	14822	<0,001	12249	<0,001	15331	<0,001	22055	<0,001	15553	<0,001	14665	<0,001	25048	<0,001	16962	<0,001	22219	<0,001	13063	<0,001	16015	<0,001	16184	<0,001	28962	<0,001	18385	<0,001	15589	<0,001	13987	<0,001	18291	<0,001	17191	<0,001	20602	<0,001	10368	<0,001
TEAD2	8963	636	<0,001	704	<0,001	768	<0,001	871	<0,001	644	<0,001	533	0.013	690	<0,001	942	<0,001	0	n.s.	636	<0,001	1102	<0,001	756	<0,001	1008	<0,001	609	<0,001	713	<0,001	716	<0,001	1301	<0,001	855	<0,001	651	0.007	608	0.001	844	<0,001	782	<0,001	953	<0,001	487	<0,001
TEAD3	91450	5752	<0,001	6841	<0,001	7127	<0,001	7827	<0,001	6194	<0,001	5156	<0,001	6514	<0,001	9361	<0,001	6614	<0,001	6143	<0,001	10607	<0,001	7124	<0,001	9436	<0,001	5553	<0,001	6788	<0,001	6695	<0,001	12445	<0,001	7609	<0,001	6543	<0,001	5908	<0,001	7787	<0,001	7176	<0,001	8768	<0,001	4308	<0,001
TEAD4	163366	10661	<0,001	12735	<0,001	13579	<0,001	14406	<0,001	11445	<0,001	9447	<0,001	11942	<0,001	17328	<0,001	12079	<0,001	11423	<0,001	20438	<0,001	13454	<0,001	17586	<0,001	10200	<0,001	12650	<0,001	12715	<0,001	23387	<0,001	14291	<0,001	12042	<0,001	10919	<0,001	14431	<0,001	13267	<0,001	16587	<0,001	8060	<0,001
TEF	66459	4606	<0,001	5870	<0,001	6040	<0,001	6273	<0,001	4829	<0,001	4129	<0,001	5120	<0,001	7710	<0,001	5312	<0,001	5008	<0,001	9370	<0,001	6100	<0,001	7947	<0,001	4373	<0,001	5386	<0,001	5847	<0,001	10866	<0,001	6186	<0,001	5347	<0,001	4828	<0,001	6352	<0,001	5853	<0,001	7416	<0,001	3486	<0,001
TFAP2A	658685	0	n.s.	0	n.s.	0	n.s.	0	n.s.	0	n.s.	0	n.s.	0	n.s.	0	n.s.	0	n.s.	0	n.s.	0	n.s.	0	n.s.	0	n.s.	0	n.s.	0	n.s.	0	n.s.	0	n.s.	0	n.s.	0	n.s.	0	n.s.	0	n.s.	0	n.s.	0	n.s.	0	n.s.
TFAP2A(var,2)	656941	0	n.s.	0	n.s.	0	n.s.	0	n.s.	0	n.s.	0	n.s.	0	n.s.	0	n.s.	0	n.s.	0	n.s.	0	n.s.	0	n.s.	0	n.s.	0	n.s.	0	n.s.	0	n.s.	0	n.s.	0	n.s.	0	n.s.	0	n.s.	0	n.s.	0	n.s.	0	n.s.	0	n.s.
TFAP2A(var,3)	67384	0	n.s.	0	n.s.	0	n.s.	0	n.s.	0	n.s.	0	n.s.	0	n.s.	0	n.s.	0	n.s.	0	n.s.	0	n.s.	0	n.s.	0	n.s.	0	n.s.	0	n.s.	0	n.s.	0	n.s.	0	n.s.	0	n.s.	0	n.s.	0	n.s.	0	n.s.	0	n.s.	0	n.s.
TFAP2B	454776	0	n.s.	0	n.s.	0	n.s.	0	n.s.	0	n.s.	0	n.s.	0	n.s.	0	n.s.	0	n.s.	0	n.s.	0	n.s.	0	n.s.	0	n.s.	0	n.s.	0	n.s.	0	n.s.	0	n.s.	0	n.s.	0	n.s.	0	n.s.	0	n.s.	0	n.s.	0	n.s.	0	n.s.
TFAP2B(var,2)	237011	0	n.s.	0	n.s.	0	n.s.	0	n.s.	0	n.s.	0	n.s.	0	n.s.	0	n.s.	0	n.s.	0	n.s.	0	n.s.	0	n.s.	0	n.s.	0	n.s.	0	n.s.	0	n.s.	0	n.s.	0	n.s.	0	n.s.	0	n.s.	0	n.s.	0	n.s.	0	n.s.	0	n.s.
TFAP2B(var,3)	74479	0	n.s.	0	n.s.	0	n.s.	0	n.s.	0	n.s.	0	n.s.	0	n.s.	0	n.s.	0	n.s.	0	n.s.	0	n.s.	0	n.s.	0	n.s.	0	n.s.	0	n.s.	0	n.s.	0	n.s.	0	n.s.	0	n.s.	0	n.s.	0	n.s.	0	n.s.	0	n.s.	0	n.s.
TFAP2C	196264	0	n.s.	0	n.s.	0	n.s.	0	n.s.	0	n.s.	0	n.s.	0	n.s.	0	n.s.	0	n.s.	0	n.s.	0	n.s.	0	n.s.	0	n.s.	0	n.s.	0	n.s.	0	n.s.	0	n.s.	0	n.s.	0	n.s.	0	n.s.	0	n.s.	0	n.s.	0	n.s.	0	n.s.
TFAP2C(var,2)	386702	0	n.s.	0	n.s.	0	n.s.	0	n.s.	0	n.s.	0	n.s.	0	n.s.	0	n.s.	0	n.s.	0	n.s.	0	n.s.	0	n.s.	0	n.s.	0	n.s.	0	n.s.	0	n.s.	0	n.s.	0	n.s.	0	n.s.	0	n.s.	0	n.s.	0	n.s.	0	n.s.	0	n.s.
TFAP2C(var,3)	83669	0	n.s.	0	n.s.	0	n.s.	0	n.s.	0	n.s.	0	n.s.	0	n.s.	0	n.s.	0	n.s.	0	n.s.	0	n.s.	0	n.s.	0	n.s.	0	n.s.	0	n.s.	0	n.s.	0	n.s.	0	n.s.	0	n.s.	0	n.s.	0	n.s.	0	n.s.	0	n.s.	0	n.s.
TFAP4	35819	2416	<0,001	2776	<0,001	2705	<0,001	3215	<0,001	2458	<0,001	2174	<0,001	2582	<0,001	3559	<0,001	2827	<0,001	2285	<0,001	0	n.s.	2766	<0,001	3563	<0,001	2120	<0,001	2539	0.001	2589	<0,001	4357	<0,001	2896	<0,001	2716	<0,001	2452	<0,001	2884	<0,001	3056	<0,001	3415	<0,001	1730	<0,001
TFCP2	53654	0	n.s.	3805	<0,001	0	n.s.	0	n.s.	0	n.s.	0	n.s.	0	n.s.	0	n.s.	0	n.s.	0	n.s.	5445	<0,001	0	n.s.	4945	0.044	0	n.s.	0	n.s.	0	n.s.	6348	0.042	4065	0.008	0	n.s.	0	n.s.	4116	0.011	0	n.s.	0	n.s.	0	n.s.
TFDP1	67393	0	n.s.	0	n.s.	0	n.s.	0	n.s.	0	n.s.	0	n.s.	0	n.s.	0	n.s.	0	n.s.	0	n.s.	0	n.s.	0	n.s.	0	n.s.	0	n.s.	0	n.s.	0	n.s.	0	n.s.	0	n.s.	0	n.s.	0	n.s.	0	n.s.	0	n.s.	0	n.s.	0	n.s.
TFE3	99795	6189	0.008	7140	<0,001	7517	<0,001	8590	<0,001	6633	<0,001	5692	<0,001	6715	0.005	9561	<0,001	7374	<0,001	0	n.s.	0	n.s.	7426	<0,001	9611	<0,001	5697	<0,001	6856	0.007	6955	<0,001	12132	<0,001	8021	<0,001	6882	<0,001	6370	<0,001	7843	<0,001	8013	<0,001	9340	<0,001	4510	0.002
TFEB	153411	9411	0.025	10754	<0,001	11059	0.001	12934	<0,001	9973	<0,001	8554	<0,001	0	n.s.	14186	0.003	11061	<0,001	0	n.s.	0	n.s.	11054	<0,001	14326	<0,001	0	n.s.	0	n.s.	10239	0.002	18048	0.005	11853	<0,001	10395	<0,001	9500	<0,001	11632	0.001	11963	<0,001	14073	<0,001	0	n.s.
TFEC	135087	8451	<0,001	9693	<0,001	9982	<0,001	11584	<0,001	8892	<0,001	7769	<0,001	9201	<0,001	12926	<0,001	10069	<0,001	8160	0.036	0	n.s.	9986	<0,001	13035	<0,001	7793	<0,001	9221	0.011	9387	<0,001	16329	<0,001	10637	<0,001	9404	<0,001	8768	<0,001	10489	<0,001	10723	<0,001	12665	<0,001	6118	<0,001
TGIF1	2015	173	<0,001	192	<0,001	164	0.045	219	<0,001	150	0.02	150	<0,001	0	n.s.	258	<0,001	189	<0,001	0	n.s.	0	n.s.	201	<0,001	257	<0,001	0	n.s.	0	n.s.	193	<0,001	319	<0,001	203	<0,001	176	<0,001	146	0.015	0	n.s.	192	<0,001	250	<0,001	111	0.013
TGIF2	2781	217	<0,001	260	<0,001	249	<0,001	303	<0,001	206	0.008	189	0.001	0	n.s.	343	<0,001	272	<0,001	0	n.s.	0	n.s.	277	<0,001	339	<0,001	178	0.024	216	0.021	265	<0,001	421	<0,001	270	<0,001	248	<0,001	223	<0,001	240	0.013	275	<0,001	333	<0,001	149	0.01
THAP1	547136	0	n.s.	0	n.s.	0	n.s.	0	n.s.	0	n.s.	0	n.s.	0	n.s.	0	n.s.	0	n.s.	0	n.s.	0	n.s.	0	n.s.	0	n.s.	0	n.s.	0	n.s.	0	n.s.	0	n.s.	0	n.s.	0	n.s.	0	n.s.	0	n.s.	0	n.s.	0	n.s.	0	n.s.
TP53	2444	0	n.s.	193	0.013	0	n.s.	232	0.003	0	n.s.	0	n.s.	0	n.s.	306	<0,001	213	<0,001	0	n.s.	0	n.s.	0	n.s.	0	n.s.	0	n.s.	0	n.s.	0	n.s.	363	<0,001	0	n.s.	0	n.s.	0	n.s.	210	0.023	0	n.s.	240	0.032	0	n.s.
TP63	1428	0	n.s.	0	n.s.	0	n.s.	0	n.s.	0	n.s.	0	n.s.	0	n.s.	186	<0,001	0	n.s.	0	n.s.	0	n.s.	0	n.s.	157	0.008	0	n.s.	0	n.s.	0	n.s.	221	<0,001	137	0.001	0	n.s.	0	n.s.	142	<0,001	0	n.s.	153	0.006	0	n.s.
TP73	5997	0	n.s.	0	n.s.	0	n.s.	0	n.s.	0	n.s.	0	n.s.	0	n.s.	611	0.002	448	0.048	0	n.s.	0	n.s.	0	n.s.	0	n.s.	0	n.s.	0	n.s.	0	n.s.	0	n.s.	0	n.s.	0	n.s.	0	n.s.	0	n.s.	0	n.s.	0	n.s.	0	n.s.
TWIST1	12063	800	0.005	997	<0,001	1027	<0,001	1136	<0,001	849	<0,001	754	<0,001	923	<0,001	1313	<0,001	966	<0,001	803	0.001	1297	<0,001	959	<0,001	1309	<0,001	785	<0,001	950	<0,001	921	<0,001	1629	<0,001	1044	<0,001	934	<0,001	894	<0,001	1064	<0,001	1058	<0,001	1265	<0,001	629	<0,001
UNCX	48045	3171	<0,001	4378	<0,001	4599	<0,001	4466	<0,001	3588	<0,001	2869	<0,001	3750	<0,001	5744	<0,001	3740	<0,001	3729	<0,001	7121	<0,001	4526	<0,001	5877	<0,001	3077	<0,001	4063	<0,001	4470	<0,001	8240	<0,001	4618	<0,001	3678	<0,001	3402	<0,001	4683	<0,001	4024	<0,001	5619	<0,001	2501	<0,001
USF1	88286	5747	<0,001	6937	<0,001	7118	<0,001	8166	<0,001	6170	<0,001	5364	<0,001	6429	<0,001	9198	<0,001	6834	<0,001	5764	<0,001	9054	<0,001	7068	<0,001	9312	<0,001	5402	<0,001	6556	<0,001	6598	<0,001	11798	<0,001	7531	<0,001	6577	<0,001	5924	<0,001	7451	<0,001	7471	<0,001	9057	<0,001	4254	<0,001
USF2	14858	968	0.012	1216	<0,001	1291	<0,001	1474	<0,001	1107	<0,001	942	<0,001	1148	<0,001	1582	<0,001	1193	<0,001	937	0.042	0	n.s.	1238	<0,001	1638	<0,001	973	<0,001	1116	<0,001	1171	<0,001	2039	<0,001	1354	<0,001	1095	<0,001	1059	<0,001	1265	<0,001	1344	<0,001	1631	<0,001	700	0.024
VAX1	53573	3601	<0,001	4853	<0,001	5041	<0,001	5012	<0,001	3949	<0,001	3177	<0,001	4167	<0,001	6293	<0,001	4177	<0,001	4151	<0,001	7763	<0,001	5069	<0,001	6412	<0,001	3462	<0,001	4405	<0,001	4955	<0,001	9157	<0,001	4985	<0,001	4174	<0,001	3780	<0,001	5180	<0,001	4553	<0,001	6140	<0,001	2761	<0,001
VAX2	54325	3620	<0,001	4845	<0,001	5010	<0,001	5040	<0,001	3956	<0,001	3148	<0,001	4183	<0,001	6298	<0,001	4194	<0,001	4120	<0,001	7528	<0,001	4972	<0,001	6432	<0,001	3506	<0,001	4357	<0,001	4863	<0,001	9047	<0,001	4978	<0,001	4166	<0,001	3762	<0,001	5164	<0,001	4585	<0,001	6106	<0,001	2776	<0,001
VDR	57553	3693	<0,001	4361	<0,001	4438	<0,001	4912	<0,001	3834	<0,001	3302	<0,001	4103	<0,001	5754	<0,001	4116	0.002	3721	<0,001	6250	<0,001	4419	<0,001	5850	<0,001	3315	<0,001	4216	<0,001	4159	<0,001	7612	<0,001	4809	<0,001	4070	<0,001	3695	<0,001	4751	<0,001	4484	<0,001	5481	<0,001	2722	<0,001
VENTX	53628	3485	<0,001	4523	<0,001	4817	<0,001	4890	<0,001	3808	<0,001	3100	<0,001	4085	<0,001	6020	<0,001	4072	<0,001	4057	<0,001	7626	<0,001	4823	<0,001	6201	<0,001	3428	<0,001	4354	<0,001	4742	<0,001	8740	<0,001	4778	<0,001	4098	<0,001	3682	<0,001	5117	<0,001	4380	<0,001	5898	<0,001	2714	<0,001
VSX1	30219	1956	0.001	2662	<0,001	2783	<0,001	2708	<0,001	2172	<0,001	1797	<0,001	2264	<0,001	3458	<0,001	2258	<0,001	2309	<0,001	4411	<0,001	2801	<0,001	3553	<0,001	1874	<0,001	2448	<0,001	2770	<0,001	4937	<0,001	2741	<0,001	2281	<0,001	2001	<0,001	2801	<0,001	2491	<0,001	3353	<0,001	1496	<0,001
VSX2	21474	0	n.s.	1843	<0,001	1961	<0,001	1886	<0,001	1549	<0,001	1280	<0,001	1573	<0,001	2394	<0,001	1587	0.001	1606	<0,001	3086	<0,001	1965	<0,001	2524	<0,001	1276	0.001	1691	<0,001	1928	<0,001	3379	<0,001	1910	<0,001	1582	<0,001	1357	0.019	1999	<0,001	1789	<0,001	2354	<0,001	1042	<0,001
XBP1	20149	1463	<0,001	1796	<0,001	1879	<0,001	2074	<0,001	1520	<0,001	1362	<0,001	1654	<0,001	2354	<0,001	1725	<0,001	1424	<0,001	2278	<0,001	1834	<0,001	2433	<0,001	1400	<0,001	1698	<0,001	1708	<0,001	3240	<0,001	2004	<0,001	1724	<0,001	1594	<0,001	1990	<0,001	1921	<0,001	2422	<0,001	1054	<0,001
YY1	26041	0	n.s.	1917	<0,001	1931	0.012	2259	<0,001	1702	0.015	0	n.s.	1827	0.001	2591	<0,001	0	n.s.	1630	0.019	2825	<0,001	1916	0.004	2572	<0,001	0	n.s.	1844	0.008	1869	<0,001	3381	<0,001	2156	<0,001	1813	0.008	0	n.s.	2055	0.002	2031	0.002	2503	<0,001	1236	0.001
YY2	32335	0	n.s.	0	n.s.	0	n.s.	0	n.s.	0	n.s.	0	n.s.	0	n.s.	0	n.s.	0	n.s.	0	n.s.	0	n.s.	0	n.s.	0	n.s.	0	n.s.	0	n.s.	0	n.s.	0	n.s.	0	n.s.	0	n.s.	0	n.s.	0	n.s.	0	n.s.	0	n.s.	0	n.s.
ZBED1	8910	0	n.s.	0	n.s.	0	n.s.	0	n.s.	0	n.s.	0	n.s.	0	n.s.	0	n.s.	0	n.s.	0	n.s.	972	<0,001	690	0.002	857	0.03	0	n.s.	0	n.s.	646	0.005	1134	0.001	0	n.s.	0	n.s.	592	0.006	706	0.048	0	n.s.	837	0.009	0	n.s.
ZBTB18	16342	1079	0.002	1325	<0,001	1332	<0,001	1538	<0,001	1145	<0,001	981	<0,001	1212	<0,001	1693	<0,001	1294	<0,001	1077	<0,001	1726	<0,001	1288	<0,001	1694	<0,001	1034	<0,001	1289	<0,001	1230	<0,001	2007	0.004	1374	<0,001	1282	<0,001	1170	<0,001	1439	<0,001	1409	<0,001	1646	<0,001	805	<0,001
ZBTB33	33754	0	n.s.	0	n.s.	0	n.s.	0	n.s.	0	n.s.	0	n.s.	0	n.s.	0	n.s.	0	n.s.	0	n.s.	0	n.s.	0	n.s.	0	n.s.	0	n.s.	0	n.s.	0	n.s.	0	n.s.	0	n.s.	0	n.s.	0	n.s.	0	n.s.	0	n.s.	0	n.s.	0	n.s.
ZBTB7A	30435	0	n.s.	0	n.s.	0	n.s.	0	n.s.	0	n.s.	0	n.s.	0	n.s.	0	n.s.	0	n.s.	0	n.s.	0	n.s.	0	n.s.	0	n.s.	0	n.s.	0	n.s.	0	n.s.	0	n.s.	0	n.s.	0	n.s.	0	n.s.	0	n.s.	0	n.s.	0	n.s.	0	n.s.
ZBTB7B	48973	0	n.s.	0	n.s.	0	n.s.	0	n.s.	0	n.s.	0	n.s.	0	n.s.	0	n.s.	0	n.s.	0	n.s.	0	n.s.	0	n.s.	0	n.s.	0	n.s.	0	n.s.	0	n.s.	0	n.s.	0	n.s.	0	n.s.	0	n.s.	0	n.s.	0	n.s.	0	n.s.	0	n.s.
ZBTB7C	69286	0	n.s.	0	n.s.	0	n.s.	0	n.s.	0	n.s.	0	n.s.	0	n.s.	0	n.s.	0	n.s.	0	n.s.	0	n.s.	0	n.s.	0	n.s.	0	n.s.	0	n.s.	0	n.s.	0	n.s.	0	n.s.	0	n.s.	0	n.s.	0	n.s.	0	n.s.	0	n.s.	0	n.s.
ZEB1	131555	0	n.s.	0	n.s.	0	n.s.	0	n.s.	0	n.s.	0	n.s.	0	n.s.	0	n.s.	0	n.s.	0	n.s.	0	n.s.	0	n.s.	0	n.s.	0	n.s.	0	n.s.	0	n.s.	0	n.s.	0	n.s.	0	n.s.	0	n.s.	0	n.s.	0	n.s.	0	n.s.	0	n.s.
ZIC1	41966	0	n.s.	0	n.s.	0	n.s.	0	n.s.	0	n.s.	0	n.s.	0	n.s.	0	n.s.	0	n.s.	0	n.s.	0	n.s.	0	n.s.	0	n.s.	0	n.s.	0	n.s.	0	n.s.	0	n.s.	0	n.s.	0	n.s.	0	n.s.	0	n.s.	0	n.s.	0	n.s.	0	n.s.
ZIC3	20866	0	n.s.	0	n.s.	0	n.s.	0	n.s.	0	n.s.	0	n.s.	0	n.s.	0	n.s.	0	n.s.	0	n.s.	0	n.s.	0	n.s.	0	n.s.	0	n.s.	0	n.s.	0	n.s.	0	n.s.	0	n.s.	0	n.s.	0	n.s.	0	n.s.	0	n.s.	0	n.s.	0	n.s.
ZIC4	55615	0	n.s.	0	n.s.	0	n.s.	0	n.s.	0	n.s.	0	n.s.	0	n.s.	0	n.s.	0	n.s.	0	n.s.	0	n.s.	0	n.s.	0	n.s.	0	n.s.	0	n.s.	0	n.s.	0	n.s.	0	n.s.	0	n.s.	0	n.s.	0	n.s.	0	n.s.	0	n.s.	0	n.s.
ZNF143	4720	0	n.s.	0	n.s.	0	n.s.	411	0.02	0	n.s.	0	n.s.	0	n.s.	0	n.s.	0	n.s.	0	n.s.	517	0.004	0	n.s.	0	n.s.	0	n.s.	0	n.s.	344	0.027	601	0.011	379	0.044	0	n.s.	0	n.s.	0	n.s.	0	n.s.	0	n.s.	0	n.s.
ZNF24	857	72	0.006	79	0.004	80	0.01	0	n.s.	0	n.s.	62	0.02	0	n.s.	103	0.003	0	n.s.	0	n.s.	0	n.s.	0	n.s.	119	<0,001	0	n.s.	81	0.002	86	<0,001	128	0.003	94	<0,001	0	n.s.	74	0.002	100	<0,001	0	n.s.	101	0.002	50	0.038
ZNF263	112978	7363	<0,001	7883	<0,001	8278	<0,001	9468	<0,001	7423	<0,001	6454	<0,001	7797	<0,001	10825	<0,001	8152	<0,001	7121	<0,001	0	n.s.	8133	<0,001	10778	<0,001	6518	<0,001	7744	0.007	7681	<0,001	13339	0.005	8927	<0,001	7959	<0,001	0	n.s.	8881	<0,001	8923	<0,001	10062	<0,001	5437	<0,001
ZNF282	1039	0	n.s.	0	n.s.	0	n.s.	99	0.038	0	n.s.	0	n.s.	0	n.s.	0	n.s.	0	n.s.	0	n.s.	0	n.s.	0	n.s.	0	n.s.	72	0.036	0	n.s.	0	n.s.	0	n.s.	0	n.s.	0	n.s.	0	n.s.	0	n.s.	0	n.s.	0	n.s.	0	n.s.
ZNF354C	284273	0	n.s.	0	n.s.	0	n.s.	0	n.s.	0	n.s.	0	n.s.	0	n.s.	0	n.s.	0	n.s.	0	n.s.	0	n.s.	0	n.s.	0	n.s.	0	n.s.	0	n.s.	0	n.s.	0	n.s.	0	n.s.	0	n.s.	0	n.s.	0	n.s.	0	n.s.	0	n.s.	0	n.s.
ZNF384	22503	1592	<0,001	2120	<0,001	2313	<0,001	2399	<0,001	1852	<0,001	1518	<0,001	1878	<0,001	2715	<0,001	1791	<0,001	1916	<0,001	3586	<0,001	2187	<0,001	2949	<0,001	1574	<0,001	2043	<0,001	2119	<0,001	4166	<0,001	2320	<0,001	1905	<0,001	1744	<0,001	2363	<0,001	2034	<0,001	2877	<0,001	1261	<0,001
ZNF410	123	0	n.s.	0	n.s.	0	n.s.	0	n.s.	14	0.031	0	n.s.	0	n.s.	0	n.s.	0	n.s.	0	n.s.	19	0.044	0	n.s.	19	0.02	0	n.s.	0	n.s.	0	n.s.	0	n.s.	0	n.s.	0	n.s.	0	n.s.	16	0.029	0	n.s.	0	n.s.	0	n.s.
ZNF740	70397	0	n.s.	0	n.s.	0	n.s.	0	n.s.	0	n.s.	0	n.s.	0	n.s.	0	n.s.	0	n.s.	0	n.s.	0	n.s.	0	n.s.	0	n.s.	0	n.s.	0	n.s.	0	n.s.	0	n.s.	0	n.s.	0	n.s.	0	n.s.	0	n.s.	0	n.s.	0	n.s.	0	n.s.
ZSCAN4	5599	388	0.005	443	<0,001	474	<0,001	539	<0,001	415	<0,001	0	n.s.	482	<0,001	609	<0,001	454	<0,001	371	0.025	793	<0,001	460	<0,001	558	0.009	348	0.01	429	0.003	477	<0,001	783	<0,001	498	<0,001	430	0.001	421	<0,001	498	<0,001	487	<0,001	559	<0,001	292	0.002
n.s. : not significant
[truncated: 21 more columns]
