# Supplementary material for: DNA methylation profiles in chronic lymphocytic leukemia patients treated with chemoimmunotherapy
Source: Clin Epigenetics. 2019 Dec 2;11:177. doi: 10.1186/s13148-019-0783-1 (PMC6889736; doi:10.1186/s13148-019-0783-1)
Supplement: Supplementary file 4 — Additional file 4: Table S4. TFBS enrichment analysis of the hypomethylated relapse changes revealed common TFs among CLL cases. Each row represents a TFBS and each column represents a CLL case and displays the number of DMCpGs associated with the TFBS. Each patient column is accompanied by one more column representing the p-value after FDR correction regarding the statistical significance according the background. The last column shows the frequency of the enriched cases in each TF. The patients were sorted based on the number of the relapse changes, beggining from the higher to lowest number. [file 13148_2019_783_MOESM4_ESM.xls]

## Sheet: Suppl Table 4
Supplementary Table 4. TFBS enrichment analysis of the hypomethylated relapse changes revealed common TFs among CLL cases. Each row represents a TFBS and each column represents a CLL case and displays the number of DMCpGs associated with the TFBS. Each patient column is accompanied by one more column representing the p-value after FDR correction regarding the statistical significance according th…
TF	Background	P3	P3 FDR	P12	P12 FDR	P7	P7 FDR	P28	P28 FDR	P9	P9 FDR	P2	P2 FDR	P27	P27 FDR	P29	P29 FDR	P10	P10 FDR	P4	P4 FDR	P33	P33 FDR	P26	P26 FDR	P32	P32 FDR	P6	P6 FDR	P5	P5 FDR	P17	P17 FDR	P34	P34 FDR	P30	P30 FDR	P8	P8 FDR	P14	P14 FDR	P18	P18 FDR	P21	P21 FDR	P25	P25 FDR	P13	P13 FDR
ALX3	32481	6763	<0,001	0	n.s.	2120	<0,001	1674	<0,001	3229	<0,001	1604	<0,001	553	<0,001	752	<0,001	477	<0,001	447	<0,001	157	<0,001	0	n.s.	356	<0,001	369	<0,001	283	<0,001	175	<0,001	65	<0,001	254	<0,001	208	<0,001	162	<0,001	136	<0,001	80	<0,001	169	<0,001	0	n.s.
ARNT::HIF1A	168064	28096	<0,001	0	n.s.	0	n.s.	0	n.s.	12139	<0,001	5778	<0,001	0	n.s.	0	n.s.	0	n.s.	1845	<0,001	0	n.s.	979	0.007	1097	<0,001	0	n.s.	0	n.s.	610	<0,001	0	n.s.	698	<0,001	0	n.s.	0	n.s.	0	n.s.	250	0.003	0	n.s.	154	0.012
ASCL1	40458	0	n.s.	0	n.s.	0	n.s.	0	n.s.	0	n.s.	0	n.s.	0	n.s.	0	n.s.	0	n.s.	0	n.s.	0	n.s.	0	n.s.	0	n.s.	0	n.s.	0	n.s.	0	n.s.	0	n.s.	0	n.s.	0	n.s.	0	n.s.	0	n.s.	0	n.s.	0	n.s.	0	n.s.
ATF4	18640	3501	<0,001	0	n.s.	1049	0.001	0	n.s.	1536	<0,001	770	<0,001	297	0.033	345	<0,001	204	0.001	211	0.036	72	0.019	0	n.s.	132	0.015	155	<0,001	0	n.s.	85	0.001	0	n.s.	0	n.s.	80	0.002	77	<0,001	44	0.046	0	n.s.	57	0.002	0	n.s.
ATF7	8995	1787	<0,001	0	n.s.	0	n.s.	0	n.s.	808	<0,001	433	<0,001	0	n.s.	208	<0,001	102	0.006	118	0.003	0	n.s.	0	n.s.	67	0.033	85	<0,001	0	n.s.	49	<0,001	0	n.s.	46	0.035	0	n.s.	0	n.s.	0	n.s.	0	n.s.	0	n.s.	0	n.s.
BACH2	2259	383	0.007	0	n.s.	147	0.003	0	n.s.	174	0.023	0	n.s.	0	n.s.	0	n.s.	0	n.s.	0	n.s.	0	n.s.	0	n.s.	0	n.s.	0	n.s.	0	n.s.	0	n.s.	0	n.s.	0	n.s.	0	n.s.	0	n.s.	0	n.s.	0	n.s.	0	n.s.	0	n.s.
BARHL2	216264	43151	<0,001	0	n.s.	13338	<0,001	10836	<0,001	20252	<0,001	10209	<0,001	3792	<0,001	4667	<0,001	2925	<0,001	2733	<0,001	988	<0,001	1425	<0,001	2353	<0,001	2202	<0,001	1902	<0,001	1086	<0,001	392	<0,001	1476	<0,001	1310	<0,001	1090	<0,001	717	<0,001	486	<0,001	922	<0,001	207	<0,001
BARX1	74387	14353	<0,001	0	n.s.	4544	<0,001	3563	<0,001	6681	<0,001	3292	<0,001	1248	<0,001	1536	<0,001	954	<0,001	957	<0,001	307	<0,001	466	0.002	740	<0,001	668	<0,001	662	<0,001	332	<0,001	124	<0,001	431	<0,001	418	<0,001	327	<0,001	247	<0,001	177	<0,001	303	<0,001	0	n.s.
BATF::JUN	52037	10508	<0,001	0	n.s.	3378	<0,001	2596	<0,001	4883	<0,001	2417	<0,001	878	<0,001	1030	<0,001	604	<0,001	701	<0,001	243	<0,001	352	<0,001	520	<0,001	471	<0,001	420	<0,001	226	<0,001	89	<0,001	296	<0,001	263	<0,001	197	<0,001	159	<0,001	103	<0,001	159	<0,001	0	n.s.
BATF3	1751	305	0.004	0	n.s.	0	n.s.	0	n.s.	153	<0,001	87	<0,001	0	n.s.	46	<0,001	0	n.s.	26	0.048	0	n.s.	0	n.s.	0	n.s.	0	n.s.	0	n.s.	0	n.s.	0	n.s.	0	n.s.	11	0.032	0	n.s.	0	n.s.	0	n.s.	8	0.046	0	n.s.
BCL6B	91	21	0.036	0	n.s.	0	n.s.	0	n.s.	0	n.s.	0	n.s.	0	n.s.	0	n.s.	0	n.s.	0	n.s.	0	n.s.	0	n.s.	0	n.s.	0	n.s.	0	n.s.	0	n.s.	0	n.s.	0	n.s.	0	n.s.	2	0.041	0	n.s.	0	n.s.	0	n.s.	0	n.s.
BHLHE22	35923	6779	<0,001	0	n.s.	1911	0.023	0	n.s.	3070	<0,001	1495	<0,001	0	n.s.	668	<0,001	412	<0,001	408	0.003	148	<0,001	0	n.s.	314	<0,001	260	<0,001	306	<0,001	145	0.002	0	n.s.	191	<0,001	151	<0,001	153	<0,001	0	n.s.	63	0.014	136	<0,001	0	n.s.
BHLHE23	22228	4557	<0,001	0	n.s.	1238	0.001	0	n.s.	2073	<0,001	989	<0,001	0	n.s.	452	<0,001	275	<0,001	283	<0,001	99	<0,001	0	n.s.	190	<0,001	165	<0,001	213	<0,001	93	0.005	0	n.s.	127	<0,001	95	0.001	114	<0,001	61	0.001	0	n.s.	91	<0,001	0	n.s.
BHLHE40	118676	18566	<0,001	0	n.s.	0	n.s.	0	n.s.	8286	<0,001	3993	0.009	0	n.s.	0	n.s.	0	n.s.	1229	0.03	0	n.s.	0	n.s.	778	<0,001	0	n.s.	0	n.s.	442	<0,001	0	n.s.	0	n.s.	0	n.s.	0	n.s.	0	n.s.	0	n.s.	0	n.s.	0	n.s.
BHLHE41	39186	6754	<0,001	0	n.s.	0	n.s.	0	n.s.	3148	<0,001	1406	<0,001	0	n.s.	0	n.s.	0	n.s.	0	n.s.	0	n.s.	247	0.024	0	n.s.	0	n.s.	0	n.s.	0	n.s.	0	n.s.	0	n.s.	0	n.s.	0	n.s.	0	n.s.	0	n.s.	0	n.s.	0	n.s.
BSX	124254	24546	<0,001	0	n.s.	7614	<0,001	6053	<0,001	11364	<0,001	5732	<0,001	2068	<0,001	2680	<0,001	1639	<0,001	1641	<0,001	552	<0,001	823	<0,001	1304	<0,001	1219	<0,001	1103	<0,001	593	<0,001	222	<0,001	794	<0,001	723	<0,001	600	<0,001	425	<0,001	272	<0,001	525	<0,001	118	0.019
CDX1	65618	13750	<0,001	0	n.s.	4110	<0,001	3291	<0,001	6524	<0,001	3277	<0,001	1124	<0,001	1509	<0,001	942	<0,001	928	<0,001	300	<0,001	452	<0,001	767	<0,001	709	<0,001	610	<0,001	354	<0,001	126	<0,001	475	<0,001	414	<0,001	349	<0,001	230	<0,001	178	<0,001	321	<0,001	0	n.s.
CDX2	19835	4216	<0,001	0	n.s.	1222	<0,001	1032	<0,001	1984	<0,001	1005	<0,001	352	<0,001	434	<0,001	289	<0,001	278	<0,001	101	<0,001	155	<0,001	252	<0,001	221	<0,001	196	<0,001	110	<0,001	41	<0,001	142	<0,001	121	<0,001	114	<0,001	64	<0,001	46	<0,001	98	<0,001	0	n.s.
CEBPA	77559	14334	<0,001	0	n.s.	4512	<0,001	3654	<0,001	6851	<0,001	3287	<0,001	1246	<0,001	1388	<0,001	848	<0,001	924	<0,001	302	<0,001	0	n.s.	750	<0,001	617	<0,001	579	<0,001	325	<0,001	123	<0,001	405	<0,001	378	<0,001	284	<0,001	164	0.005	154	<0,001	221	<0,001	0	n.s.
CEBPB	84428	15884	<0,001	0	n.s.	4960	<0,001	3989	<0,001	7564	<0,001	3665	<0,001	1366	<0,001	1556	<0,001	969	<0,001	998	<0,001	355	<0,001	507	0.017	827	<0,001	717	<0,001	655	<0,001	364	<0,001	154	<0,001	478	<0,001	411	<0,001	358	<0,001	186	<0,001	173	<0,001	265	<0,001	0	n.s.
CEBPD	59802	11521	<0,001	0	n.s.	3534	<0,001	2804	<0,001	5542	<0,001	2688	<0,001	1008	<0,001	1111	<0,001	726	<0,001	731	<0,001	282	<0,001	0	n.s.	623	<0,001	515	<0,001	460	<0,001	265	<0,001	116	<0,001	349	<0,001	307	<0,001	248	<0,001	153	<0,001	127	<0,001	202	<0,001	0	n.s.
CEBPE	73845	13791	<0,001	0	n.s.	4318	<0,001	3422	<0,001	6599	<0,001	3159	<0,001	1199	<0,001	1339	<0,001	838	<0,001	858	<0,001	306	<0,001	0	n.s.	721	<0,001	600	<0,001	559	<0,001	312	<0,001	129	<0,001	420	<0,001	363	<0,001	309	<0,001	179	<0,001	149	<0,001	245	<0,001	0	n.s.
CEBPG	38255	6536	<0,001	0	n.s.	2066	0.002	0	n.s.	3030	<0,001	1482	<0,001	0	n.s.	626	<0,001	395	<0,001	0	n.s.	139	0.008	0	n.s.	336	<0,001	271	<0,001	275	0.013	145	0.015	66	0.001	192	<0,001	160	<0,001	167	<0,001	84	0.026	76	<0,001	115	<0,001	0	n.s.
CENPB	87493	0	n.s.	0	n.s.	0	n.s.	0	n.s.	0	n.s.	0	n.s.	0	n.s.	0	n.s.	0	n.s.	0	n.s.	0	n.s.	0	n.s.	0	n.s.	0	n.s.	0	n.s.	0	n.s.	0	n.s.	0	n.s.	0	n.s.	0	n.s.	0	n.s.	0	n.s.	0	n.s.	0	n.s.
CLOCK	111739	20328	<0,001	0	n.s.	6037	<0,001	5157	<0,001	9267	<0,001	4468	<0,001	0	n.s.	1709	<0,001	1158	<0,001	1331	<0,001	435	<0,001	674	0.003	947	<0,001	735	<0,001	802	<0,001	497	<0,001	0	n.s.	566	<0,001	407	<0,001	332	<0,001	227	0.004	194	<0,001	257	0.004	0	n.s.
CREB1	11142	2190	<0,001	0	n.s.	636	0.002	0	n.s.	956	<0,001	540	<0,001	0	n.s.	198	0.001	124	0.005	152	<0,001	0	n.s.	0	n.s.	82	0.025	118	<0,001	0	n.s.	66	<0,001	0	n.s.	56	0.027	0	n.s.	40	0.017	0	n.s.	0	n.s.	48	<0,001	0	n.s.
CREB3	16060	3527	<0,001	0	n.s.	942	<0,001	748	0.038	1688	<0,001	806	<0,001	0	n.s.	318	<0,001	199	<0,001	232	<0,001	63	0.022	140	<0,001	195	<0,001	163	<0,001	124	0.018	92	<0,001	31	0.005	99	<0,001	72	0.001	0	n.s.	0	n.s.	38	0.001	45	0.024	0	n.s.
CREB3L1	12871	2625	<0,001	0	n.s.	751	<0,001	0	n.s.	1253	<0,001	585	<0,001	0	n.s.	0	n.s.	139	0.007	166	0.001	0	n.s.	94	0.01	147	<0,001	0	n.s.	0	n.s.	65	<0,001	0	n.s.	81	<0,001	56	0.007	43	0.038	0	n.s.	32	0.001	0	n.s.	0	n.s.
CTCF	4544	0	n.s.	0	n.s.	0	n.s.	0	n.s.	0	n.s.	0	n.s.	0	n.s.	0	n.s.	0	n.s.	0	n.s.	0	n.s.	0	n.s.	0	n.s.	0	n.s.	0	n.s.	0	n.s.	0	n.s.	0	n.s.	0	n.s.	0	n.s.	0	n.s.	0	n.s.	0	n.s.	0	n.s.
CTCFL	16524	0	n.s.	0	n.s.	0	n.s.	0	n.s.	0	n.s.	0	n.s.	0	n.s.	0	n.s.	0	n.s.	0	n.s.	0	n.s.	0	n.s.	0	n.s.	0	n.s.	0	n.s.	0	n.s.	0	n.s.	0	n.s.	0	n.s.	0	n.s.	0	n.s.	0	n.s.	0	n.s.	0	n.s.
CUX1	14794	3021	<0,001	0	n.s.	927	<0,001	739	<0,001	1378	<0,001	762	<0,001	246	0.012	409	<0,001	152	0.025	0	n.s.	64	0.003	0	n.s.	168	<0,001	128	<0,001	129	<0,001	0	n.s.	0	n.s.	93	<0,001	95	<0,001	79	<0,001	78	<0,001	43	<0,001	76	<0,001	0	n.s.
CUX2	10854	2189	<0,001	0	n.s.	697	<0,001	533	0.003	989	<0,001	549	<0,001	182	0.024	279	<0,001	117	0.015	0	n.s.	48	0.007	0	n.s.	133	<0,001	89	<0,001	85	0.039	0	n.s.	0	n.s.	71	<0,001	72	<0,001	62	<0,001	55	<0,001	25	0.009	49	<0,001	0	n.s.
DBP	33213	6639	<0,001	0	n.s.	1872	<0,001	1555	0.001	3040	<0,001	1481	<0,001	535	0.002	696	<0,001	388	<0,001	395	<0,001	128	0.002	0	n.s.	274	<0,001	328	<0,001	269	<0,001	158	<0,001	60	<0,001	182	<0,001	149	<0,001	163	<0,001	83	0.001	86	<0,001	121	<0,001	38	0.048
DLX6	156953	31721	<0,001	0	n.s.	9562	<0,001	7755	<0,001	14875	<0,001	7418	<0,001	2608	<0,001	3498	<0,001	2066	<0,001	1989	<0,001	697	<0,001	1028	<0,001	1687	<0,001	1588	<0,001	1337	<0,001	778	<0,001	267	<0,001	1050	<0,001	887	<0,001	744	<0,001	543	<0,001	346	<0,001	664	<0,001	0	n.s.
DMRT3	19385	3690	<0,001	0	n.s.	1104	<0,001	0	n.s.	1666	<0,001	767	<0,001	0	n.s.	354	<0,001	193	0.033	230	0.005	0	n.s.	0	n.s.	179	<0,001	134	0.008	145	0.027	83	0.005	0	n.s.	0	n.s.	87	<0,001	68	0.003	51	0.005	44	0.001	72	<0,001	0	n.s.
DUX4	41757	8530	<0,001	0	n.s.	2590	<0,001	2053	<0,001	4015	<0,001	1953	<0,001	670	0.001	965	<0,001	552	<0,001	557	<0,001	155	0.002	269	0.007	452	<0,001	420	<0,001	337	<0,001	182	<0,001	84	<0,001	268	<0,001	221	<0,001	169	<0,001	122	<0,001	111	<0,001	159	<0,001	0	n.s.
DUXA	10553	2309	<0,001	0	n.s.	715	<0,001	548	<0,001	1148	<0,001	511	<0,001	0	n.s.	246	<0,001	140	<0,001	145	<0,001	0	n.s.	0	n.s.	126	<0,001	126	<0,001	89	0.006	56	<0,001	32	<0,001	89	<0,001	65	<0,001	45	<0,001	33	0.002	30	<0,001	44	<0,001	0	n.s.
E2F1	85370	0	n.s.	6136	0.029	0	n.s.	0	n.s.	0	n.s.	0	n.s.	0	n.s.	0	n.s.	0	n.s.	0	n.s.	0	n.s.	0	n.s.	0	n.s.	0	n.s.	0	n.s.	0	n.s.	0	n.s.	0	n.s.	0	n.s.	0	n.s.	0	n.s.	0	n.s.	0	n.s.	0	n.s.
E2F2	753	0	n.s.	0	n.s.	0	n.s.	0	n.s.	0	n.s.	0	n.s.	0	n.s.	0	n.s.	0	n.s.	0	n.s.	0	n.s.	0	n.s.	0	n.s.	0	n.s.	0	n.s.	0	n.s.	0	n.s.	8	0.015	0	n.s.	0	n.s.	0	n.s.	0	n.s.	5	0.034	0	n.s.
E2F3	5387	0	n.s.	0	n.s.	0	n.s.	0	n.s.	0	n.s.	0	n.s.	0	n.s.	0	n.s.	0	n.s.	0	n.s.	0	n.s.	0	n.s.	0	n.s.	0	n.s.	0	n.s.	0	n.s.	0	n.s.	31	0.023	0	n.s.	0	n.s.	0	n.s.	0	n.s.	0	n.s.	0	n.s.
E2F4	263306	0	n.s.	0	n.s.	0	n.s.	0	n.s.	0	n.s.	0	n.s.	0	n.s.	0	n.s.	0	n.s.	0	n.s.	0	n.s.	0	n.s.	0	n.s.	0	n.s.	0	n.s.	0	n.s.	0	n.s.	0	n.s.	0	n.s.	0	n.s.	0	n.s.	0	n.s.	0	n.s.	0	n.s.
E2F6	172769	0	n.s.	0	n.s.	0	n.s.	0	n.s.	0	n.s.	0	n.s.	0	n.s.	0	n.s.	0	n.s.	0	n.s.	0	n.s.	0	n.s.	0	n.s.	0	n.s.	0	n.s.	0	n.s.	0	n.s.	0	n.s.	0	n.s.	0	n.s.	0	n.s.	0	n.s.	0	n.s.	0	n.s.
E2F7	1163	0	n.s.	0	n.s.	0	n.s.	0	n.s.	0	n.s.	0	n.s.	0	n.s.	0	n.s.	0	n.s.	0	n.s.	0	n.s.	0	n.s.	0	n.s.	0	n.s.	0	n.s.	0	n.s.	0	n.s.	0	n.s.	0	n.s.	0	n.s.	0	n.s.	0	n.s.	0	n.s.	0	n.s.
E2F8	2875	0	n.s.	0	n.s.	0	n.s.	0	n.s.	0	n.s.	0	n.s.	0	n.s.	0	n.s.	0	n.s.	0	n.s.	0	n.s.	0	n.s.	0	n.s.	0	n.s.	0	n.s.	0	n.s.	0	n.s.	0	n.s.	0	n.s.	0	n.s.	0	n.s.	0	n.s.	0	n.s.	0	n.s.
EBF1	27729	4307	0.005	0	n.s.	1553	<0,001	1300	0.002	1951	0.001	0	n.s.	0	n.s.	0	n.s.	0	n.s.	0	n.s.	0	n.s.	0	n.s.	0	n.s.	0	n.s.	0	n.s.	0	n.s.	0	n.s.	0	n.s.	0	n.s.	0	n.s.	0	n.s.	0	n.s.	0	n.s.	0	n.s.
EGR1	22897	0	n.s.	0	n.s.	0	n.s.	0	n.s.	0	n.s.	0	n.s.	0	n.s.	0	n.s.	0	n.s.	0	n.s.	0	n.s.	0	n.s.	0	n.s.	0	n.s.	0	n.s.	0	n.s.	0	n.s.	0	n.s.	0	n.s.	0	n.s.	0	n.s.	0	n.s.	0	n.s.	0	n.s.
EGR2	166534	0	n.s.	0	n.s.	0	n.s.	0	n.s.	0	n.s.	0	n.s.	0	n.s.	0	n.s.	0	n.s.	0	n.s.	0	n.s.	0	n.s.	0	n.s.	0	n.s.	0	n.s.	0	n.s.	0	n.s.	0	n.s.	0	n.s.	0	n.s.	0	n.s.	0	n.s.	0	n.s.	0	n.s.
EGR3	36416	0	n.s.	0	n.s.	0	n.s.	0	n.s.	0	n.s.	0	n.s.	564	0.019	0	n.s.	0	n.s.	0	n.s.	0	n.s.	0	n.s.	0	n.s.	0	n.s.	0	n.s.	0	n.s.	0	n.s.	0	n.s.	0	n.s.	0	n.s.	0	n.s.	0	n.s.	0	n.s.	0	n.s.
EGR4	23547	0	n.s.	0	n.s.	0	n.s.	0	n.s.	0	n.s.	0	n.s.	0	n.s.	0	n.s.	0	n.s.	0	n.s.	0	n.s.	0	n.s.	0	n.s.	0	n.s.	0	n.s.	0	n.s.	0	n.s.	0	n.s.	0	n.s.	0	n.s.	0	n.s.	0	n.s.	0	n.s.	0	n.s.
EHF	19504	0	n.s.	0	n.s.	0	n.s.	0	n.s.	0	n.s.	0	n.s.	0	n.s.	0	n.s.	0	n.s.	0	n.s.	0	n.s.	0	n.s.	0	n.s.	0	n.s.	0	n.s.	0	n.s.	0	n.s.	0	n.s.	0	n.s.	0	n.s.	0	n.s.	0	n.s.	0	n.s.	0	n.s.
ELF1	42946	0	n.s.	0	n.s.	0	n.s.	0	n.s.	0	n.s.	0	n.s.	0	n.s.	0	n.s.	0	n.s.	0	n.s.	0	n.s.	0	n.s.	0	n.s.	0	n.s.	0	n.s.	0	n.s.	0	n.s.	0	n.s.	0	n.s.	0	n.s.	0	n.s.	0	n.s.	0	n.s.	0	n.s.
ELF3	24834	0	n.s.	0	n.s.	0	n.s.	0	n.s.	0	n.s.	0	n.s.	0	n.s.	391	0.012	0	n.s.	0	n.s.	97	0.005	0	n.s.	0	n.s.	0	n.s.	0	n.s.	0	n.s.	0	n.s.	0	n.s.	94	0.019	0	n.s.	0	n.s.	0	n.s.	0	n.s.	31	0.039
ELF4	23434	0	n.s.	0	n.s.	0	n.s.	0	n.s.	0	n.s.	0	n.s.	0	n.s.	0	n.s.	0	n.s.	0	n.s.	0	n.s.	0	n.s.	0	n.s.	0	n.s.	0	n.s.	0	n.s.	0	n.s.	0	n.s.	0	n.s.	0	n.s.	0	n.s.	0	n.s.	0	n.s.	0	n.s.
ELF5	150173	0	n.s.	0	n.s.	0	n.s.	0	n.s.	0	n.s.	0	n.s.	0	n.s.	0	n.s.	0	n.s.	0	n.s.	0	n.s.	0	n.s.	0	n.s.	0	n.s.	0	n.s.	0	n.s.	0	n.s.	0	n.s.	0	n.s.	0	n.s.	0	n.s.	0	n.s.	0	n.s.	0	n.s.
ELK1	61775	0	n.s.	0	n.s.	0	n.s.	0	n.s.	0	n.s.	0	n.s.	0	n.s.	0	n.s.	0	n.s.	0	n.s.	0	n.s.	0	n.s.	0	n.s.	0	n.s.	0	n.s.	0	n.s.	0	n.s.	0	n.s.	0	n.s.	0	n.s.	0	n.s.	0	n.s.	0	n.s.	0	n.s.
ELK3	82390	0	n.s.	0	n.s.	0	n.s.	0	n.s.	0	n.s.	0	n.s.	0	n.s.	0	n.s.	0	n.s.	0	n.s.	0	n.s.	0	n.s.	0	n.s.	0	n.s.	0	n.s.	0	n.s.	0	n.s.	0	n.s.	0	n.s.	0	n.s.	0	n.s.	0	n.s.	0	n.s.	0	n.s.
ELK4	103693	0	n.s.	0	n.s.	0	n.s.	0	n.s.	0	n.s.	0	n.s.	0	n.s.	0	n.s.	0	n.s.	0	n.s.	0	n.s.	0	n.s.	0	n.s.	0	n.s.	0	n.s.	0	n.s.	0	n.s.	0	n.s.	0	n.s.	0	n.s.	0	n.s.	0	n.s.	0	n.s.	0	n.s.
EMX1	33373	6835	<0,001	0	n.s.	2057	<0,001	1667	<0,001	3268	<0,001	1595	<0,001	528	0.007	753	<0,001	456	<0,001	477	<0,001	152	<0,001	216	0.015	390	<0,001	316	<0,001	274	<0,001	178	<0,001	58	0.001	249	<0,001	193	<0,001	154	<0,001	120	<0,001	88	<0,001	178	<0,001	0	n.s.
EMX2	41182	8587	<0,001	0	n.s.	2537	<0,001	1976	<0,001	4054	<0,001	1992	<0,001	654	0.002	928	<0,001	559	<0,001	538	<0,001	191	<0,001	257	0.03	413	<0,001	387	<0,001	329	<0,001	226	<0,001	68	0.001	272	<0,001	215	<0,001	182	<0,001	152	<0,001	103	<0,001	187	<0,001	0	n.s.
EN1	168993	32494	<0,001	0	n.s.	10022	<0,001	8080	<0,001	15083	<0,001	7482	<0,001	2652	<0,001	3458	<0,001	2056	<0,001	1981	<0,001	680	<0,001	1045	<0,001	1565	<0,001	1509	<0,001	1356	<0,001	792	<0,001	249	<0,001	1031	<0,001	820	<0,001	694	<0,001	528	<0,001	340	<0,001	661	<0,001	0	n.s.
EN2	200340	34659	<0,001	0	n.s.	11205	<0,001	9044	<0,001	15633	<0,001	7680	<0,001	0	n.s.	3486	<0,001	2033	<0,001	2236	<0,001	684	<0,001	1199	<0,001	1465	<0,001	1364	<0,001	1395	<0,001	756	<0,001	251	0.003	950	<0,001	736	<0,001	565	<0,001	479	<0,001	341	<0,001	550	<0,001	0	n.s.
EOMES	12949	2485	<0,001	0	n.s.	773	<0,001	0	n.s.	1080	<0,001	516	<0,001	211	0.037	0	n.s.	136	0.018	179	<0,001	0	n.s.	0	n.s.	111	<0,001	105	<0,001	101	0.027	66	<0,001	0	n.s.	74	0.001	0	n.s.	46	0.012	0	n.s.	0	n.s.	39	0.014	0	n.s.
ERF	75708	0	n.s.	0	n.s.	0	n.s.	0	n.s.	0	n.s.	0	n.s.	0	n.s.	0	n.s.	0	n.s.	0	n.s.	0	n.s.	0	n.s.	0	n.s.	0	n.s.	0	n.s.	0	n.s.	0	n.s.	0	n.s.	0	n.s.	0	n.s.	0	n.s.	0	n.s.	0	n.s.	0	n.s.
ERG	130845	0	n.s.	0	n.s.	0	n.s.	0	n.s.	0	n.s.	0	n.s.	0	n.s.	0	n.s.	0	n.s.	0	n.s.	0	n.s.	0	n.s.	0	n.s.	0	n.s.	0	n.s.	0	n.s.	0	n.s.	0	n.s.	0	n.s.	0	n.s.	0	n.s.	0	n.s.	0	n.s.	0	n.s.
ESR1	2795	0	n.s.	0	n.s.	0	n.s.	0	n.s.	0	n.s.	0	n.s.	0	n.s.	0	n.s.	0	n.s.	0	n.s.	0	n.s.	0	n.s.	0	n.s.	0	n.s.	0	n.s.	0	n.s.	0	n.s.	0	n.s.	0	n.s.	0	n.s.	0	n.s.	0	n.s.	0	n.s.	0	n.s.
ESR2	90972	0	n.s.	0	n.s.	0	n.s.	0	n.s.	0	n.s.	0	n.s.	0	n.s.	0	n.s.	0	n.s.	0	n.s.	0	n.s.	0	n.s.	0	n.s.	0	n.s.	0	n.s.	0	n.s.	0	n.s.	0	n.s.	0	n.s.	0	n.s.	0	n.s.	0	n.s.	0	n.s.	93	0.012
ESRRB	10691	2012	<0,001	0	n.s.	595	0.018	0	n.s.	920	<0,001	434	<0,001	0	n.s.	0	n.s.	0	n.s.	0	n.s.	0	n.s.	78	0.02	88	0.001	95	<0,001	83	0.049	0	n.s.	0	n.s.	57	0.009	0	n.s.	41	0.006	0	n.s.	0	n.s.	36	0.003	0	n.s.
ESX1	51218	10479	<0,001	0	n.s.	3252	<0,001	2523	<0,001	4953	<0,001	2442	<0,001	821	<0,001	1180	<0,001	694	<0,001	696	<0,001	243	<0,001	336	0.001	571	<0,001	505	<0,001	431	<0,001	265	<0,001	89	<0,001	373	<0,001	301	<0,001	238	<0,001	190	<0,001	132	<0,001	236	<0,001	0	n.s.
ETS1	110341	0	n.s.	0	n.s.	0	n.s.	0	n.s.	0	n.s.	0	n.s.	0	n.s.	0	n.s.	0	n.s.	0	n.s.	0	n.s.	0	n.s.	0	n.s.	0	n.s.	0	n.s.	0	n.s.	0	n.s.	0	n.s.	0	n.s.	0	n.s.	0	n.s.	0	n.s.	0	n.s.	0	n.s.
ETV1	118292	0	n.s.	0	n.s.	0	n.s.	0	n.s.	0	n.s.	0	n.s.	0	n.s.	0	n.s.	0	n.s.	0	n.s.	0	n.s.	0	n.s.	0	n.s.	0	n.s.	0	n.s.	0	n.s.	0	n.s.	0	n.s.	0	n.s.	0	n.s.	0	n.s.	0	n.s.	0	n.s.	0	n.s.
ETV2	46394	0	n.s.	0	n.s.	0	n.s.	0	n.s.	0	n.s.	0	n.s.	0	n.s.	0	n.s.	0	n.s.	0	n.s.	0	n.s.	0	n.s.	0	n.s.	0	n.s.	0	n.s.	0	n.s.	0	n.s.	0	n.s.	0	n.s.	0	n.s.	0	n.s.	0	n.s.	0	n.s.	0	n.s.
ETV3	112789	0	n.s.	0	n.s.	0	n.s.	0	n.s.	0	n.s.	0	n.s.	0	n.s.	0	n.s.	0	n.s.	0	n.s.	0	n.s.	0	n.s.	0	n.s.	0	n.s.	0	n.s.	0	n.s.	0	n.s.	0	n.s.	0	n.s.	0	n.s.	0	n.s.	0	n.s.	0	n.s.	0	n.s.
ETV4	129540	0	n.s.	0	n.s.	0	n.s.	0	n.s.	0	n.s.	0	n.s.	0	n.s.	0	n.s.	0	n.s.	0	n.s.	0	n.s.	0	n.s.	0	n.s.	0	n.s.	0	n.s.	0	n.s.	0	n.s.	0	n.s.	0	n.s.	0	n.s.	0	n.s.	0	n.s.	0	n.s.	0	n.s.
ETV5	187444	0	n.s.	0	n.s.	0	n.s.	0	n.s.	0	n.s.	0	n.s.	0	n.s.	0	n.s.	0	n.s.	0	n.s.	0	n.s.	0	n.s.	0	n.s.	0	n.s.	0	n.s.	0	n.s.	0	n.s.	0	n.s.	0	n.s.	0	n.s.	0	n.s.	0	n.s.	0	n.s.	0	n.s.
ETV6	140034	0	n.s.	0	n.s.	0	n.s.	0	n.s.	0	n.s.	0	n.s.	0	n.s.	0	n.s.	0	n.s.	0	n.s.	0	n.s.	0	n.s.	0	n.s.	0	n.s.	0	n.s.	0	n.s.	0	n.s.	0	n.s.	0	n.s.	0	n.s.	0	n.s.	0	n.s.	0	n.s.	0	n.s.
EVX1	184951	34870	<0,001	0	n.s.	11041	<0,001	8735	<0,001	16184	<0,001	8007	<0,001	2782	<0,001	3702	<0,001	2117	<0,001	2168	<0,001	726	<0,001	1149	<0,001	1664	<0,001	1596	<0,001	1445	<0,001	815	<0,001	249	<0,001	1071	<0,001	898	<0,001	705	<0,001	551	<0,001	368	<0,001	689	<0,001	0	n.s.
EVX2	257540	47920	<0,001	0	n.s.	15180	<0,001	12103	<0,001	22042	<0,001	10938	<0,001	3841	<0,001	4981	<0,001	2930	<0,001	2998	<0,001	1029	<0,001	1593	<0,001	2237	<0,001	2124	<0,001	1999	<0,001	1112	<0,001	355	<0,001	1421	<0,001	1178	<0,001	943	<0,001	727	<0,001	512	<0,001	875	<0,001	0	n.s.
EWSR1-FLI1	116	0	n.s.	0	n.s.	0	n.s.	0	n.s.	0	n.s.	0	n.s.	0	n.s.	0	n.s.	0	n.s.	0	n.s.	0	n.s.	0	n.s.	0	n.s.	0	n.s.	0	n.s.	0	n.s.	0	n.s.	0	n.s.	0	n.s.	0	n.s.	0	n.s.	0	n.s.	0	n.s.	0	n.s.
FEV	104218	0	n.s.	0	n.s.	0	n.s.	0	n.s.	0	n.s.	0	n.s.	0	n.s.	0	n.s.	0	n.s.	0	n.s.	0	n.s.	0	n.s.	0	n.s.	0	n.s.	0	n.s.	0	n.s.	0	n.s.	0	n.s.	0	n.s.	0	n.s.	0	n.s.	0	n.s.	0	n.s.	0	n.s.
FIGLA	276823	45034	<0,001	0	n.s.	14952	<0,001	12336	<0,001	19714	<0,001	9561	<0,001	0	n.s.	0	n.s.	2452	0.005	2913	<0,001	0	n.s.	1603	<0,001	1676	<0,001	0	n.s.	0	n.s.	959	<0,001	0	n.s.	0	n.s.	0	n.s.	0	n.s.	0	n.s.	422	<0,001	0	n.s.	236	0.005
FLI1	122419	0	n.s.	0	n.s.	0	n.s.	0	n.s.	0	n.s.	0	n.s.	0	n.s.	0	n.s.	0	n.s.	0	n.s.	0	n.s.	0	n.s.	0	n.s.	0	n.s.	0	n.s.	0	n.s.	0	n.s.	0	n.s.	0	n.s.	0	n.s.	0	n.s.	0	n.s.	0	n.s.	0	n.s.
FOS	32972	5957	<0,001	0	n.s.	1979	<0,001	0	n.s.	2629	<0,001	1312	<0,001	526	0.004	582	<0,001	331	0.003	383	0.001	132	<0,001	0	n.s.	241	<0,001	249	<0,001	257	<0,001	135	0.002	55	0.003	149	0.014	145	<0,001	104	0.005	90	<0,001	63	0.002	0	n.s.	0	n.s.
FOS::JUN	30284	5624	<0,001	0	n.s.	1846	<0,001	0	n.s.	2550	<0,001	1231	<0,001	469	0.033	563	<0,001	326	<0,001	380	<0,001	113	0.008	0	n.s.	248	<0,001	222	<0,001	227	0.005	0	n.s.	0	n.s.	158	<0,001	150	<0,001	111	<0,001	73	0.006	60	0.001	0	n.s.	36	0.039
FOS::JUN(var,2)	3239	712	<0,001	0	n.s.	202	0.003	0	n.s.	341	<0,001	174	<0,001	64	0.014	96	<0,001	41	0.019	49	0.005	0	n.s.	0	n.s.	36	<0,001	43	<0,001	0	n.s.	0	n.s.	0	n.s.	20	0.037	19	0.009	0	n.s.	0	n.s.	0	n.s.	13	0.027	0	n.s.
FOS::JUNB	20307	3615	<0,001	0	n.s.	1208	<0,001	0	n.s.	1591	<0,001	795	<0,001	329	0.012	351	<0,001	206	0.015	241	0.004	80	0.009	0	n.s.	154	0.001	143	0.003	156	0.009	0	n.s.	0	n.s.	0	n.s.	89	<0,001	74	0.001	54	0.003	40	0.011	0	n.s.	28	0.023
FOS::JUND	20711	3955	<0,001	0	n.s.	1280	<0,001	0	n.s.	1833	<0,001	878	<0,001	339	0.007	388	<0,001	240	<0,001	273	<0,001	88	0.001	138	0.026	189	<0,001	164	<0,001	159	0.009	88	0.005	35	0.019	107	0.001	101	<0,001	77	<0,001	51	0.016	42	0.006	0	n.s.	27	0.039
FOSB::JUN	7055	1341	<0,001	0	n.s.	0	n.s.	0	n.s.	613	<0,001	336	<0,001	120	0.047	163	<0,001	86	0.002	89	0.022	0	n.s.	53	0.038	53	0.05	65	<0,001	0	n.s.	44	<0,001	0	n.s.	0	n.s.	0	n.s.	0	n.s.	0	n.s.	0	n.s.	27	0.002	0	n.s.
FOSB::JUNB	36510	6842	<0,001	0	n.s.	2212	<0,001	0	n.s.	3070	<0,001	1492	<0,001	584	0.002	680	<0,001	394	<0,001	455	<0,001	140	0.001	0	n.s.	307	<0,001	276	<0,001	269	0.005	144	0.004	54	0.034	177	<0,001	168	<0,001	121	<0,001	98	<0,001	72	<0,001	90	0.03	45	0.013
FOSB::JUNB(var,2)	17084	3310	<0,001	0	n.s.	937	0.012	0	n.s.	1524	<0,001	753	<0,001	0	n.s.	360	<0,001	195	<0,001	206	0.004	0	n.s.	0	n.s.	124	0.009	148	<0,001	0	n.s.	90	<0,001	0	n.s.	103	<0,001	70	0.009	57	0.017	0	n.s.	0	n.s.	0	n.s.	0	n.s.
FOSL1	31858	5505	<0,001	0	n.s.	1859	<0,001	0	n.s.	2480	<0,001	1199	<0,001	504	0.008	523	<0,001	0	n.s.	353	0.021	117	0.011	0	n.s.	227	0.001	213	0.003	237	0.005	132	0.001	0	n.s.	0	n.s.	129	0.001	0	n.s.	82	0.001	63	0.001	0	n.s.	0	n.s.
FOSL1::JUN	16391	3101	<0,001	0	n.s.	1039	<0,001	0	n.s.	1425	<0,001	684	<0,001	269	0.014	300	<0,001	172	0.008	201	0.002	75	<0,001	110	0.042	147	<0,001	123	0.001	131	0.006	0	n.s.	28	0.035	79	0.022	78	<0,001	60	0.002	40	0.038	41	<0,001	0	n.s.	26	0.01
FOSL1::JUN(var,2)	13186	2554	<0,001	0	n.s.	0	n.s.	0	n.s.	1162	<0,001	598	<0,001	0	n.s.	286	<0,001	144	0.005	0	n.s.	0	n.s.	0	n.s.	0	n.s.	110	<0,001	0	n.s.	67	<0,001	0	n.s.	71	0.003	0	n.s.	0	n.s.	0	n.s.	0	n.s.	0	n.s.	0	n.s.
FOSL1::JUNB	11247	2099	<0,001	0	n.s.	697	<0,001	0	n.s.	956	<0,001	500	<0,001	194	0.008	210	<0,001	121	0.014	135	0.022	53	0.001	0	n.s.	93	0.001	0	n.s.	0	n.s.	0	n.s.	0	n.s.	0	n.s.	47	0.025	39	0.03	29	0.045	24	0.023	0	n.s.	18	0.03
FOSL1::JUND	34288	6473	<0,001	0	n.s.	2073	<0,001	0	n.s.	2909	<0,001	1394	<0,001	540	0.008	640	<0,001	370	<0,001	433	<0,001	134	0.001	0	n.s.	284	<0,001	230	0.002	243	0.034	134	0.008	0	n.s.	187	<0,001	169	<0,001	123	<0,001	95	<0,001	64	0.004	101	<0,001	43	0.013
FOSL1::JUND(var,2)	20722	4085	<0,001	0	n.s.	1217	<0,001	0	n.s.	1824	<0,001	899	<0,001	0	n.s.	426	<0,001	246	<0,001	261	<0,001	0	n.s.	0	n.s.	165	<0,001	181	<0,001	0	n.s.	101	<0,001	0	n.s.	118	<0,001	91	<0,001	79	<0,001	51	0.016	41	0.009	58	0.01	0	n.s.
FOSL2	56378	9756	<0,001	0	n.s.	3250	<0,001	0	n.s.	4322	<0,001	2086	<0,001	0	n.s.	903	<0,001	532	0.016	660	<0,001	194	0.012	0	n.s.	375	0.002	360	0.002	386	0.039	213	0.003	0	n.s.	235	0.047	209	0.001	0	n.s.	118	0.027	0	n.s.	0	n.s.	0	n.s.
FOSL2::JUN	25476	4771	<0,001	0	n.s.	1559	<0,001	0	n.s.	2134	<0,001	1064	<0,001	416	0.003	470	<0,001	270	0.001	323	<0,001	101	0.003	0	n.s.	220	<0,001	197	<0,001	190	0.012	98	0.035	0	n.s.	123	0.004	129	<0,001	101	<0,001	64	0.004	49	0.007	65	0.038	32	0.033
FOSL2::JUN(var,2)	11219	2167	<0,001	0	n.s.	616	0.037	0	n.s.	994	<0,001	503	<0,001	185	0.036	242	<0,001	129	0.001	0	n.s.	0	n.s.	0	n.s.	0	n.s.	108	<0,001	0	n.s.	64	<0,001	0	n.s.	61	0.005	0	n.s.	40	0.018	0	n.s.	0	n.s.	38	0.002	0	n.s.
FOSL2::JUNB	32655	6126	<0,001	0	n.s.	2011	<0,001	0	n.s.	2756	<0,001	1349	<0,001	530	0.001	621	<0,001	353	<0,001	416	<0,001	134	<0,001	205	0.045	280	<0,001	251	<0,001	243	0.005	134	0.002	0	n.s.	173	<0,001	158	<0,001	123	<0,001	84	<0,001	63	0.002	81	0.035	40	0.022
FOSL2::JUNB(var,2)	8720	1742	<0,001	0	n.s.	0	n.s.	0	n.s.	785	<0,001	426	<0,001	155	0.007	202	<0,001	106	0.001	107	0.024	0	n.s.	0	n.s.	0	n.s.	87	<0,001	0	n.s.	52	<0,001	0	n.s.	44	0.047	0	n.s.	38	0.001	0	n.s.	0	n.s.	30	0.006	0	n.s.
FOSL2::JUND	35571	6512	<0,001	0	n.s.	2140	<0,001	1613	0.04	2966	<0,001	1440	<0,001	572	0.001	654	<0,001	373	<0,001	448	<0,001	135	0.002	0	n.s.	292	<0,001	266	<0,001	260	0.008	144	0.002	0	n.s.	176	<0,001	166	<0,001	123	<0,001	85	0.003	66	0.004	0	n.s.	40	0.05
FOSL2::JUND(var,2)	6103	1222	<0,001	0	n.s.	0	n.s.	0	n.s.	535	<0,001	304	<0,001	0	n.s.	141	<0,001	75	0.003	82	0.007	0	n.s.	0	n.s.	0	n.s.	61	<0,001	0	n.s.	33	0.004	0	n.s.	0	n.s.	0	n.s.	0	n.s.	0	n.s.	0	n.s.	20	0.039	0	n.s.
FOXA1	38579	8346	<0,001	0	n.s.	2303	<0,001	1962	<0,001	3850	<0,001	1928	<0,001	626	<0,001	819	<0,001	474	<0,001	523	<0,001	161	<0,001	0	n.s.	430	<0,001	350	<0,001	355	<0,001	184	<0,001	56	0.04	251	<0,001	222	<0,001	186	<0,001	99	<0,001	84	<0,001	154	<0,001	0	n.s.
FOXB1	25444	6157	<0,001	0	n.s.	1639	<0,001	1314	<0,001	2928	<0,001	1401	<0,001	459	<0,001	680	<0,001	389	<0,001	399	<0,001	128	<0,001	0	n.s.	352	<0,001	314	<0,001	246	<0,001	149	<0,001	57	<0,001	204	<0,001	178	<0,001	161	<0,001	96	<0,001	66	<0,001	125	<0,001	0	n.s.
FOXC1	37533	8760	<0,001	0	n.s.	2432	<0,001	1910	<0,001	4200	<0,001	2037	<0,001	711	<0,001	979	<0,001	551	<0,001	588	<0,001	209	<0,001	258	<0,001	551	<0,001	471	<0,001	371	<0,001	236	<0,001	85	<0,001	310	<0,001	264	<0,001	218	<0,001	156	<0,001	100	<0,001	179	<0,001	0	n.s.
FOXC2	14091	3448	<0,001	0	n.s.	937	<0,001	763	<0,001	1642	<0,001	808	<0,001	236	0.01	387	<0,001	234	<0,001	228	<0,001	67	<0,001	0	n.s.	227	<0,001	191	<0,001	143	<0,001	70	<0,001	33	<0,001	115	<0,001	102	<0,001	97	<0,001	52	<0,001	35	0.001	81	<0,001	0	n.s.
FOXD1	20434	4265	<0,001	0	n.s.	1220	<0,001	996	<0,001	1886	<0,001	979	<0,001	341	0.002	429	<0,001	261	<0,001	301	<0,001	85	0.002	0	n.s.	204	<0,001	199	<0,001	179	<0,001	86	0.007	34	0.026	126	<0,001	110	<0,001	112	<0,001	51	0.012	41	0.007	85	<0,001	0	n.s.
FOXD2	518351	0	n.s.	0	n.s.	0	n.s.	0	n.s.	0	n.s.	0	n.s.	0	n.s.	0	n.s.	0	n.s.	0	n.s.	0	n.s.	0	n.s.	0	n.s.	0	n.s.	0	n.s.	0	n.s.	0	n.s.	0	n.s.	0	n.s.	0	n.s.	0	n.s.	0	n.s.	0	n.s.	0	n.s.
FOXF2	4015	896	<0,001	0	n.s.	259	<0,001	0	n.s.	417	<0,001	187	<0,001	0	n.s.	102	<0,001	57	0.001	66	<0,001	0	n.s.	34	0.027	53	<0,001	51	<0,001	0	n.s.	0	n.s.	10	0.036	0	n.s.	28	<0,001	27	<0,001	0	n.s.	0	n.s.	18	0.003	0	n.s.
FOXG1	18684	4106	<0,001	0	n.s.	1184	<0,001	918	<0,001	1859	<0,001	910	<0,001	319	0.001	409	<0,001	258	<0,001	263	<0,001	84	<0,001	136	0.002	230	<0,001	204	<0,001	180	<0,001	90	<0,001	37	0.001	135	<0,001	118	<0,001	111	<0,001	45	0.033	45	<0,001	96	<0,001	0	n.s.
FOXH1	34494	7035	<0,001	0	n.s.	2069	<0,001	1788	<0,001	3288	<0,001	1649	<0,001	531	0.032	690	<0,001	446	<0,001	453	<0,001	164	<0,001	231	0.003	328	<0,001	309	<0,001	292	<0,001	145	<0,001	0	n.s.	189	<0,001	189	<0,001	139	<0,001	89	<0,001	68	0.001	132	<0,001	0	n.s.
FOXI1	145213	28235	<0,001	0	n.s.	8530	<0,001	7011	<0,001	12866	<0,001	6449	<0,001	2379	<0,001	2880	<0,001	1726	<0,001	1747	<0,001	638	<0,001	894	<0,001	1425	<0,001	1272	<0,001	1188	<0,001	645	<0,001	210	<0,001	834	<0,001	725	<0,001	622	<0,001	415	<0,001	292	<0,001	502	<0,001	0	n.s.
FOXK1	6695	1480	<0,001	0	n.s.	432	<0,001	333	0.012	675	<0,001	352	<0,001	0	n.s.	170	<0,001	80	0.005	98	<0,001	32	0.011	0	n.s.	76	<0,001	78	<0,001	62	0.004	0	n.s.	14	0.041	41	0.003	41	<0,001	40	<0,001	20	0.029	0	n.s.	35	<0,001	0	n.s.
FOXK2	14173	3219	<0,001	0	n.s.	914	<0,001	726	<0,001	1495	<0,001	735	<0,001	244	0.003	347	<0,001	195	<0,001	225	<0,001	67	<0,001	96	0.047	155	<0,001	154	<0,001	128	<0,001	73	<0,001	29	0.003	105	<0,001	90	<0,001	78	<0,001	38	0.012	37	<0,001	66	<0,001	0	n.s.
FOXL1	330594	61372	<0,001	0	n.s.	18853	<0,001	15442	<0,001	27803	<0,001	13731	<0,001	5129	<0,001	6035	<0,001	3658	<0,001	3991	<0,001	1238	<0,001	2020	<0,001	2792	<0,001	2491	<0,001	2585	<0,001	1325	<0,001	466	<0,001	1773	<0,001	1503	<0,001	1299	<0,001	801	<0,001	591	<0,001	1023	<0,001	282	<0,001
FOXO3	42048	8438	<0,001	0	n.s.	2510	<0,001	1948	0.001	3794	<0,001	1928	<0,001	645	0.021	847	<0,001	506	<0,001	566	<0,001	181	<0,001	283	0.001	404	<0,001	369	<0,001	334	<0,001	185	<0,001	70	0.001	241	<0,001	227	<0,001	219	<0,001	94	0.012	91	<0,001	162	<0,001	0	n.s.
FOXO4	138189	26791	<0,001	0	n.s.	8154	<0,001	6780	<0,001	12415	<0,001	6168	<0,001	2241	<0,001	2650	<0,001	1566	<0,001	1701	<0,001	606	<0,001	869	<0,001	1318	<0,001	1159	<0,001	1138	<0,001	581	<0,001	200	<0,001	783	<0,001	668	<0,001	623	<0,001	397	<0,001	282	<0,001	466	<0,001	0	n.s.
FOXO6	158483	31255	<0,001	0	n.s.	9334	<0,001	7732	<0,001	14496	<0,001	7204	<0,001	2541	<0,001	3113	<0,001	1862	<0,001	1980	<0,001	709	<0,001	1033	<0,001	1505	<0,001	1332	<0,001	1324	<0,001	705	<0,001	243	<0,001	925	<0,001	751	<0,001	668	<0,001	444	<0,001	321	<0,001	536	<0,001	0	n.s.
FOXP1	10256	2195	<0,001	0	n.s.	606	<0,001	532	<0,001	1001	<0,001	530	<0,001	182	0.003	230	<0,001	126	<0,001	151	<0,001	0	n.s.	0	n.s.	106	<0,001	113	<0,001	92	0.001	0	n.s.	19	0.046	74	<0,001	62	<0,001	63	<0,001	27	0.043	0	n.s.	51	<0,001	0	n.s.
FOXP2	23383	5167	<0,001	0	n.s.	1476	<0,001	1229	<0,001	2430	<0,001	1188	<0,001	420	<0,001	568	<0,001	309	<0,001	348	<0,001	124	<0,001	179	<0,001	272	<0,001	268	<0,001	238	<0,001	124	<0,001	52	<0,001	170	<0,001	130	<0,001	123	<0,001	70	<0,001	61	<0,001	102	<0,001	0	n.s.
FOXP3	414925	74373	<0,001	0	n.s.	23038	<0,001	19427	<0,001	34233	<0,001	16880	<0,001	6431	<0,001	7518	<0,001	4409	<0,001	4725	<0,001	1570	<0,001	2516	<0,001	3492	<0,001	3082	<0,001	3171	<0,001	1697	<0,001	605	<0,001	2128	<0,001	1851	<0,001	1494	<0,001	988	<0,001	759	<0,001	1230	<0,001	347	<0,001
GATA1::TAL1	8907	1750	<0,001	0	n.s.	527	<0,001	428	0.03	769	<0,001	415	<0,001	0	n.s.	208	<0,001	113	<0,001	108	0.031	0	n.s.	0	n.s.	84	<0,001	87	<0,001	85	<0,001	0	n.s.	0	n.s.	50	0.006	43	0.003	41	<0,001	27	0.009	0	n.s.	42	<0,001	0	n.s.
GATA2	14576	3097	<0,001	0	n.s.	876	<0,001	732	<0,001	1469	<0,001	688	<0,001	0	n.s.	356	<0,001	173	<0,001	202	<0,001	62	0.005	0	n.s.	150	<0,001	147	<0,001	144	<0,001	68	0.002	34	<0,001	112	<0,001	77	<0,001	67	<0,001	55	<0,001	36	<0,001	57	<0,001	0	n.s.
GATA3	67464	12818	<0,001	0	n.s.	3893	<0,001	3203	<0,001	6086	<0,001	2903	<0,001	1064	<0,001	1402	<0,001	750	<0,001	789	<0,001	248	<0,001	404	0.043	648	<0,001	591	<0,001	557	<0,001	297	<0,001	102	0.001	407	<0,001	312	<0,001	268	<0,001	212	<0,001	124	<0,001	249	<0,001	0	n.s.
GATA5	123775	21616	<0,001	0	n.s.	6777	<0,001	5465	0.044	9817	<0,001	4885	<0,001	1808	0.037	2278	<0,001	1216	<0,001	1286	0.019	411	0.001	0	n.s.	916	<0,001	945	<0,001	896	<0,001	508	<0,001	163	0.006	603	<0,001	491	<0,001	407	<0,001	311	<0,001	195	0.001	381	<0,001	0	n.s.
GATA6	6158	1295	<0,001	0	n.s.	384	<0,001	321	0.001	621	<0,001	286	<0,001	0	n.s.	135	<0,001	0	n.s.	85	0.003	29	0.019	0	n.s.	69	<0,001	55	0.001	62	0.001	30	0.023	14	0.023	39	0.002	28	0.036	33	<0,001	0	n.s.	15	0.029	0	n.s.	0	n.s.
GBX1	38168	7731	<0,001	0	n.s.	2377	<0,001	1856	<0,001	3641	<0,001	1791	<0,001	596	0.009	874	<0,001	512	<0,001	509	<0,001	165	<0,001	243	0.017	425	<0,001	364	<0,001	309	<0,001	195	<0,001	62	0.003	276	<0,001	210	<0,001	175	<0,001	138	<0,001	103	<0,001	178	<0,001	0	n.s.
GBX2	49707	9946	<0,001	0	n.s.	3108	<0,001	2433	<0,001	4703	<0,001	2294	<0,001	773	0.004	1113	<0,001	628	<0,001	616	<0,001	214	<0,001	315	0.008	512	<0,001	465	<0,001	401	<0,001	233	<0,001	75	0.006	348	<0,001	279	<0,001	214	<0,001	182	<0,001	121	<0,001	217	<0,001	53	0.043
GCM1	81451	0	n.s.	0	n.s.	0	n.s.	0	n.s.	0	n.s.	0	n.s.	0	n.s.	0	n.s.	0	n.s.	0	n.s.	0	n.s.	0	n.s.	0	n.s.	0	n.s.	0	n.s.	0	n.s.	0	n.s.	0	n.s.	0	n.s.	0	n.s.	0	n.s.	0	n.s.	0	n.s.	0	n.s.
GCM2	156026	0	n.s.	0	n.s.	0	n.s.	0	n.s.	0	n.s.	0	n.s.	0	n.s.	0	n.s.	0	n.s.	0	n.s.	0	n.s.	0	n.s.	0	n.s.	0	n.s.	0	n.s.	0	n.s.	0	n.s.	0	n.s.	0	n.s.	0	n.s.	0	n.s.	0	n.s.	0	n.s.	0	n.s.
GLI2	15959	0	n.s.	0	n.s.	0	n.s.	0	n.s.	0	n.s.	0	n.s.	0	n.s.	0	n.s.	0	n.s.	0	n.s.	0	n.s.	0	n.s.	0	n.s.	0	n.s.	0	n.s.	0	n.s.	0	n.s.	0	n.s.	0	n.s.	0	n.s.	0	n.s.	0	n.s.	0	n.s.	0	n.s.
GLIS1	1941	0	n.s.	0	n.s.	0	n.s.	0	n.s.	0	n.s.	0	n.s.	0	n.s.	0	n.s.	0	n.s.	0	n.s.	17	<0,001	0	n.s.	0	n.s.	0	n.s.	0	n.s.	0	n.s.	0	n.s.	0	n.s.	0	n.s.	0	n.s.	0	n.s.	0	n.s.	0	n.s.	0	n.s.
GLIS2	33774	0	n.s.	0	n.s.	0	n.s.	0	n.s.	0	n.s.	0	n.s.	0	n.s.	0	n.s.	0	n.s.	0	n.s.	0	n.s.	0	n.s.	0	n.s.	0	n.s.	0	n.s.	0	n.s.	0	n.s.	0	n.s.	0	n.s.	0	n.s.	0	n.s.	0	n.s.	0	n.s.	0	n.s.
GLIS3	5331	0	n.s.	0	n.s.	0	n.s.	0	n.s.	0	n.s.	0	n.s.	0	n.s.	0	n.s.	0	n.s.	0	n.s.	0	n.s.	0	n.s.	0	n.s.	0	n.s.	0	n.s.	0	n.s.	0	n.s.	0	n.s.	0	n.s.	0	n.s.	0	n.s.	0	n.s.	0	n.s.	0	n.s.
GMEB2	102543	17840	<0,001	0	n.s.	0	n.s.	0	n.s.	7889	<0,001	4019	<0,001	0	n.s.	1691	<0,001	983	<0,001	1102	0.001	383	<0,001	0	n.s.	791	<0,001	774	<0,001	0	n.s.	417	<0,001	135	0.017	479	<0,001	365	<0,001	306	<0,001	217	0.001	185	<0,001	226	0.045	0	n.s.
GRHL1	13066	2592	<0,001	0	n.s.	761	<0,001	628	0.008	1216	<0,001	549	<0,001	228	0.002	285	<0,001	142	0.006	157	0.014	0	n.s.	0	n.s.	130	<0,001	97	0.004	124	<0,001	92	<0,001	0	n.s.	89	<0,001	74	<0,001	54	<0,001	56	<0,001	0	n.s.	0	n.s.	0	n.s.
GRHL2	1496	336	<0,001	0	n.s.	0	n.s.	0	n.s.	149	<0,001	89	<0,001	0	n.s.	39	<0,001	23	0.012	0	n.s.	0	n.s.	0	n.s.	16	0.024	22	<0,001	0	n.s.	0	n.s.	0	n.s.	12	0.021	0	n.s.	10	0.008	0	n.s.	0	n.s.	0	n.s.	0	n.s.
GSC	84146	15412	<0,001	0	n.s.	4925	<0,001	3870	<0,001	7002	<0,001	3535	<0,001	0	n.s.	1587	<0,001	927	<0,001	1021	<0,001	331	<0,001	0	n.s.	677	<0,001	664	<0,001	663	<0,001	355	<0,001	121	0.002	406	<0,001	378	<0,001	317	<0,001	233	<0,001	142	0.001	289	<0,001	0	n.s.
GSC2	170867	31639	<0,001	0	n.s.	9832	<0,001	8057	<0,001	14592	<0,001	7254	<0,001	2696	<0,001	3313	<0,001	1969	<0,001	2037	<0,001	705	<0,001	1014	0.001	1488	<0,001	1403	<0,001	1375	<0,001	777	<0,001	267	<0,001	944	<0,001	811	<0,001	678	<0,001	489	<0,001	298	<0,001	581	<0,001	0	n.s.
GSX1	198427	40117	<0,001	0	n.s.	12164	<0,001	9903	<0,001	18728	<0,001	9402	<0,001	3327	<0,001	4271	<0,001	2605	<0,001	2616	<0,001	906	<0,001	1343	<0,001	2065	<0,001	1966	<0,001	1744	<0,001	983	<0,001	362	<0,001	1296	<0,001	1180	<0,001	913	<0,001	669	<0,001	458	<0,001	796	<0,001	0	n.s.
GSX2	94608	19887	<0,001	0	n.s.	5953	<0,001	4779	<0,001	9419	<0,001	4696	<0,001	1615	<0,001	2145	<0,001	1337	<0,001	1275	<0,001	471	<0,001	664	<0,001	1073	<0,001	1020	<0,001	860	<0,001	484	<0,001	181	<0,001	700	<0,001	582	<0,001	465	<0,001	367	<0,001	235	<0,001	405	<0,001	0	n.s.
HES5	23321	0	n.s.	0	n.s.	0	n.s.	0	n.s.	1610	0.019	0	n.s.	0	n.s.	0	n.s.	0	n.s.	0	n.s.	0	n.s.	0	n.s.	164	0.008	0	n.s.	0	n.s.	0	n.s.	0	n.s.	0	n.s.	0	n.s.	0	n.s.	0	n.s.	0	n.s.	0	n.s.	0	n.s.
HES7	15653	0	n.s.	0	n.s.	0	n.s.	0	n.s.	0	n.s.	0	n.s.	0	n.s.	0	n.s.	0	n.s.	0	n.s.	0	n.s.	0	n.s.	0	n.s.	0	n.s.	0	n.s.	0	n.s.	0	n.s.	0	n.s.	0	n.s.	0	n.s.	0	n.s.	0	n.s.	0	n.s.	0	n.s.
HESX1	74084	14951	<0,001	0	n.s.	4569	<0,001	3708	<0,001	7041	<0,001	3483	<0,001	1185	<0,001	1662	<0,001	967	<0,001	932	<0,001	327	<0,001	494	<0,001	786	<0,001	780	<0,001	672	<0,001	374	<0,001	115	<0,001	492	<0,001	424	<0,001	353	<0,001	271	<0,001	177	<0,001	297	<0,001	0	n.s.
HEY1	131348	0	n.s.	0	n.s.	0	n.s.	0	n.s.	0	n.s.	0	n.s.	0	n.s.	0	n.s.	0	n.s.	0	n.s.	0	n.s.	0	n.s.	0	n.s.	0	n.s.	0	n.s.	0	n.s.	0	n.s.	0	n.s.	0	n.s.	0	n.s.	0	n.s.	0	n.s.	0	n.s.	0	n.s.
HEY2	225598	0	n.s.	0	n.s.	0	n.s.	0	n.s.	0	n.s.	0	n.s.	0	n.s.	0	n.s.	0	n.s.	0	n.s.	0	n.s.	0	n.s.	0	n.s.	0	n.s.	0	n.s.	0	n.s.	0	n.s.	0	n.s.	0	n.s.	0	n.s.	0	n.s.	0	n.s.	0	n.s.	0	n.s.
HIC2	577359	0	n.s.	0	n.s.	0	n.s.	0	n.s.	0	n.s.	0	n.s.	0	n.s.	0	n.s.	0	n.s.	0	n.s.	0	n.s.	0	n.s.	0	n.s.	0	n.s.	0	n.s.	0	n.s.	0	n.s.	0	n.s.	0	n.s.	0	n.s.	0	n.s.	0	n.s.	0	n.s.	0	n.s.
HIF1A	123480	20990	<0,001	0	n.s.	0	n.s.	0	n.s.	9432	<0,001	4637	<0,001	0	n.s.	1853	<0,001	1153	0.001	1326	<0,001	435	<0,001	718	0.036	946	<0,001	836	<0,001	830	0.006	530	<0,001	0	n.s.	583	<0,001	415	0.003	0	n.s.	0	n.s.	201	<0,001	268	0.048	0	n.s.
HINFP	124135	0	n.s.	0	n.s.	0	n.s.	0	n.s.	0	n.s.	0	n.s.	0	n.s.	0	n.s.	0	n.s.	0	n.s.	0	n.s.	0	n.s.	0	n.s.	0	n.s.	0	n.s.	0	n.s.	0	n.s.	0	n.s.	0	n.s.	0	n.s.	0	n.s.	0	n.s.	0	n.s.	0	n.s.
HLF	57546	11701	<0,001	0	n.s.	3364	<0,001	2750	<0,001	5552	<0,001	2696	<0,001	957	<0,001	1162	<0,001	689	<0,001	777	<0,001	233	<0,001	0	n.s.	550	<0,001	574	<0,001	473	<0,001	274	<0,001	116	<0,001	350	<0,001	307	<0,001	269	<0,001	153	<0,001	123	<0,001	196	<0,001	60	0.039
HMBOX1	62149	12228	<0,001	0	n.s.	3847	<0,001	3015	<0,001	5749	<0,001	2813	<0,001	1042	<0,001	1283	<0,001	727	<0,001	802	<0,001	261	<0,001	402	<0,001	593	<0,001	493	<0,001	545	<0,001	263	<0,001	95	0.001	347	<0,001	305	<0,001	266	<0,001	163	<0,001	124	<0,001	208	<0,001	0	n.s.
HNF1A	1743	418	<0,001	0	n.s.	125	<0,001	0	n.s.	209	<0,001	109	<0,001	38	0.018	45	<0,001	45	<0,001	0	n.s.	11	0.03	24	<0,001	28	<0,001	23	<0,001	0	n.s.	0	n.s.	0	n.s.	0	n.s.	22	<0,001	12	0.003	10	0.003	0	n.s.	8	0.045	0	n.s.
HNF1B	2986	653	<0,001	0	n.s.	201	<0,001	160	0.009	304	<0,001	188	<0,001	0	n.s.	79	<0,001	52	<0,001	50	0.001	0	n.s.	29	0.009	53	<0,001	34	<0,001	28	0.047	0	n.s.	8	0.045	21	0.009	17	0.018	14	0.029	0	n.s.	13	<0,001	13	0.015	0	n.s.
HNF4G	80856	13143	<0,001	0	n.s.	4220	0.029	3689	<0,001	5799	<0,001	2865	<0,001	0	n.s.	1213	0.004	0	n.s.	900	<0,001	0	n.s.	0	n.s.	0	n.s.	0	n.s.	0	n.s.	0	n.s.	0	n.s.	0	n.s.	0	n.s.	0	n.s.	0	n.s.	0	n.s.	0	n.s.	0	n.s.
HOXA10	37309	7831	<0,001	0	n.s.	2392	<0,001	1888	<0,001	3747	<0,001	1913	<0,001	692	<0,001	841	<0,001	555	<0,001	534	<0,001	184	<0,001	283	<0,001	458	<0,001	415	<0,001	331	<0,001	228	<0,001	68	<0,001	277	<0,001	246	<0,001	202	<0,001	125	<0,001	98	<0,001	190	<0,001	0	n.s.
HOXA13	29725	6305	<0,001	0	n.s.	1878	<0,001	1506	<0,001	2963	<0,001	1501	<0,001	591	<0,001	657	<0,001	450	<0,001	415	<0,001	170	<0,001	212	<0,001	374	<0,001	348	<0,001	289	<0,001	171	<0,001	68	<0,001	223	<0,001	214	<0,001	173	<0,001	104	<0,001	80	<0,001	145	<0,001	35	0.047
HOXA2	199057	37817	<0,001	0	n.s.	11921	<0,001	9614	<0,001	17419	<0,001	8690	<0,001	3100	<0,001	3916	<0,001	2341	<0,001	2398	<0,001	809	<0,001	1274	<0,001	1777	<0,001	1758	<0,001	1579	<0,001	902	<0,001	318	<0,001	1112	<0,001	961	<0,001	733	<0,001	585	<0,001	409	<0,001	678	<0,001	0	n.s.
HOXA5	149218	27848	<0,001	0	n.s.	8540	<0,001	7094	<0,001	12812	<0,001	6390	<0,001	2301	<0,001	2981	<0,001	1784	<0,001	1755	<0,001	599	<0,001	0	n.s.	1366	<0,001	1238	<0,001	1142	<0,001	649	<0,001	248	<0,001	849	<0,001	722	<0,001	654	<0,001	446	<0,001	300	<0,001	504	<0,001	135	0.031
HOXB13	32935	7030	<0,001	0	n.s.	2074	<0,001	1748	<0,001	3351	<0,001	1744	<0,001	639	<0,001	744	<0,001	490	<0,001	473	<0,001	188	<0,001	253	<0,001	386	<0,001	383	<0,001	340	<0,001	199	<0,001	68	<0,001	254	<0,001	232	<0,001	181	<0,001	120	<0,001	81	<0,001	167	<0,001	39	0.033
HOXB2	121472	24779	<0,001	0	n.s.	7584	<0,001	6081	<0,001	11548	<0,001	5770	<0,001	1981	<0,001	2645	<0,001	1568	<0,001	1545	<0,001	536	<0,001	835	<0,001	1250	<0,001	1228	<0,001	1047	<0,001	608	<0,001	230	<0,001	806	<0,001	680	<0,001	548	<0,001	422	<0,001	280	<0,001	506	<0,001	0	n.s.
HOXB3	319861	62664	<0,001	0	n.s.	19352	<0,001	15706	<0,001	29042	<0,001	14492	<0,001	5184	<0,001	6588	<0,001	3977	<0,001	3913	<0,001	1328	<0,001	2145	<0,001	3154	<0,001	2949	<0,001	2658	<0,001	1550	<0,001	548	<0,001	1906	<0,001	1693	<0,001	1325	<0,001	972	<0,001	697	<0,001	1189	<0,001	0	n.s.
HOXC10	73450	16041	<0,001	0	n.s.	4678	<0,001	3704	<0,001	7687	<0,001	3812	<0,001	1353	<0,001	1753	<0,001	1092	<0,001	1034	<0,001	370	<0,001	537	<0,001	971	<0,001	832	<0,001	673	<0,001	432	<0,001	144	<0,001	577	<0,001	477	<0,001	366	<0,001	254	<0,001	196	<0,001	364	<0,001	0	n.s.
HOXC11	44617	9664	<0,001	0	n.s.	2822	<0,001	2193	<0,001	4644	<0,001	2341	<0,001	849	<0,001	1089	<0,001	675	<0,001	645	<0,001	215	<0,001	311	<0,001	549	<0,001	498	<0,001	377	<0,001	246	<0,001	93	<0,001	320	<0,001	289	<0,001	224	<0,001	148	<0,001	106	<0,001	216	<0,001	0	n.s.
HOXC12	31849	6806	<0,001	0	n.s.	1993	<0,001	1559	<0,001	3250	<0,001	1592	<0,001	610	<0,001	786	<0,001	472	<0,001	453	<0,001	139	<0,001	204	0.025	370	<0,001	333	<0,001	264	<0,001	171	<0,001	70	<0,001	229	<0,001	210	<0,001	170	<0,001	105	<0,001	82	<0,001	149	<0,001	0	n.s.
HOXC13	13116	2767	<0,001	0	n.s.	855	<0,001	694	<0,001	1335	<0,001	654	<0,001	256	<0,001	327	<0,001	204	<0,001	179	<0,001	68	<0,001	0	n.s.	163	<0,001	122	<0,001	124	<0,001	71	<0,001	31	<0,001	96	<0,001	68	<0,001	76	<0,001	47	<0,001	34	<0,001	58	<0,001	0	n.s.
HOXD11	42055	9351	<0,001	0	n.s.	2676	<0,001	2120	<0,001	4444	<0,001	2284	<0,001	813	<0,001	1072	<0,001	667	<0,001	590	<0,001	207	<0,001	314	<0,001	527	<0,001	465	<0,001	394	<0,001	241	<0,001	84	<0,001	326	<0,001	283	<0,001	237	<0,001	141	<0,001	116	<0,001	199	<0,001	0	n.s.
HOXD12	35344	7004	<0,001	0	n.s.	2101	<0,001	1680	<0,001	3321	<0,001	1597	<0,001	631	<0,001	753	<0,001	455	<0,001	439	<0,001	151	<0,001	225	0.022	362	<0,001	341	<0,001	268	0.001	185	<0,001	68	<0,001	234	<0,001	206	<0,001	164	<0,001	111	<0,001	79	<0,001	145	<0,001	0	n.s.
HOXD13	47384	9946	<0,001	0	n.s.	2955	<0,001	2549	<0,001	4691	<0,001	2382	<0,001	891	<0,001	1113	<0,001	738	<0,001	693	<0,001	250	<0,001	340	<0,001	588	<0,001	537	<0,001	434	<0,001	294	<0,001	90	<0,001	344	<0,001	327	<0,001	257	<0,001	166	<0,001	110	<0,001	233	<0,001	53	0.025
HSF1	3909	717	<0,001	0	n.s.	242	0.002	218	<0,001	361	<0,001	179	<0,001	71	0.046	81	0.001	62	<0,001	0	n.s.	0	n.s.	0	n.s.	42	<0,001	34	0.012	0	n.s.	20	0.043	0	n.s.	28	0.002	23	0.004	0	n.s.	0	n.s.	13	0.004	0	n.s.	0	n.s.
HSF2	13871	2514	<0,001	0	n.s.	829	<0,001	713	<0,001	1204	<0,001	590	<0,001	0	n.s.	248	<0,001	171	<0,001	0	n.s.	61	0.003	99	0.015	127	<0,001	127	<0,001	0	n.s.	76	<0,001	0	n.s.	83	<0,001	61	0.004	49	0.011	0	n.s.	33	0.001	48	<0,001	0	n.s.
HSF4	12954	2273	<0,001	0	n.s.	770	<0,001	641	0.001	1069	<0,001	539	<0,001	213	0.028	218	0.005	145	0.002	0	n.s.	0	n.s.	0	n.s.	118	<0,001	109	<0,001	0	n.s.	63	0.001	0	n.s.	66	0.013	59	0.002	0	n.s.	0	n.s.	28	0.012	40	0.008	0	n.s.
ID4	165348	0	n.s.	0	n.s.	0	n.s.	0	n.s.	0	n.s.	0	n.s.	0	n.s.	0	n.s.	0	n.s.	0	n.s.	0	n.s.	0	n.s.	0	n.s.	0	n.s.	0	n.s.	0	n.s.	0	n.s.	0	n.s.	0	n.s.	0	n.s.	0	n.s.	0	n.s.	0	n.s.	0	n.s.
INSM1	46246	0	n.s.	0	n.s.	0	n.s.	0	n.s.	0	n.s.	0	n.s.	0	n.s.	0	n.s.	0	n.s.	0	n.s.	0	n.s.	0	n.s.	0	n.s.	0	n.s.	0	n.s.	0	n.s.	0	n.s.	0	n.s.	0	n.s.	0	n.s.	0	n.s.	0	n.s.	0	n.s.	0	n.s.
IRF1	2643	536	<0,001	0	n.s.	0	n.s.	138	0.033	282	<0,001	119	0.001	55	0.01	59	0.001	46	<0,001	44	0.002	21	<0,001	0	n.s.	31	<0,001	32	<0,001	0	n.s.	0	n.s.	0	n.s.	23	<0,001	15	0.027	0	n.s.	10	0.038	10	0.006	13	0.006	0	n.s.
IRF2	1216	215	0.007	0	n.s.	0	n.s.	0	n.s.	116	<0,001	54	0.023	0	n.s.	0	n.s.	24	<0,001	0	n.s.	0	n.s.	0	n.s.	14	0.02	0	n.s.	0	n.s.	0	n.s.	0	n.s.	0	n.s.	0	n.s.	0	n.s.	0	n.s.	0	n.s.	0	n.s.	0	n.s.
IRF3	489	97	0.003	0	n.s.	0	n.s.	0	n.s.	57	<0,001	0	n.s.	15	0.014	0	n.s.	0	n.s.	0	n.s.	0	n.s.	0	n.s.	0	n.s.	7	0.034	0	n.s.	6	0.009	0	n.s.	0	n.s.	0	n.s.	0	n.s.	0	n.s.	0	n.s.	0	n.s.	0	n.s.
IRF4	1891	369	<0,001	0	n.s.	0	n.s.	0	n.s.	208	<0,001	95	<0,001	0	n.s.	51	<0,001	37	<0,001	29	0.026	0	n.s.	0	n.s.	23	0.001	0	n.s.	0	n.s.	14	0.006	0	n.s.	14	0.023	0	n.s.	0	n.s.	0	n.s.	7	0.024	0	n.s.	0	n.s.
IRF5	4531	796	<0,001	0	n.s.	0	n.s.	0	n.s.	399	<0,001	192	<0,001	0	n.s.	91	0.001	57	0.007	0	n.s.	0	n.s.	0	n.s.	39	0.016	0	n.s.	0	n.s.	0	n.s.	0	n.s.	0	n.s.	23	0.02	0	n.s.	0	n.s.	0	n.s.	0	n.s.	0	n.s.
IRF7	5612	1189	<0,001	0	n.s.	334	0.003	312	<0,001	607	<0,001	281	<0,001	128	<0,001	130	<0,001	88	<0,001	73	0.022	37	<0,001	49	0.005	74	<0,001	71	<0,001	0	n.s.	30	0.007	0	n.s.	38	0.001	28	0.012	0	n.s.	23	<0,001	18	0.001	26	<0,001	0	n.s.
IRF8	3430	679	<0,001	0	n.s.	0	n.s.	0	n.s.	345	<0,001	154	<0,001	0	n.s.	82	<0,001	50	0.001	0	n.s.	21	0.004	0	n.s.	44	<0,001	29	0.029	0	n.s.	18	0.045	0	n.s.	0	n.s.	0	n.s.	0	n.s.	0	n.s.	0	n.s.	0	n.s.	0	n.s.
IRF9	1638	346	<0,001	0	n.s.	0	n.s.	0	n.s.	176	<0,001	82	<0,001	0	n.s.	39	0.002	31	<0,001	0	n.s.	0	n.s.	0	n.s.	19	0.006	0	n.s.	0	n.s.	0	n.s.	0	n.s.	15	0.003	12	0.009	0	n.s.	0	n.s.	6	0.039	9	0.013	0	n.s.
ISL2	60243	11114	<0,001	0	n.s.	3428	<0,001	2875	<0,001	5093	<0,001	2474	<0,001	979	<0,001	1183	<0,001	712	<0,001	729	<0,001	209	0.006	0	n.s.	555	<0,001	462	<0,001	462	<0,001	258	<0,001	88	0.006	364	<0,001	312	<0,001	252	<0,001	185	<0,001	118	<0,001	211	<0,001	0	n.s.
ISX	99255	20345	<0,001	0	n.s.	6074	<0,001	5020	<0,001	9620	<0,001	4820	<0,001	1620	<0,001	2288	<0,001	1329	<0,001	1327	<0,001	441	<0,001	668	<0,001	1074	<0,001	1023	<0,001	912	<0,001	517	<0,001	163	<0,001	713	<0,001	615	<0,001	479	<0,001	360	<0,001	225	<0,001	436	<0,001	0	n.s.
JDP2	23824	4737	<0,001	0	n.s.	1498	<0,001	0	n.s.	2179	<0,001	1058	<0,001	0	n.s.	470	<0,001	268	<0,001	312	<0,001	94	0.004	175	<0,001	218	<0,001	179	<0,001	0	n.s.	96	0.012	0	n.s.	143	<0,001	128	<0,001	96	<0,001	69	<0,001	44	0.02	75	<0,001	0	n.s.
JDP2(var,2)	14353	2832	<0,001	0	n.s.	0	n.s.	0	n.s.	1263	<0,001	672	<0,001	0	n.s.	309	<0,001	154	0.006	178	0.003	0	n.s.	0	n.s.	101	0.037	145	<0,001	111	0.025	83	<0,001	0	n.s.	75	0.005	0	n.s.	52	0.005	0	n.s.	0	n.s.	47	0.001	0	n.s.
JUN	44713	8607	<0,001	0	n.s.	2520	<0,001	0	n.s.	3921	<0,001	1920	<0,001	0	n.s.	837	<0,001	448	0.001	499	0.004	162	0.004	282	0.015	339	<0,001	387	<0,001	325	0.004	223	<0,001	68	0.008	220	<0,001	177	<0,001	155	<0,001	94	0.047	82	0.001	128	<0,001	51	0.022
JUN(var,2)	23551	4415	<0,001	0	n.s.	1476	<0,001	0	n.s.	2013	<0,001	984	<0,001	395	0.001	427	<0,001	252	<0,001	274	0.006	0	n.s.	0	n.s.	195	<0,001	168	0.001	181	0.005	107	<0,001	37	0.041	121	0.001	101	<0,001	74	0.022	71	<0,001	51	0.001	60	0.046	0	n.s.
JUN::JUNB	25084	4487	<0,001	0	n.s.	1444	<0,001	0	n.s.	2044	<0,001	981	<0,001	0	n.s.	440	<0,001	263	0.001	315	<0,001	97	0.006	0	n.s.	184	0.001	175	0.002	0	n.s.	97	0.032	0	n.s.	124	0.002	116	<0,001	79	0.017	61	0.01	0	n.s.	0	n.s.	0	n.s.
JUN::JUNB(var,2)	8298	1648	<0,001	0	n.s.	0	n.s.	0	n.s.	731	<0,001	416	<0,001	0	n.s.	200	<0,001	92	0.016	106	0.009	0	n.s.	0	n.s.	64	0.02	78	<0,001	0	n.s.	48	<0,001	0	n.s.	46	0.011	0	n.s.	0	n.s.	0	n.s.	0	n.s.	27	0.018	0	n.s.
JUNB	39978	7341	<0,001	0	n.s.	2432	<0,001	0	n.s.	3377	<0,001	1619	<0,001	663	<0,001	708	<0,001	411	<0,001	477	<0,001	148	0.003	0	n.s.	306	<0,001	287	<0,001	299	0.001	164	<0,001	61	0.013	182	0.005	167	<0,001	119	0.016	111	<0,001	77	0.001	104	0.005	0	n.s.
JUNB(var,2)	13296	2750	<0,001	0	n.s.	728	0.029	0	n.s.	1270	<0,001	629	<0,001	226	0.007	323	<0,001	149	0.002	167	0.002	0	n.s.	93	0.027	114	<0,001	141	<0,001	0	n.s.	76	<0,001	0	n.s.	82	<0,001	61	0.001	50	0.003	0	n.s.	28	0.016	38	0.03	0	n.s.
JUND	36889	6595	<0,001	0	n.s.	2212	<0,001	0	n.s.	3019	<0,001	1485	<0,001	607	<0,001	650	<0,001	359	0.012	437	<0,001	131	0.019	0	n.s.	284	<0,001	265	<0,001	278	0.001	154	<0,001	57	0.013	161	0.03	160	<0,001	114	0.006	90	0.001	64	0.016	0	n.s.	0	n.s.
JUND(var,2)	38187	7232	<0,001	0	n.s.	2118	<0,001	1779	0.001	3219	<0,001	1590	<0,001	0	n.s.	756	<0,001	365	0.027	453	<0,001	0	n.s.	0	n.s.	305	<0,001	332	<0,001	291	<0,001	177	<0,001	0	n.s.	0	n.s.	159	<0,001	139	<0,001	87	0.01	73	0.001	110	<0,001	0	n.s.
KLF13	8254	0	n.s.	0	n.s.	0	n.s.	0	n.s.	634	<0,001	0	n.s.	0	n.s.	0	n.s.	0	n.s.	0	n.s.	0	n.s.	0	n.s.	0	n.s.	61	0.023	0	n.s.	0	n.s.	0	n.s.	0	n.s.	0	n.s.	0	n.s.	0	n.s.	0	n.s.	0	n.s.	0	n.s.
KLF14	65042	0	n.s.	0	n.s.	0	n.s.	0	n.s.	0	n.s.	0	n.s.	0	n.s.	0	n.s.	0	n.s.	0	n.s.	0	n.s.	0	n.s.	0	n.s.	0	n.s.	0	n.s.	0	n.s.	0	n.s.	0	n.s.	0	n.s.	0	n.s.	0	n.s.	0	n.s.	0	n.s.	0	n.s.
KLF16	147419	0	n.s.	0	n.s.	0	n.s.	0	n.s.	0	n.s.	0	n.s.	0	n.s.	0	n.s.	0	n.s.	0	n.s.	0	n.s.	0	n.s.	0	n.s.	0	n.s.	0	n.s.	0	n.s.	0	n.s.	0	n.s.	0	n.s.	0	n.s.	0	n.s.	0	n.s.	0	n.s.	134	0.029
KLF4	38584	0	n.s.	0	n.s.	0	n.s.	0	n.s.	0	n.s.	0	n.s.	0	n.s.	0	n.s.	0	n.s.	419	0.032	0	n.s.	0	n.s.	0	n.s.	0	n.s.	0	n.s.	0	n.s.	0	n.s.	0	n.s.	0	n.s.	0	n.s.	0	n.s.	0	n.s.	0	n.s.	51	0.002
KLF5	274384	0	n.s.	0	n.s.	0	n.s.	0	n.s.	0	n.s.	0	n.s.	0	n.s.	0	n.s.	0	n.s.	0	n.s.	0	n.s.	0	n.s.	0	n.s.	0	n.s.	0	n.s.	0	n.s.	0	n.s.	0	n.s.	0	n.s.	0	n.s.	0	n.s.	0	n.s.	0	n.s.	242	<0,001
KLF9	25536	0	n.s.	0	n.s.	0	n.s.	0	n.s.	0	n.s.	0	n.s.	399	0.033	0	n.s.	0	n.s.	0	n.s.	0	n.s.	0	n.s.	0	n.s.	0	n.s.	0	n.s.	0	n.s.	0	n.s.	0	n.s.	0	n.s.	0	n.s.	0	n.s.	0	n.s.	0	n.s.	31	0.048
LBX1	62367	12234	<0,001	0	n.s.	3764	<0,001	3085	<0,001	5766	<0,001	2835	<0,001	1006	<0,001	1325	<0,001	799	<0,001	773	<0,001	266	<0,001	0	n.s.	624	<0,001	559	<0,001	503	<0,001	287	<0,001	120	<0,001	406	<0,001	344	<0,001	255	<0,001	215	<0,001	146	<0,001	236	<0,001	0	n.s.
LBX2	60462	11743	<0,001	0	n.s.	3687	<0,001	2882	<0,001	5499	<0,001	2678	<0,001	932	0.003	1279	<0,001	727	<0,001	752	<0,001	255	<0,001	391	0.001	589	<0,001	517	<0,001	463	<0,001	282	<0,001	102	<0,001	387	<0,001	300	<0,001	245	<0,001	221	<0,001	132	<0,001	262	<0,001	0	n.s.
LEF1	2894	655	<0,001	0	n.s.	173	0.028	157	0.006	305	<0,001	156	<0,001	67	<0,001	57	0.012	0	n.s.	0	n.s.	0	n.s.	0	n.s.	39	<0,001	37	<0,001	0	n.s.	18	0.01	0	n.s.	18	0.044	0	n.s.	0	n.s.	0	n.s.	10	0.01	15	0.002	0	n.s.
LHX2	82988	16312	<0,001	0	n.s.	5055	<0,001	4030	<0,001	7695	<0,001	3784	<0,001	0	n.s.	1741	<0,001	1064	<0,001	1017	<0,001	362	<0,001	535	<0,001	839	<0,001	771	<0,001	660	<0,001	400	<0,001	115	0.007	524	<0,001	434	<0,001	323	<0,001	283	<0,001	176	<0,001	362	<0,001	0	n.s.
LHX6	163698	29621	<0,001	0	n.s.	9500	<0,001	7523	<0,001	13468	<0,001	6698	<0,001	2441	<0,001	3067	<0,001	1762	<0,001	1891	<0,001	642	<0,001	975	<0,001	1287	<0,001	1265	<0,001	1191	<0,001	686	<0,001	217	<0,001	876	<0,001	644	<0,001	552	<0,001	453	<0,001	323	<0,001	537	<0,001	0	n.s.
LHX9	180288	35859	<0,001	0	n.s.	10918	<0,001	8757	<0,001	16777	<0,001	8358	<0,001	2755	<0,001	3930	<0,001	2304	<0,001	2225	<0,001	771	<0,001	1135	<0,001	1834	<0,001	1714	<0,001	1501	<0,001	883	<0,001	279	<0,001	1145	<0,001	969	<0,001	782	<0,001	609	<0,001	400	<0,001	742	<0,001	0	n.s.
LMX1A	28258	6160	<0,001	0	n.s.	1850	<0,001	1430	<0,001	2937	<0,001	1470	<0,001	509	<0,001	696	<0,001	466	<0,001	459	<0,001	152	<0,001	203	<0,001	390	<0,001	309	<0,001	273	<0,001	190	<0,001	60	<0,001	236	<0,001	207	<0,001	168	<0,001	117	<0,001	92	<0,001	176	<0,001	0	n.s.
LMX1B	60535	13129	<0,001	0	n.s.	3937	<0,001	3100	<0,001	6254	<0,001	3105	<0,001	1066	<0,001	1508	<0,001	911	<0,001	893	<0,001	313	<0,001	407	<0,001	770	<0,001	711	<0,001	560	<0,001	363	<0,001	122	<0,001	475	<0,001	399	<0,001	350	<0,001	264	<0,001	160	<0,001	343	<0,001	0	n.s.
MAF::NFE2	4489	809	<0,001	0	n.s.	296	<0,001	0	n.s.	375	<0,001	0	n.s.	0	n.s.	0	n.s.	0	n.s.	0	n.s.	24	0.009	0	n.s.	0	n.s.	39	0.008	0	n.s.	22	0.05	0	n.s.	0	n.s.	0	n.s.	0	n.s.	0	n.s.	0	n.s.	0	n.s.	0	n.s.
MAFF	12	0	n.s.	0	n.s.	0	n.s.	0	n.s.	0	n.s.	0	n.s.	0	n.s.	0	n.s.	0	n.s.	0	n.s.	0	n.s.	0	n.s.	0	n.s.	0	n.s.	0	n.s.	0	n.s.	0	n.s.	0	n.s.	0	n.s.	0	n.s.	0	n.s.	0	n.s.	0	n.s.	0	n.s.
MAFG	368	0	n.s.	0	n.s.	31	0.008	0	n.s.	0	n.s.	21	0.015	0	n.s.	0	n.s.	0	n.s.	9	0.022	0	n.s.	0	n.s.	0	n.s.	0	n.s.	0	n.s.	0	n.s.	0	n.s.	0	n.s.	0	n.s.	0	n.s.	0	n.s.	0	n.s.	0	n.s.	0	n.s.
MAFK	75	0	n.s.	0	n.s.	0	n.s.	0	n.s.	0	n.s.	0	n.s.	0	n.s.	0	n.s.	0	n.s.	0	n.s.	0	n.s.	0	n.s.	0	n.s.	0	n.s.	0	n.s.	0	n.s.	0	n.s.	0	n.s.	0	n.s.	0	n.s.	3	0.001	0	n.s.	0	n.s.	0	n.s.
MAX	208231	31848	<0,001	0	n.s.	0	n.s.	0	n.s.	14024	<0,001	0	n.s.	0	n.s.	0	n.s.	0	n.s.	2120	0.024	647	0.01	0	n.s.	1357	<0,001	0	n.s.	0	n.s.	740	<0,001	0	n.s.	810	0.039	0	n.s.	0	n.s.	0	n.s.	290	0.038	0	n.s.	0	n.s.
MAX::MYC	21527	4440	<0,001	0	n.s.	1340	<0,001	1082	<0,001	2084	<0,001	921	<0,001	0	n.s.	0	n.s.	246	<0,001	280	<0,001	88	0.002	0	n.s.	204	<0,001	157	<0,001	171	0.002	104	<0,001	0	n.s.	101	0.018	0	n.s.	0	n.s.	0	n.s.	41	0.016	57	0.029	0	n.s.
MEF2A	7222	1518	<0,001	0	n.s.	468	<0,001	377	<0,001	714	<0,001	344	<0,001	138	0.001	180	<0,001	107	<0,001	96	0.005	33	0.018	0	n.s.	77	<0,001	80	<0,001	80	<0,001	40	0.001	16	0.018	61	<0,001	42	<0,001	49	<0,001	29	<0,001	20	0.003	37	<0,001	0	n.s.
MEF2B	4972	993	<0,001	0	n.s.	325	<0,001	252	0.014	462	<0,001	227	<0,001	91	0.021	124	<0,001	56	0.046	65	0.026	0	n.s.	0	n.s.	49	0.001	46	0.001	56	<0,001	0	n.s.	0	n.s.	33	0.003	33	<0,001	36	<0,001	20	0.001	15	0.005	27	<0,001	0	n.s.
MEF2C	18768	4244	<0,001	0	n.s.	1177	<0,001	926	<0,001	2092	<0,001	967	<0,001	383	<0,001	459	<0,001	254	<0,001	258	<0,001	108	<0,001	152	<0,001	253	<0,001	208	<0,001	181	<0,001	111	<0,001	34	0.008	180	<0,001	145	<0,001	92	<0,001	69	<0,001	47	<0,001	91	<0,001	26	0.028
MEF2D	5879	1235	<0,001	0	n.s.	379	<0,001	310	0.001	577	<0,001	282	<0,001	107	0.014	149	<0,001	83	<0,001	83	0.002	0	n.s.	0	n.s.	69	<0,001	61	<0,001	72	<0,001	30	0.013	0	n.s.	47	<0,001	45	<0,001	37	<0,001	22	0.002	17	0.004	38	<0,001	0	n.s.
MEIS1	1500816	0	n.s.	0	n.s.	0	n.s.	0	n.s.	0	n.s.	0	n.s.	0	n.s.	0	n.s.	0	n.s.	0	n.s.	0	n.s.	0	n.s.	0	n.s.	0	n.s.	0	n.s.	0	n.s.	0	n.s.	0	n.s.	0	n.s.	0	n.s.	0	n.s.	0	n.s.	0	n.s.	0	n.s.
MEIS2	110371	18949	<0,001	0	n.s.	6052	<0,001	4989	<0,001	8429	<0,001	3987	<0,001	0	n.s.	1742	<0,001	1020	0.005	1227	<0,001	364	0.004	687	<0,001	730	<0,001	0	n.s.	739	0.016	400	0.001	157	<0,001	444	0.037	0	n.s.	0	n.s.	0	n.s.	172	0.004	0	n.s.	0	n.s.
MEIS3	210436	33973	<0,001	0	n.s.	10912	0.001	0	n.s.	14999	<0,001	7353	<0,001	0	n.s.	3138	<0,001	1927	<0,001	2287	<0,001	657	0.005	1238	<0,001	1276	0.005	1210	0.017	0	n.s.	719	<0,001	266	0.001	816	0.049	0	n.s.	0	n.s.	0	n.s.	327	<0,001	448	0.016	0	n.s.
MEOX1	106302	20016	<0,001	0	n.s.	6254	<0,001	4927	<0,001	9238	<0,001	4562	<0,001	0	n.s.	2088	<0,001	1242	<0,001	1268	<0,001	406	<0,001	675	<0,001	943	<0,001	896	<0,001	810	<0,001	466	<0,001	148	0.001	612	<0,001	484	<0,001	393	<0,001	320	<0,001	218	<0,001	404	<0,001	0	n.s.
MEOX2	43776	8842	<0,001	0	n.s.	2672	<0,001	2134	<0,001	4258	<0,001	2041	<0,001	667	0.029	968	<0,001	591	<0,001	543	<0,001	199	<0,001	283	0.005	443	<0,001	408	<0,001	369	<0,001	224	<0,001	77	<0,001	284	<0,001	233	<0,001	176	<0,001	151	<0,001	111	<0,001	201	<0,001	0	n.s.
MGA	135325	20671	<0,001	0	n.s.	0	n.s.	0	n.s.	9017	0.033	0	n.s.	0	n.s.	0	n.s.	0	n.s.	0	n.s.	0	n.s.	0	n.s.	0	n.s.	0	n.s.	0	n.s.	0	n.s.	0	n.s.	0	n.s.	0	n.s.	362	0.01	0	n.s.	0	n.s.	297	0.021	0	n.s.
MITF	6624	1800	<0,001	0	n.s.	526	<0,001	394	<0,001	876	<0,001	392	<0,001	0	n.s.	166	<0,001	102	<0,001	108	<0,001	38	<0,001	68	<0,001	92	<0,001	78	<0,001	66	0.001	44	<0,001	16	0.009	56	<0,001	42	<0,001	0	n.s.	0	n.s.	18	0.006	22	0.027	0	n.s.
MIXL1	120996	24504	<0,001	0	n.s.	7498	<0,001	6021	<0,001	11434	<0,001	5745	<0,001	1975	<0,001	2647	<0,001	1595	<0,001	1508	<0,001	552	<0,001	787	<0,001	1208	<0,001	1210	<0,001	1049	<0,001	610	<0,001	203	<0,001	807	<0,001	655	<0,001	522	<0,001	423	<0,001	263	<0,001	495	<0,001	116	0.017
MLX	34896	7400	<0,001	0	n.s.	2184	<0,001	1701	<0,001	3504	<0,001	1619	<0,001	534	0.042	618	<0,001	427	<0,001	467	<0,001	133	0.002	261	<0,001	321	<0,001	290	<0,001	261	0.003	188	<0,001	64	<0,001	189	<0,001	138	0.001	0	n.s.	82	0.006	72	<0,001	92	0.006	0	n.s.
MLXIPL	64751	12709	<0,001	0	n.s.	3679	<0,001	3089	<0,001	5788	<0,001	2733	<0,001	0	n.s.	1051	<0,001	645	<0,001	827	<0,001	216	0.026	445	<0,001	496	<0,001	435	<0,001	454	0.006	286	<0,001	89	0.027	306	<0,001	0	n.s.	0	n.s.	149	<0,001	110	0.002	0	n.s.	0	n.s.
MNT	158749	30199	<0,001	0	n.s.	8890	<0,001	7398	<0,001	13817	<0,001	6594	<0,001	2300	0.043	2607	<0,001	1673	<0,001	1872	<0,001	574	<0,001	1005	<0,001	1354	<0,001	1095	<0,001	1198	<0,001	710	<0,001	208	0.001	827	<0,001	560	<0,001	0	n.s.	356	<0,001	309	<0,001	360	0.001	0	n.s.
MNX1	121489	25315	<0,001	0	n.s.	7586	<0,001	6135	<0,001	11987	<0,001	5927	<0,001	2061	<0,001	2697	<0,001	1627	<0,001	1655	<0,001	567	<0,001	859	<0,001	1343	<0,001	1190	<0,001	1069	<0,001	642	<0,001	235	<0,001	845	<0,001	717	<0,001	575	<0,001	374	<0,001	291	<0,001	489	<0,001	0	n.s.
MSC	29653	4883	<0,001	0	n.s.	0	n.s.	0	n.s.	2079	0.001	1046	0.005	0	n.s.	0	n.s.	0	n.s.	0	n.s.	0	n.s.	188	0.043	206	0.005	0	n.s.	0	n.s.	0	n.s.	0	n.s.	0	n.s.	0	n.s.	0	n.s.	0	n.s.	0	n.s.	0	n.s.	0	n.s.
MSX1	137486	25517	<0,001	0	n.s.	8065	<0,001	6403	<0,001	11870	<0,001	5873	<0,001	2017	0.014	2709	<0,001	1622	<0,001	1586	<0,001	552	<0,001	807	0.01	1263	<0,001	1143	<0,001	1079	<0,001	600	<0,001	215	<0,001	769	<0,001	626	<0,001	513	<0,001	416	<0,001	275	<0,001	510	<0,001	0	n.s.
MSX2	77901	15505	<0,001	0	n.s.	4830	<0,001	3831	<0,001	7278	<0,001	3647	<0,001	1193	0.001	1715	<0,001	1040	<0,001	955	<0,001	352	<0,001	486	0.002	822	<0,001	781	<0,001	662	<0,001	373	<0,001	128	<0,001	501	<0,001	393	<0,001	328	<0,001	285	<0,001	185	<0,001	333	<0,001	0	n.s.
MTF1	2785	461	0.015	0	n.s.	0	n.s.	0	n.s.	0	n.s.	0	n.s.	0	n.s.	0	n.s.	0	n.s.	41	0.016	0	n.s.	0	n.s.	0	n.s.	26	0.013	0	n.s.	0	n.s.	0	n.s.	0	n.s.	0	n.s.	0	n.s.	0	n.s.	0	n.s.	0	n.s.	0	n.s.
MXI1	51685	8837	<0,001	0	n.s.	0	n.s.	0	n.s.	3890	<0,001	1847	<0,001	0	n.s.	0	n.s.	0	n.s.	568	0.006	0	n.s.	316	0.036	332	0.025	0	n.s.	0	n.s.	194	0.007	0	n.s.	0	n.s.	0	n.s.	0	n.s.	0	n.s.	87	0.01	0	n.s.	0	n.s.
MYB	119010	0	n.s.	0	n.s.	0	n.s.	0	n.s.	0	n.s.	0	n.s.	0	n.s.	0	n.s.	0	n.s.	0	n.s.	0	n.s.	0	n.s.	0	n.s.	0	n.s.	0	n.s.	0	n.s.	0	n.s.	0	n.s.	0	n.s.	0	n.s.	0	n.s.	0	n.s.	0	n.s.	0	n.s.
MYBL1	28313	4858	<0,001	0	n.s.	1621	<0,001	0	n.s.	2136	<0,001	1060	<0,001	447	0.014	502	<0,001	310	<0,001	0	n.s.	0	n.s.	0	n.s.	206	0.001	207	<0,001	203	0.038	114	0.006	55	<0,001	143	<0,001	114	0.001	0	n.s.	85	<0,001	57	0.001	100	<0,001	0	n.s.
MYBL2	3206	562	<0,001	0	n.s.	195	0.011	0	n.s.	265	<0,001	0	n.s.	63	0.017	0	n.s.	40	0.025	0	n.s.	0	n.s.	0	n.s.	0	n.s.	27	0.036	0	n.s.	0	n.s.	0	n.s.	0	n.s.	19	0.008	0	n.s.	0	n.s.	0	n.s.	17	0.001	0	n.s.
MYC	36569	6269	<0,001	0	n.s.	0	n.s.	0	n.s.	2735	<0,001	1274	0.008	0	n.s.	0	n.s.	0	n.s.	400	0.026	0	n.s.	0	n.s.	239	0.032	0	n.s.	0	n.s.	137	0.026	0	n.s.	0	n.s.	0	n.s.	0	n.s.	0	n.s.	0	n.s.	0	n.s.	0	n.s.
MYCN	50030	8036	<0,001	0	n.s.	0	n.s.	0	n.s.	3496	<0,001	0	n.s.	0	n.s.	0	n.s.	0	n.s.	536	0.032	0	n.s.	0	n.s.	0	n.s.	0	n.s.	0	n.s.	0	n.s.	0	n.s.	0	n.s.	0	n.s.	0	n.s.	0	n.s.	0	n.s.	0	n.s.	0	n.s.
MYF6	35518	5997	<0,001	0	n.s.	1972	<0,001	1673	<0,001	2632	<0,001	1305	<0,001	0	n.s.	580	<0,001	0	n.s.	390	0.023	0	n.s.	0	n.s.	262	<0,001	223	0.033	0	n.s.	0	n.s.	0	n.s.	162	0.007	0	n.s.	0	n.s.	0	n.s.	0	n.s.	0	n.s.	0	n.s.
MZF1	237858	0	n.s.	0	n.s.	0	n.s.	0	n.s.	0	n.s.	0	n.s.	0	n.s.	0	n.s.	0	n.s.	0	n.s.	0	n.s.	0	n.s.	0	n.s.	0	n.s.	0	n.s.	0	n.s.	0	n.s.	0	n.s.	0	n.s.	0	n.s.	0	n.s.	0	n.s.	0	n.s.	0	n.s.
MZF1(var,2)	131612	0	n.s.	0	n.s.	0	n.s.	0	n.s.	0	n.s.	0	n.s.	0	n.s.	0	n.s.	0	n.s.	0	n.s.	0	n.s.	0	n.s.	0	n.s.	0	n.s.	0	n.s.	0	n.s.	0	n.s.	0	n.s.	0	n.s.	0	n.s.	0	n.s.	0	n.s.	0	n.s.	0	n.s.
NEUROD1	17344	0	n.s.	0	n.s.	0	n.s.	0	n.s.	0	n.s.	0	n.s.	0	n.s.	0	n.s.	0	n.s.	0	n.s.	0	n.s.	0	n.s.	0	n.s.	0	n.s.	0	n.s.	0	n.s.	0	n.s.	0	n.s.	0	n.s.	0	n.s.	0	n.s.	0	n.s.	0	n.s.	0	n.s.
NEUROD2	472370	0	n.s.	0	n.s.	0	n.s.	0	n.s.	0	n.s.	0	n.s.	0	n.s.	0	n.s.	0	n.s.	0	n.s.	0	n.s.	0	n.s.	0	n.s.	0	n.s.	0	n.s.	0	n.s.	0	n.s.	0	n.s.	0	n.s.	0	n.s.	0	n.s.	0	n.s.	0	n.s.	0	n.s.
NEUROG2	47062	8392	<0,001	0	n.s.	2643	<0,001	2139	0.012	3743	<0,001	1824	<0,001	0	n.s.	814	<0,001	521	<0,001	539	<0,001	161	0.028	0	n.s.	386	<0,001	306	0.002	374	<0,001	0	n.s.	0	n.s.	224	<0,001	0	n.s.	139	0.011	0	n.s.	0	n.s.	124	0.001	0	n.s.
NFATC2	74540	13256	<0,001	0	n.s.	4134	<0,001	3656	<0,001	6142	<0,001	3063	<0,001	1105	0.044	1263	<0,001	817	<0,001	846	<0,001	299	<0,001	0	n.s.	591	<0,001	523	<0,001	552	<0,001	290	<0,001	0	n.s.	348	<0,001	297	<0,001	232	<0,001	168	<0,001	130	<0,001	190	<0,001	0	n.s.
NFATC3	59766	10579	<0,001	0	n.s.	3253	<0,001	2796	<0,001	5079	<0,001	2398	<0,001	929	0.001	1108	<0,001	693	<0,001	644	0.013	257	<0,001	0	n.s.	509	<0,001	443	<0,001	433	0.001	236	<0,001	82	0.036	290	<0,001	247	<0,001	210	<0,001	146	<0,001	109	<0,001	179	<0,001	0	n.s.
NFE2	23080	3971	<0,001	0	n.s.	1339	<0,001	0	n.s.	1706	<0,001	876	<0,001	0	n.s.	384	<0,001	0	n.s.	289	<0,001	0	n.s.	0	n.s.	162	0.009	156	0.009	0	n.s.	90	0.033	0	n.s.	106	0.026	90	0.011	79	0.002	53	0.043	0	n.s.	0	n.s.	29	0.043
NFIA	56804	9662	<0,001	0	n.s.	3175	<0,001	2665	<0,001	4423	<0,001	2113	<0,001	0	n.s.	908	<0,001	532	0.025	618	0.008	203	0.002	0	n.s.	405	<0,001	355	0.008	0	n.s.	201	0.049	79	0.032	242	0.02	202	0.007	0	n.s.	0	n.s.	102	0.001	0	n.s.	0	n.s.
NFIC	18439	3123	<0,001	0	n.s.	994	0.039	0	n.s.	1344	<0,001	673	0.002	0	n.s.	0	n.s.	0	n.s.	212	0.022	71	0.021	0	n.s.	0	n.s.	0	n.s.	0	n.s.	0	n.s.	0	n.s.	0	n.s.	0	n.s.	0	n.s.	0	n.s.	0	n.s.	0	n.s.	0	n.s.
NFIC::TLX1	1557	0	n.s.	0	n.s.	0	n.s.	0	n.s.	0	n.s.	0	n.s.	0	n.s.	0	n.s.	0	n.s.	0	n.s.	0	n.s.	0	n.s.	0	n.s.	0	n.s.	0	n.s.	0	n.s.	0	n.s.	0	n.s.	0	n.s.	0	n.s.	0	n.s.	0	n.s.	0	n.s.	0	n.s.
NFIL3	8315	1886	<0,001	0	n.s.	498	<0,001	0	n.s.	902	<0,001	419	<0,001	146	0.012	176	<0,001	120	<0,001	103	0.022	0	n.s.	0	n.s.	95	<0,001	95	<0,001	73	0.006	38	0.026	19	0.007	54	<0,001	52	<0,001	50	<0,001	30	<0,001	0	n.s.	33	<0,001	0	n.s.
NFIX	601757	0	n.s.	0	n.s.	0	n.s.	0	n.s.	0	n.s.	0	n.s.	0	n.s.	0	n.s.	0	n.s.	0	n.s.	0	n.s.	0	n.s.	0	n.s.	0	n.s.	0	n.s.	0	n.s.	0	n.s.	0	n.s.	0	n.s.	0	n.s.	0	n.s.	0	n.s.	0	n.s.	0	n.s.
NFKB1	11419	0	n.s.	0	n.s.	0	n.s.	0	n.s.	0	n.s.	0	n.s.	0	n.s.	0	n.s.	0	n.s.	0	n.s.	0	n.s.	0	n.s.	0	n.s.	0	n.s.	0	n.s.	0	n.s.	0	n.s.	0	n.s.	0	n.s.	0	n.s.	0	n.s.	0	n.s.	0	n.s.	0	n.s.
NFKB2	24651	0	n.s.	0	n.s.	0	n.s.	0	n.s.	0	n.s.	0	n.s.	0	n.s.	0	n.s.	0	n.s.	0	n.s.	0	n.s.	0	n.s.	0	n.s.	0	n.s.	0	n.s.	0	n.s.	0	n.s.	0	n.s.	0	n.s.	0	n.s.	0	n.s.	0	n.s.	0	n.s.	0	n.s.
NFYA	14040	2211	0.006	0	n.s.	0	n.s.	0	n.s.	1006	0.002	524	0.001	0	n.s.	264	<0,001	0	n.s.	0	n.s.	0	n.s.	0	n.s.	0	n.s.	94	0.05	0	n.s.	0	n.s.	0	n.s.	0	n.s.	0	n.s.	0	n.s.	0	n.s.	0	n.s.	0	n.s.	0	n.s.
NFYB	8749	0	n.s.	0	n.s.	0	n.s.	0	n.s.	0	n.s.	329	0.007	0	n.s.	145	0.033	0	n.s.	0	n.s.	0	n.s.	0	n.s.	68	0.015	0	n.s.	0	n.s.	0	n.s.	0	n.s.	44	0.048	0	n.s.	0	n.s.	0	n.s.	0	n.s.	27	0.031	0	n.s.
NHLH1	134447	0	n.s.	0	n.s.	0	n.s.	0	n.s.	0	n.s.	0	n.s.	0	n.s.	0	n.s.	0	n.s.	0	n.s.	0	n.s.	0	n.s.	0	n.s.	0	n.s.	0	n.s.	0	n.s.	0	n.s.	0	n.s.	0	n.s.	0	n.s.	0	n.s.	0	n.s.	0	n.s.	0	n.s.
NKX2-3	178044	27612	<0,001	0	n.s.	0	n.s.	0	n.s.	12287	<0,001	5983	0.001	0	n.s.	0	n.s.	0	n.s.	0	n.s.	0	n.s.	0	n.s.	1126	<0,001	0	n.s.	0	n.s.	0	n.s.	0	n.s.	0	n.s.	0	n.s.	0	n.s.	351	0.001	0	n.s.	0	n.s.	0	n.s.
NKX2-8	619412	0	n.s.	0	n.s.	0	n.s.	0	n.s.	0	n.s.	0	n.s.	0	n.s.	0	n.s.	0	n.s.	0	n.s.	0	n.s.	0	n.s.	0	n.s.	0	n.s.	0	n.s.	0	n.s.	0	n.s.	0	n.s.	0	n.s.	0	n.s.	0	n.s.	0	n.s.	0	n.s.	0	n.s.
NKX3-2	56416	9507	<0,001	0	n.s.	3025	0.001	2561	0.007	4344	<0,001	2159	<0,001	864	0.008	938	<0,001	580	<0,001	644	<0,001	0	n.s.	0	n.s.	439	<0,001	347	0.02	389	0.027	0	n.s.	77	0.048	272	<0,001	214	<0,001	195	<0,001	148	<0,001	109	<0,001	141	0.003	0	n.s.
NKX6-1	195509	38106	<0,001	0	n.s.	11615	<0,001	9623	<0,001	17794	<0,001	8827	<0,001	3124	<0,001	4028	<0,001	2440	<0,001	2476	<0,001	879	<0,001	1242	<0,001	1971	<0,001	1823	<0,001	1613	<0,001	914	<0,001	335	<0,001	1178	<0,001	1029	<0,001	825	<0,001	579	<0,001	396	<0,001	719	<0,001	0	n.s.
NKX6-2	131688	27327	<0,001	0	n.s.	8284	<0,001	6572	<0,001	12828	<0,001	6467	<0,001	2189	<0,001	3031	<0,001	1824	<0,001	1786	<0,001	643	<0,001	861	<0,001	1475	<0,001	1405	<0,001	1159	<0,001	683	<0,001	243	<0,001	916	<0,001	801	<0,001	638	<0,001	503	<0,001	327	<0,001	605	<0,001	126	0.012
NOTO	140568	28561	<0,001	0	n.s.	8555	<0,001	6984	<0,001	13359	<0,001	6692	<0,001	2183	<0,001	3041	<0,001	1854	<0,001	1789	<0,001	609	<0,001	912	<0,001	1422	<0,001	1362	<0,001	1190	<0,001	700	<0,001	221	<0,001	884	<0,001	827	<0,001	639	<0,001	452	<0,001	330	<0,001	595	<0,001	0	n.s.
NR1A4::RXRA	2791	455	0.036	0	n.s.	0	n.s.	0	n.s.	0	n.s.	0	n.s.	0	n.s.	0	n.s.	0	n.s.	0	n.s.	0	n.s.	0	n.s.	0	n.s.	0	n.s.	0	n.s.	0	n.s.	0	n.s.	0	n.s.	0	n.s.	0	n.s.	0	n.s.	0	n.s.	0	n.s.	0	n.s.
NR1H2::RXRA	26	0	n.s.	0	n.s.	0	n.s.	0	n.s.	0	n.s.	0	n.s.	0	n.s.	0	n.s.	0	n.s.	0	n.s.	0	n.s.	0	n.s.	0	n.s.	0	n.s.	0	n.s.	0	n.s.	0	n.s.	0	n.s.	0	n.s.	0	n.s.	0	n.s.	0	n.s.	0	n.s.	0	n.s.
NR1H4	12889	2346	<0,001	0	n.s.	769	<0,001	604	0.044	1067	<0,001	552	<0,001	0	n.s.	216	0.006	141	0.005	0	n.s.	0	n.s.	100	0.002	94	0.02	92	0.013	103	0.014	61	0.002	0	n.s.	64	0.023	51	0.046	0	n.s.	35	0.014	0	n.s.	46	<0,001	0	n.s.
NR2C2	59024	0	n.s.	0	n.s.	0	n.s.	0	n.s.	0	n.s.	0	n.s.	892	0.02	0	n.s.	0	n.s.	0	n.s.	0	n.s.	0	n.s.	0	n.s.	0	n.s.	0	n.s.	0	n.s.	0	n.s.	0	n.s.	0	n.s.	0	n.s.	0	n.s.	0	n.s.	0	n.s.	0	n.s.
NR2F1	33046	5459	<0,001	0	n.s.	1800	0.001	0	n.s.	2458	<0,001	1215	<0,001	0	n.s.	0	n.s.	0	n.s.	362	0.031	0	n.s.	215	0.012	0	n.s.	0	n.s.	0	n.s.	0	n.s.	0	n.s.	0	n.s.	0	n.s.	0	n.s.	0	n.s.	0	n.s.	0	n.s.	0	n.s.
NR2F2	14297	2714	<0,001	0	n.s.	840	<0,001	0	n.s.	1238	<0,001	620	<0,001	0	n.s.	237	0.007	0	n.s.	0	n.s.	0	n.s.	101	0.017	122	<0,001	149	<0,001	108	0.046	58	0.049	27	0.013	78	0.001	56	0.043	50	0.012	0	n.s.	0	n.s.	39	0.049	0	n.s.
NR3C1	4406	848	<0,001	0	n.s.	277	<0,001	0	n.s.	388	<0,001	176	0.006	0	n.s.	79	0.026	0	n.s.	0	n.s.	0	n.s.	38	0.015	0	n.s.	0	n.s.	0	n.s.	0	n.s.	0	n.s.	25	0.046	0	n.s.	0	n.s.	15	0.024	0	n.s.	0	n.s.	0	n.s.
NR3C2	4440	853	<0,001	0	n.s.	266	0.006	0	n.s.	386	<0,001	0	n.s.	0	n.s.	0	n.s.	0	n.s.	0	n.s.	0	n.s.	0	n.s.	0	n.s.	0	n.s.	0	n.s.	0	n.s.	0	n.s.	27	0.018	0	n.s.	0	n.s.	15	0.025	0	n.s.	0	n.s.	0	n.s.
NR4A1	32288	5873	<0,001	0	n.s.	1812	<0,001	1493	0.006	2645	<0,001	1357	<0,001	0	n.s.	549	<0,001	334	0.001	359	0.017	123	0.003	208	0.019	284	<0,001	301	<0,001	239	0.006	138	<0,001	0	n.s.	158	0.001	119	0.017	106	0.001	0	n.s.	0	n.s.	85	0.008	0	n.s.
NR4A2	69953	12469	<0,001	0	n.s.	3882	<0,001	3118	0.048	5454	<0,001	2647	<0,001	0	n.s.	1095	<0,001	661	0.006	773	0.001	0	n.s.	433	0.006	456	0.003	493	<0,001	0	n.s.	257	0.004	97	0.016	0	n.s.	0	n.s.	0	n.s.	0	n.s.	107	0.046	0	n.s.	0	n.s.
NR4A2::RXRA	8175	0	n.s.	0	n.s.	0	n.s.	0	n.s.	0	n.s.	0	n.s.	0	n.s.	0	n.s.	0	n.s.	0	n.s.	0	n.s.	0	n.s.	0	n.s.	0	n.s.	0	n.s.	0	n.s.	0	n.s.	0	n.s.	0	n.s.	0	n.s.	0	n.s.	0	n.s.	0	n.s.	0	n.s.
NRF1	536442	0	n.s.	0	n.s.	0	n.s.	0	n.s.	0	n.s.	0	n.s.	0	n.s.	0	n.s.	0	n.s.	0	n.s.	0	n.s.	0	n.s.	0	n.s.	0	n.s.	0	n.s.	0	n.s.	0	n.s.	0	n.s.	0	n.s.	0	n.s.	0	n.s.	0	n.s.	0	n.s.	0	n.s.
NRL	183935	28062	<0,001	0	n.s.	9481	0.027	0	n.s.	12246	0.012	0	n.s.	0	n.s.	2750	<0,001	0	n.s.	0	n.s.	0	n.s.	0	n.s.	1145	<0,001	0	n.s.	0	n.s.	0	n.s.	0	n.s.	0	n.s.	0	n.s.	472	0.037	0	n.s.	0	n.s.	418	<0,001	0	n.s.
OLIG1	72994	13289	<0,001	0	n.s.	3930	<0,001	0	n.s.	5929	<0,001	2956	<0,001	0	n.s.	1270	<0,001	794	<0,001	803	0.001	286	<0,001	455	0.003	599	<0,001	526	<0,001	553	<0,001	294	<0,001	0	n.s.	388	<0,001	286	<0,001	271	<0,001	154	0.007	122	0.002	222	<0,001	0	n.s.
OLIG2	50111	9724	<0,001	0	n.s.	2680	0.003	0	n.s.	4367	<0,001	2260	<0,001	754	0.044	1027	<0,001	586	<0,001	595	<0,001	202	<0,001	0	n.s.	445	<0,001	392	<0,001	411	<0,001	228	<0,001	0	n.s.	279	<0,001	242	<0,001	242	<0,001	125	<0,001	90	0.001	173	<0,001	0	n.s.
OLIG3	148302	25514	<0,001	0	n.s.	0	n.s.	0	n.s.	11232	<0,001	5803	<0,001	0	n.s.	2479	<0,001	1463	<0,001	1616	<0,001	489	<0,001	889	0.001	997	<0,001	973	<0,001	1032	<0,001	569	<0,001	0	n.s.	657	<0,001	562	<0,001	516	<0,001	308	<0,001	213	0.035	391	<0,001	0	n.s.
ONECUT1	6645	1427	<0,001	0	n.s.	415	<0,001	328	0.018	710	<0,001	364	<0,001	0	n.s.	179	<0,001	87	<0,001	0	n.s.	35	0.002	50	0.043	80	<0,001	68	<0,001	55	0.044	32	0.022	0	n.s.	47	<0,001	49	<0,001	51	<0,001	27	<0,001	25	<0,001	31	<0,001	0	n.s.
ONECUT2	5159	1142	<0,001	0	n.s.	323	<0,001	269	0.003	585	<0,001	296	<0,001	0	n.s.	148	<0,001	75	<0,001	0	n.s.	28	0.004	0	n.s.	77	<0,001	64	<0,001	0	n.s.	34	<0,001	15	0.002	47	<0,001	45	<0,001	37	<0,001	21	0.001	26	<0,001	26	<0,001	0	n.s.
ONECUT3	1452	330	<0,001	0	n.s.	95	0.014	81	0.031	183	<0,001	96	<0,001	0	n.s.	48	<0,001	20	0.049	0	n.s.	0	n.s.	15	0.043	20	0.001	23	<0,001	0	n.s.	0	n.s.	0	n.s.	22	<0,001	11	0.01	10	0.007	9	0.003	0	n.s.	0	n.s.	0	n.s.
OTX1	308834	55265	<0,001	0	n.s.	17710	<0,001	14624	<0,001	25288	<0,001	12634	<0,001	4748	<0,001	5732	<0,001	3432	<0,001	3554	<0,001	1177	<0,001	1824	<0,001	2682	<0,001	2463	<0,001	2410	<0,001	1317	<0,001	442	<0,001	1697	<0,001	1412	<0,001	1174	<0,001	817	<0,001	542	<0,001	1037	<0,001	263	<0,001
OTX2	160925	30320	<0,001	0	n.s.	9560	<0,001	7744	<0,001	13788	<0,001	6933	<0,001	2546	<0,001	3191	<0,001	1928	<0,001	1894	<0,001	633	<0,001	977	<0,001	1468	<0,001	1415	<0,001	1298	<0,001	744	<0,001	247	<0,001	923	<0,001	810	<0,001	671	<0,001	463	<0,001	295	<0,001	603	<0,001	147	0.017
PAX1	27412	0	n.s.	0	n.s.	0	n.s.	0	n.s.	0	n.s.	0	n.s.	0	n.s.	0	n.s.	0	n.s.	0	n.s.	0	n.s.	0	n.s.	0	n.s.	0	n.s.	0	n.s.	0	n.s.	0	n.s.	0	n.s.	0	n.s.	0	n.s.	0	n.s.	0	n.s.	0	n.s.	0	n.s.
PAX3	7271	1533	<0,001	0	n.s.	486	<0,001	381	<0,001	758	<0,001	391	<0,001	154	<0,001	204	<0,001	93	<0,001	96	0.006	33	0.019	0	n.s.	89	<0,001	76	<0,001	64	0.01	49	<0,001	19	0.002	41	0.012	57	<0,001	39	<0,001	38	<0,001	0	n.s.	41	<0,001	0	n.s.
PAX4	49094	9958	<0,001	0	n.s.	3044	<0,001	2481	<0,001	4800	<0,001	2420	<0,001	846	<0,001	1080	<0,001	707	<0,001	640	<0,001	225	<0,001	308	0.013	565	<0,001	525	<0,001	470	<0,001	252	<0,001	114	<0,001	322	<0,001	278	<0,001	223	<0,001	175	<0,001	122	<0,001	202	<0,001	0	n.s.
PAX5	36438	0	n.s.	0	n.s.	0	n.s.	0	n.s.	0	n.s.	0	n.s.	0	n.s.	0	n.s.	0	n.s.	0	n.s.	0	n.s.	0	n.s.	0	n.s.	0	n.s.	0	n.s.	0	n.s.	0	n.s.	0	n.s.	0	n.s.	0	n.s.	0	n.s.	0	n.s.	0	n.s.	0	n.s.
Pax6	5601	1091	<0,001	0	n.s.	319	0.032	0	n.s.	472	<0,001	228	0.001	0	n.s.	114	<0,001	62	0.048	74	0.015	0	n.s.	0	n.s.	0	n.s.	46	0.01	0	n.s.	0	n.s.	0	n.s.	0	n.s.	0	n.s.	0	n.s.	0	n.s.	14	0.029	0	n.s.	0	n.s.
PAX7	8753	1922	<0,001	0	n.s.	580	<0,001	470	<0,001	948	<0,001	479	<0,001	189	<0,001	245	<0,001	133	<0,001	114	0.004	0	n.s.	71	0.003	124	<0,001	105	<0,001	73	0.017	52	<0,001	22	0.001	50	0.004	64	<0,001	42	<0,001	47	<0,001	23	0.003	48	<0,001	0	n.s.
PAX9	7560	0	n.s.	0	n.s.	0	n.s.	0	n.s.	0	n.s.	0	n.s.	0	n.s.	0	n.s.	0	n.s.	94	0.026	0	n.s.	0	n.s.	0	n.s.	0	n.s.	0	n.s.	0	n.s.	0	n.s.	0	n.s.	0	n.s.	0	n.s.	0	n.s.	0	n.s.	0	n.s.	0	n.s.
PBX1	2722	602	<0,001	0	n.s.	189	<0,001	142	0.032	277	<0,001	150	<0,001	0	n.s.	73	<0,001	37	0.01	41	0.012	0	n.s.	0	n.s.	24	0.045	28	0.003	29	0.01	0	n.s.	0	n.s.	21	0.003	16	0.017	17	0.001	15	<0,001	0	n.s.	12	0.018	0	n.s.
PBX2	5745	1078	<0,001	0	n.s.	346	0.001	0	n.s.	496	<0,001	222	0.009	0	n.s.	114	<0,001	0	n.s.	78	0.007	0	n.s.	47	0.015	0	n.s.	44	0.033	0	n.s.	0	n.s.	0	n.s.	0	n.s.	0	n.s.	0	n.s.	0	n.s.	0	n.s.	0	n.s.	0	n.s.
PBX3	924	175	0.001	0	n.s.	0	n.s.	0	n.s.	79	0.015	0	n.s.	0	n.s.	0	n.s.	0	n.s.	21	0.001	0	n.s.	0	n.s.	0	n.s.	0	n.s.	0	n.s.	0	n.s.	0	n.s.	0	n.s.	0	n.s.	0	n.s.	0	n.s.	0	n.s.	0	n.s.	0	n.s.
PDX1	56945	11235	<0,001	0	n.s.	3487	<0,001	2747	<0,001	5431	<0,001	2652	<0,001	959	<0,001	1279	<0,001	771	<0,001	753	<0,001	245	<0,001	357	0.007	621	<0,001	544	<0,001	495	<0,001	272	<0,001	91	<0,001	388	<0,001	328	<0,001	279	<0,001	207	<0,001	130	<0,001	246	<0,001	0	n.s.
PHOX2A	18610	4261	<0,001	0	n.s.	1249	<0,001	962	<0,001	2113	<0,001	978	<0,001	361	<0,001	504	<0,001	289	<0,001	284	<0,001	73	0.014	132	0.005	235	<0,001	257	<0,001	171	<0,001	117	<0,001	38	0.001	142	<0,001	146	<0,001	116	<0,001	78	<0,001	54	<0,001	95	<0,001	0	n.s.
PITX3	75307	13356	<0,001	0	n.s.	4417	<0,001	3638	<0,001	6117	<0,001	3016	<0,001	1134	0.011	1365	<0,001	786	<0,001	860	<0,001	298	<0,001	452	0.027	562	<0,001	615	<0,001	598	<0,001	309	<0,001	106	0.007	381	<0,001	345	<0,001	277	<0,001	197	<0,001	125	0.002	249	<0,001	0	n.s.
PKNOX1	3852	635	0.006	0	n.s.	231	0.01	0	n.s.	0	n.s.	151	0.019	0	n.s.	77	0.002	0	n.s.	0	n.s.	0	n.s.	0	n.s.	0	n.s.	0	n.s.	0	n.s.	0	n.s.	0	n.s.	0	n.s.	0	n.s.	0	n.s.	0	n.s.	0	n.s.	15	0.022	0	n.s.
PKNOX2	5192	932	<0,001	0	n.s.	316	0.001	256	0.039	423	<0,001	217	<0,001	0	n.s.	107	<0,001	0	n.s.	72	0.006	0	n.s.	46	0.005	0	n.s.	0	n.s.	0	n.s.	0	n.s.	0	n.s.	30	0.024	0	n.s.	0	n.s.	0	n.s.	0	n.s.	18	0.032	0	n.s.
PLAG1	8378	0	n.s.	0	n.s.	0	n.s.	0	n.s.	0	n.s.	0	n.s.	0	n.s.	0	n.s.	0	n.s.	0	n.s.	0	n.s.	0	n.s.	0	n.s.	0	n.s.	0	n.s.	0	n.s.	0	n.s.	0	n.s.	0	n.s.	0	n.s.	0	n.s.	0	n.s.	0	n.s.	0	n.s.
POU1F1	1180	294	<0,001	0	n.s.	83	0.004	0	n.s.	154	<0,001	71	<0,001	0	n.s.	38	<0,001	20	0.007	24	0.002	0	n.s.	0	n.s.	18	<0,001	22	<0,001	18	0.002	0	n.s.	0	n.s.	0	n.s.	9	0.019	9	0.006	10	<0,001	5	0.037	0	n.s.	0	n.s.
POU2F1	6321	1478	<0,001	0	n.s.	380	0.001	0	n.s.	726	<0,001	381	<0,001	110	0.036	178	<0,001	85	<0,001	92	<0,001	34	0.002	0	n.s.	84	<0,001	89	<0,001	68	<0,001	40	<0,001	0	n.s.	58	<0,001	42	<0,001	43	<0,001	31	<0,001	21	<0,001	31	<0,001	0	n.s.
POU2F2	10324	2468	<0,001	0	n.s.	658	<0,001	517	0.001	1202	<0,001	573	<0,001	196	<0,001	263	<0,001	149	<0,001	163	<0,001	49	0.002	73	0.043	126	<0,001	121	<0,001	94	0.001	66	<0,001	23	0.004	84	<0,001	66	<0,001	61	<0,001	38	<0,001	28	0.001	46	<0,001	16	0.048
POU3F1	5637	1393	<0,001	0	n.s.	370	<0,001	297	0.001	678	<0,001	347	<0,001	114	<0,001	155	<0,001	86	<0,001	87	<0,001	32	0.001	0	n.s.	79	<0,001	79	<0,001	54	0.004	47	<0,001	0	n.s.	48	<0,001	40	<0,001	42	<0,001	25	<0,001	20	<0,001	28	<0,001	0	n.s.
POU3F2	6912	1686	<0,001	0	n.s.	441	<0,001	365	<0,001	822	<0,001	424	<0,001	130	0.002	190	<0,001	112	<0,001	99	<0,001	40	<0,001	0	n.s.	100	<0,001	103	<0,001	70	<0,001	43	<0,001	0	n.s.	66	<0,001	47	<0,001	43	<0,001	31	<0,001	23	<0,001	31	<0,001	0	n.s.
POU3F3	1777	455	<0,001	0	n.s.	116	0.007	99	0.017	226	<0,001	115	<0,001	0	n.s.	57	<0,001	26	0.013	0	n.s.	0	n.s.	0	n.s.	21	0.003	29	<0,001	21	0.011	14	0.004	6	0.037	0	n.s.	0	n.s.	15	<0,001	0	n.s.	7	0.018	10	0.007	0	n.s.
POU3F4	11741	2768	<0,001	0	n.s.	727	<0,001	561	0.017	1276	<0,001	649	<0,001	0	n.s.	307	<0,001	170	<0,001	164	<0,001	52	0.005	0	n.s.	138	<0,001	135	<0,001	113	<0,001	62	<0,001	0	n.s.	85	<0,001	72	<0,001	85	<0,001	53	<0,001	32	<0,001	62	<0,001	0	n.s.
POU4F1	641	148	<0,001	0	n.s.	0	n.s.	0	n.s.	67	<0,001	34	0.007	0	n.s.	27	<0,001	0	n.s.	13	0.023	0	n.s.	0	n.s.	12	0.001	10	0.006	0	n.s.	0	n.s.	0	n.s.	0	n.s.	7	0.007	0	n.s.	6	0.003	0	n.s.	0	n.s.	0	n.s.
POU4F2	119	34	<0,001	0	n.s.	0	n.s.	0	n.s.	16	0.007	0	n.s.	0	n.s.	8	0.001	0	n.s.	0	n.s.	0	n.s.	0	n.s.	0	n.s.	4	0.008	0	n.s.	0	n.s.	0	n.s.	0	n.s.	0	n.s.	0	n.s.	0	n.s.	0	n.s.	0	n.s.	0	n.s.
POU4F3	162	43	<0,001	0	n.s.	0	n.s.	0	n.s.	21	0.003	0	n.s.	0	n.s.	10	<0,001	0	n.s.	5	0.039	0	n.s.	0	n.s.	5	0.005	0	n.s.	0	n.s.	0	n.s.	0	n.s.	3	0.041	0	n.s.	0	n.s.	0	n.s.	0	n.s.	0	n.s.	0	n.s.
POU5F1	9476	2235	<0,001	0	n.s.	575	<0,001	497	<0,001	1079	<0,001	540	<0,001	177	<0,001	244	<0,001	148	<0,001	155	<0,001	0	n.s.	0	n.s.	104	<0,001	114	<0,001	91	<0,001	59	<0,001	0	n.s.	79	<0,001	65	<0,001	48	<0,001	37	<0,001	29	<0,001	39	<0,001	0	n.s.
POU5F1B	18046	4126	<0,001	0	n.s.	1126	<0,001	917	<0,001	1969	<0,001	993	<0,001	295	0.012	469	<0,001	263	<0,001	259	<0,001	86	<0,001	0	n.s.	229	<0,001	219	<0,001	166	<0,001	106	<0,001	0	n.s.	146	<0,001	107	<0,001	108	<0,001	68	<0,001	47	<0,001	82	<0,001	0	n.s.
POU6F1	10872	2358	<0,001	0	n.s.	730	<0,001	522	0.017	1122	<0,001	610	<0,001	184	0.017	292	<0,001	174	<0,001	166	<0,001	46	0.017	0	n.s.	136	<0,001	112	<0,001	0	n.s.	56	0.001	24	0.003	88	<0,001	58	<0,001	62	<0,001	46	<0,001	38	<0,001	50	<0,001	0	n.s.
POU6F2	33359	6840	<0,001	0	n.s.	2117	<0,001	1682	<0,001	3292	<0,001	1629	<0,001	516	0.027	754	<0,001	478	<0,001	409	<0,001	157	<0,001	0	n.s.	341	<0,001	334	<0,001	278	<0,001	168	<0,001	63	<0,001	230	<0,001	167	<0,001	174	<0,001	137	<0,001	88	<0,001	152	<0,001	0	n.s.
PPARA::RXRA	624	127	<0,001	0	n.s.	0	n.s.	0	n.s.	59	0.005	0	n.s.	0	n.s.	0	n.s.	0	n.s.	0	n.s.	0	n.s.	0	n.s.	8	0.047	0	n.s.	0	n.s.	0	n.s.	0	n.s.	0	n.s.	0	n.s.	0	n.s.	0	n.s.	0	n.s.	0	n.s.	0	n.s.
PPARG	716	145	<0,001	0	n.s.	0	n.s.	0	n.s.	68	0.002	36	0.012	0	n.s.	0	n.s.	0	n.s.	0	n.s.	0	n.s.	0	n.s.	0	n.s.	0	n.s.	0	n.s.	0	n.s.	0	n.s.	0	n.s.	0	n.s.	0	n.s.	0	n.s.	0	n.s.	0	n.s.	0	n.s.
PRDM1	28723	5456	<0,001	0	n.s.	1657	<0,001	1449	<0,001	2538	<0,001	1220	<0,001	446	0.033	499	<0,001	378	<0,001	317	0.032	113	0.002	0	n.s.	245	<0,001	226	<0,001	233	<0,001	122	0.001	47	0.01	161	<0,001	119	<0,001	96	0.002	0	n.s.	61	<0,001	78	0.006	0	n.s.
PROP1	7541	1763	<0,001	0	n.s.	532	<0,001	401	<0,001	882	<0,001	424	<0,001	156	<0,001	239	<0,001	142	<0,001	127	<0,001	37	0.004	67	0.001	107	<0,001	98	<0,001	77	<0,001	55	<0,001	21	<0,001	75	<0,001	80	<0,001	39	<0,001	41	<0,001	24	<0,001	40	<0,001	0	n.s.
PROX1	22942	0	n.s.	0	n.s.	0	n.s.	0	n.s.	0	n.s.	813	0.01	0	n.s.	361	0.016	234	0.007	0	n.s.	86	0.02	0	n.s.	190	<0,001	153	0.014	0	n.s.	0	n.s.	0	n.s.	0	n.s.	0	n.s.	0	n.s.	0	n.s.	0	n.s.	0	n.s.	0	n.s.
PRRX1	81340	16967	<0,001	0	n.s.	5162	<0,001	4126	<0,001	8012	<0,001	4018	<0,001	1328	<0,001	1925	<0,001	1142	<0,001	1087	<0,001	370	<0,001	542	<0,001	930	<0,001	875	<0,001	729	<0,001	452	<0,001	146	<0,001	584	<0,001	481	<0,001	389	<0,001	321	<0,001	201	<0,001	377	<0,001	0	n.s.
RARA	378	84	<0,001	0	n.s.	0	n.s.	0	n.s.	41	0.002	21	0.02	0	n.s.	0	n.s.	0	n.s.	0	n.s.	0	n.s.	0	n.s.	0	n.s.	8	0.003	0	n.s.	0	n.s.	3	0.024	0	n.s.	0	n.s.	0	n.s.	0	n.s.	0	n.s.	0	n.s.	0	n.s.
RARA(var,2)	1570	279	0.002	0	n.s.	0	n.s.	0	n.s.	133	0.003	0	n.s.	0	n.s.	0	n.s.	0	n.s.	30	0.001	0	n.s.	0	n.s.	0	n.s.	0	n.s.	0	n.s.	0	n.s.	0	n.s.	0	n.s.	0	n.s.	0	n.s.	0	n.s.	0	n.s.	0	n.s.	0	n.s.
RARA::RXRA	6616	1099	<0,001	0	n.s.	0	n.s.	0	n.s.	489	0.005	0	n.s.	0	n.s.	0	n.s.	0	n.s.	0	n.s.	0	n.s.	0	n.s.	0	n.s.	0	n.s.	0	n.s.	0	n.s.	0	n.s.	0	n.s.	0	n.s.	0	n.s.	0	n.s.	0	n.s.	0	n.s.	0	n.s.
RARA::RXRG	10100	0	n.s.	0	n.s.	0	n.s.	0	n.s.	0	n.s.	0	n.s.	0	n.s.	0	n.s.	0	n.s.	0	n.s.	0	n.s.	0	n.s.	0	n.s.	0	n.s.	0	n.s.	0	n.s.	0	n.s.	0	n.s.	0	n.s.	0	n.s.	0	n.s.	0	n.s.	0	n.s.	0	n.s.
RAX	63305	13513	<0,001	0	n.s.	3974	<0,001	3233	<0,001	6398	<0,001	3187	<0,001	1041	<0,001	1477	<0,001	942	<0,001	889	<0,001	298	<0,001	448	<0,001	737	<0,001	692	<0,001	584	<0,001	348	<0,001	124	<0,001	487	<0,001	417	<0,001	334	<0,001	264	<0,001	155	<0,001	303	<0,001	0	n.s.
RAX2	48418	10041	<0,001	0	n.s.	3134	<0,001	2452	<0,001	4797	<0,001	2394	<0,001	775	<0,001	1149	<0,001	663	<0,001	663	<0,001	219	<0,001	307	0.008	563	<0,001	518	<0,001	435	<0,001	264	<0,001	84	<0,001	368	<0,001	277	<0,001	238	<0,001	193	<0,001	137	<0,001	238	<0,001	0	n.s.
RBPJ	78487	13252	<0,001	0	n.s.	4296	<0,001	3691	<0,001	6250	<0,001	2989	<0,001	0	n.s.	1285	<0,001	781	<0,001	859	0.001	0	n.s.	0	n.s.	601	<0,001	500	<0,001	576	<0,001	286	0.004	107	0.016	328	0.015	279	0.001	213	0.042	156	0.048	119	0.043	0	n.s.	0	n.s.
REL	58652	8966	0.014	0	n.s.	3106	0.007	2674	0.002	4014	0.002	0	n.s.	0	n.s.	0	n.s.	570	0.001	0	n.s.	0	n.s.	0	n.s.	0	n.s.	0	n.s.	426	0.001	0	n.s.	0	n.s.	0	n.s.	0	n.s.	0	n.s.	122	0.029	0	n.s.	0	n.s.	0	n.s.
RELA	22690	0	n.s.	0	n.s.	0	n.s.	0	n.s.	0	n.s.	0	n.s.	0	n.s.	0	n.s.	222	0.04	0	n.s.	0	n.s.	0	n.s.	0	n.s.	0	n.s.	0	n.s.	0	n.s.	0	n.s.	0	n.s.	0	n.s.	0	n.s.	0	n.s.	0	n.s.	0	n.s.	0	n.s.
RELB	17950	0	n.s.	0	n.s.	1004	0.001	887	<0,001	1302	<0,001	650	0.004	0	n.s.	0	n.s.	0	n.s.	0	n.s.	0	n.s.	0	n.s.	0	n.s.	0	n.s.	138	0.014	0	n.s.	0	n.s.	0	n.s.	0	n.s.	0	n.s.	0	n.s.	0	n.s.	0	n.s.	0	n.s.
REST	226	0	n.s.	0	n.s.	0	n.s.	0	n.s.	0	n.s.	0	n.s.	0	n.s.	0	n.s.	0	n.s.	0	n.s.	0	n.s.	0	n.s.	0	n.s.	0	n.s.	0	n.s.	0	n.s.	0	n.s.	0	n.s.	0	n.s.	0	n.s.	0	n.s.	0	n.s.	0	n.s.	0	n.s.
RFX2	2214	367	0.026	0	n.s.	0	n.s.	0	n.s.	181	0.002	99	0.002	0	n.s.	0	n.s.	0	n.s.	0	n.s.	0	n.s.	0	n.s.	0	n.s.	0	n.s.	0	n.s.	0	n.s.	0	n.s.	0	n.s.	0	n.s.	0	n.s.	0	n.s.	0	n.s.	0	n.s.	0	n.s.
RFX3	5730	939	0.002	0	n.s.	0	n.s.	0	n.s.	427	0.005	238	<0,001	0	n.s.	0	n.s.	67	0.015	0	n.s.	0	n.s.	0	n.s.	0	n.s.	0	n.s.	0	n.s.	0	n.s.	0	n.s.	0	n.s.	0	n.s.	0	n.s.	0	n.s.	0	n.s.	19	0.04	0	n.s.
RFX4	11855	1923	<0,001	0	n.s.	0	n.s.	0	n.s.	859	0.002	460	<0,001	0	n.s.	0	n.s.	0	n.s.	0	n.s.	0	n.s.	0	n.s.	0	n.s.	0	n.s.	0	n.s.	0	n.s.	0	n.s.	0	n.s.	0	n.s.	0	n.s.	0	n.s.	0	n.s.	0	n.s.	0	n.s.
RFX5	1618	0	n.s.	0	n.s.	0	n.s.	0	n.s.	129	0.019	0	n.s.	0	n.s.	0	n.s.	0	n.s.	0	n.s.	0	n.s.	0	n.s.	0	n.s.	0	n.s.	0	n.s.	0	n.s.	0	n.s.	0	n.s.	0	n.s.	0	n.s.	0	n.s.	0	n.s.	0	n.s.	0	n.s.
RHOXF1	415906	67256	<0,001	0	n.s.	22350	<0,001	18603	<0,001	29814	<0,001	14567	<0,001	0	n.s.	6487	<0,001	3789	<0,001	4328	<0,001	1267	<0,001	0	n.s.	2681	<0,001	2617	<0,001	2696	<0,001	1474	<0,001	496	<0,001	1723	<0,001	1363	<0,001	1065	<0,001	812	<0,001	593	<0,001	1017	<0,001	0	n.s.
RORA	14338	2965	<0,001	0	n.s.	903	<0,001	736	<0,001	1345	<0,001	655	<0,001	0	n.s.	278	<0,001	164	<0,001	167	0.028	0	n.s.	99	0.03	129	<0,001	147	<0,001	119	0.003	78	<0,001	0	n.s.	86	<0,001	61	0.008	47	0.039	0	n.s.	0	n.s.	53	<0,001	0	n.s.
RORA(var,2)	1093	239	<0,001	0	n.s.	0	n.s.	0	n.s.	115	<0,001	0	n.s.	0	n.s.	0	n.s.	0	n.s.	0	n.s.	0	n.s.	0	n.s.	0	n.s.	0	n.s.	0	n.s.	0	n.s.	0	n.s.	10	0.016	0	n.s.	0	n.s.	0	n.s.	6	0.007	6	0.043	0	n.s.
RORB	17887	3617	<0,001	0	n.s.	1089	<0,001	923	<0,001	1693	<0,001	785	<0,001	0	n.s.	370	<0,001	219	<0,001	240	<0,001	0	n.s.	118	0.05	159	<0,001	154	<0,001	134	0.032	79	0.003	0	n.s.	112	<0,001	80	0.001	75	<0,001	51	0.001	0	n.s.	57	0.001	0	n.s.
RORC	25773	4925	<0,001	0	n.s.	1490	<0,001	1315	<0,001	2310	<0,001	1140	<0,001	0	n.s.	509	<0,001	311	<0,001	313	<0,001	97	0.012	173	0.01	203	<0,001	205	<0,001	205	0.001	107	0.004	46	0.002	151	<0,001	109	<0,001	100	<0,001	0	n.s.	0	n.s.	79	<0,001	0	n.s.
RREB1	2780	0	n.s.	0	n.s.	0	n.s.	0	n.s.	0	n.s.	0	n.s.	0	n.s.	0	n.s.	0	n.s.	0	n.s.	0	n.s.	25	0.035	26	0.02	0	n.s.	0	n.s.	0	n.s.	0	n.s.	0	n.s.	17	0.01	13	0.037	0	n.s.	0	n.s.	0	n.s.	0	n.s.
RUNX2	133734	0	n.s.	0	n.s.	0	n.s.	0	n.s.	0	n.s.	0	n.s.	0	n.s.	0	n.s.	0	n.s.	0	n.s.	0	n.s.	0	n.s.	0	n.s.	0	n.s.	0	n.s.	0	n.s.	0	n.s.	0	n.s.	0	n.s.	0	n.s.	0	n.s.	0	n.s.	0	n.s.	0	n.s.
RUNX3	124487	0	n.s.	0	n.s.	0	n.s.	0	n.s.	0	n.s.	0	n.s.	0	n.s.	0	n.s.	0	n.s.	0	n.s.	0	n.s.	0	n.s.	0	n.s.	0	n.s.	0	n.s.	0	n.s.	0	n.s.	0	n.s.	0	n.s.	0	n.s.	0	n.s.	0	n.s.	0	n.s.	0	n.s.
RXRA::VDR	967	178	0.003	0	n.s.	0	n.s.	0	n.s.	88	0.002	0	n.s.	0	n.s.	0	n.s.	0	n.s.	0	n.s.	0	n.s.	0	n.s.	0	n.s.	0	n.s.	0	n.s.	0	n.s.	0	n.s.	0	n.s.	0	n.s.	0	n.s.	0	n.s.	0	n.s.	0	n.s.	0	n.s.
RXRB	2623	502	<0,001	0	n.s.	0	n.s.	0	n.s.	242	<0,001	103	0.047	0	n.s.	0	n.s.	0	n.s.	0	n.s.	0	n.s.	0	n.s.	24	0.031	0	n.s.	0	n.s.	0	n.s.	0	n.s.	0	n.s.	0	n.s.	0	n.s.	0	n.s.	0	n.s.	0	n.s.	0	n.s.
RXRG	4773	904	<0,001	0	n.s.	276	0.025	0	n.s.	422	<0,001	0	n.s.	0	n.s.	0	n.s.	0	n.s.	0	n.s.	0	n.s.	38	0.042	50	<0,001	39	0.019	0	n.s.	0	n.s.	0	n.s.	0	n.s.	0	n.s.	0	n.s.	0	n.s.	0	n.s.	0	n.s.	0	n.s.
S0I2	282845	46012	<0,001	0	n.s.	15116	<0,001	12402	0.002	20085	<0,001	9985	<0,001	0	n.s.	4126	<0,001	2591	<0,001	3028	<0,001	0	n.s.	0	n.s.	1865	<0,001	1593	0.05	1806	0.025	979	<0,001	0	n.s.	1186	<0,001	932	<0,001	723	0.002	520	0.007	416	<0,001	608	<0,001	0	n.s.
SCRT1	2769	524	<0,001	0	n.s.	0	n.s.	0	n.s.	249	<0,001	109	0.039	0	n.s.	57	0.005	0	n.s.	0	n.s.	0	n.s.	0	n.s.	28	0.006	24	0.036	0	n.s.	0	n.s.	0	n.s.	20	0.009	18	0.004	0	n.s.	16	<0,001	0	n.s.	0	n.s.	0	n.s.
SCRT2	5550	946	<0,001	0	n.s.	0	n.s.	272	0.041	466	<0,001	0	n.s.	0	n.s.	126	<0,001	0	n.s.	0	n.s.	26	0.028	0	n.s.	45	0.025	0	n.s.	0	n.s.	0	n.s.	0	n.s.	0	n.s.	0	n.s.	0	n.s.	18	0.019	0	n.s.	0	n.s.	0	n.s.
SHOX	44021	9256	<0,001	0	n.s.	2864	<0,001	2266	<0,001	4416	<0,001	2184	<0,001	717	<0,001	1039	<0,001	644	<0,001	621	<0,001	199	<0,001	282	0.008	536	<0,001	462	<0,001	405	<0,001	249	<0,001	83	<0,001	336	<0,001	286	<0,001	234	<0,001	179	<0,001	119	<0,001	228	<0,001	0	n.s.
SIX1	7380	1455	<0,001	0	n.s.	439	0.001	379	0.001	683	<0,001	362	<0,001	143	<0,001	141	<0,001	104	<0,001	0	n.s.	34	0.014	0	n.s.	83	<0,001	60	0.004	0	n.s.	0	n.s.	0	n.s.	40	0.023	41	<0,001	31	0.005	28	<0,001	18	0.016	0	n.s.	0	n.s.
SIX2	614	150	<0,001	0	n.s.	0	n.s.	0	n.s.	72	<0,001	0	n.s.	0	n.s.	15	0.044	0	n.s.	0	n.s.	0	n.s.	0	n.s.	11	0.002	11	0.001	0	n.s.	0	n.s.	0	n.s.	0	n.s.	0	n.s.	0	n.s.	0	n.s.	0	n.s.	0	n.s.	0	n.s.
SMAD2::SMAD3::SMAD4	38393	0	n.s.	0	n.s.	0	n.s.	0	n.s.	0	n.s.	0	n.s.	0	n.s.	0	n.s.	0	n.s.	0	n.s.	0	n.s.	0	n.s.	0	n.s.	0	n.s.	0	n.s.	0	n.s.	0	n.s.	0	n.s.	0	n.s.	0	n.s.	0	n.s.	0	n.s.	0	n.s.	0	n.s.
SMAD3	20536	3421	<0,001	0	n.s.	1109	0.026	947	0.04	1506	<0,001	799	<0,001	0	n.s.	347	<0,001	0	n.s.	235	0.019	87	0.001	142	0.008	0	n.s.	0	n.s.	0	n.s.	0	n.s.	0	n.s.	110	<0,001	0	n.s.	0	n.s.	0	n.s.	0	n.s.	0	n.s.	0	n.s.
SOX10	30634	5806	<0,001	0	n.s.	1797	<0,001	1491	<0,001	2780	<0,001	1349	<0,001	0	n.s.	594	<0,001	335	<0,001	362	<0,001	130	<0,001	203	0.008	289	<0,001	278	<0,001	243	<0,001	126	0.002	49	0.013	169	<0,001	138	<0,001	114	<0,001	70	0.021	55	0.015	81	0.009	0	n.s.
SOX13	17220	3364	<0,001	0	n.s.	1010	<0,001	875	<0,001	1557	<0,001	784	<0,001	0	n.s.	385	<0,001	187	0.002	205	0.007	0	n.s.	0	n.s.	163	<0,001	156	<0,001	137	0.005	0	n.s.	0	n.s.	91	0.001	88	<0,001	71	<0,001	41	0.048	0	n.s.	68	<0,001	0	n.s.
SOX15	42241	8681	<0,001	0	n.s.	2588	<0,001	2129	<0,001	4260	<0,001	2099	<0,001	707	<0,001	957	<0,001	547	<0,001	557	<0,001	225	<0,001	314	<0,001	501	<0,001	469	<0,001	397	<0,001	219	<0,001	74	<0,001	286	<0,001	258	<0,001	223	<0,001	128	<0,001	90	<0,001	178	<0,001	0	n.s.
SOX21	509	141	<0,001	0	n.s.	46	<0,001	0	n.s.	60	<0,001	34	<0,001	0	n.s.	18	0.001	10	0.025	0	n.s.	6	0.01	0	n.s.	10	0.002	10	0.001	9	0.012	0	n.s.	0	n.s.	0	n.s.	5	0.036	0	n.s.	0	n.s.	4	0.01	6	0.001	0	n.s.
SOX4	53	14	0.029	0	n.s.	0	n.s.	0	n.s.	0	n.s.	8	<0,001	0	n.s.	0	n.s.	0	n.s.	0	n.s.	2	0.024	0	n.s.	0	n.s.	0	n.s.	0	n.s.	0	n.s.	0	n.s.	0	n.s.	2	0.021	0	n.s.	0	n.s.	0	n.s.	0	n.s.	0	n.s.
SOX8	48	0	n.s.	0	n.s.	0	n.s.	0	n.s.	0	n.s.	0	n.s.	0	n.s.	3	0.047	0	n.s.	0	n.s.	0	n.s.	0	n.s.	0	n.s.	0	n.s.	0	n.s.	0	n.s.	0	n.s.	0	n.s.	0	n.s.	0	n.s.	0	n.s.	0	n.s.	0	n.s.	0	n.s.
SOX9	43105	8375	<0,001	0	n.s.	2522	<0,001	2044	<0,001	3861	<0,001	1960	<0,001	673	0.005	923	<0,001	495	<0,001	528	<0,001	167	<0,001	286	0.001	407	<0,001	416	<0,001	415	<0,001	184	<0,001	0	n.s.	238	<0,001	240	<0,001	184	<0,001	108	<0,001	82	0.001	173	<0,001	0	n.s.
SP1	285367	0	n.s.	0	n.s.	0	n.s.	0	n.s.	0	n.s.	0	n.s.	0	n.s.	0	n.s.	0	n.s.	0	n.s.	0	n.s.	0	n.s.	0	n.s.	0	n.s.	0	n.s.	0	n.s.	0	n.s.	0	n.s.	0	n.s.	0	n.s.	0	n.s.	0	n.s.	0	n.s.	243	0.003
SP2	146359	0	n.s.	0	n.s.	0	n.s.	0	n.s.	0	n.s.	0	n.s.	0	n.s.	0	n.s.	0	n.s.	0	n.s.	0	n.s.	0	n.s.	0	n.s.	0	n.s.	0	n.s.	0	n.s.	0	n.s.	0	n.s.	0	n.s.	0	n.s.	0	n.s.	0	n.s.	0	n.s.	0	n.s.
SP3	93276	0	n.s.	0	n.s.	0	n.s.	0	n.s.	0	n.s.	0	n.s.	0	n.s.	0	n.s.	0	n.s.	0	n.s.	0	n.s.	0	n.s.	0	n.s.	0	n.s.	0	n.s.	0	n.s.	0	n.s.	0	n.s.	0	n.s.	0	n.s.	0	n.s.	0	n.s.	0	n.s.	0	n.s.
SP4	25535	0	n.s.	0	n.s.	0	n.s.	0	n.s.	0	n.s.	0	n.s.	0	n.s.	0	n.s.	0	n.s.	0	n.s.	0	n.s.	0	n.s.	0	n.s.	0	n.s.	0	n.s.	0	n.s.	0	n.s.	0	n.s.	0	n.s.	0	n.s.	0	n.s.	0	n.s.	0	n.s.	0	n.s.
SP8	143130	0	n.s.	0	n.s.	0	n.s.	0	n.s.	0	n.s.	0	n.s.	0	n.s.	0	n.s.	0	n.s.	0	n.s.	0	n.s.	0	n.s.	0	n.s.	0	n.s.	0	n.s.	0	n.s.	0	n.s.	0	n.s.	0	n.s.	0	n.s.	0	n.s.	0	n.s.	0	n.s.	131	0.028
SPDEF	67743	0	n.s.	0	n.s.	0	n.s.	0	n.s.	0	n.s.	0	n.s.	0	n.s.	0	n.s.	0	n.s.	0	n.s.	0	n.s.	0	n.s.	0	n.s.	0	n.s.	0	n.s.	0	n.s.	0	n.s.	0	n.s.	0	n.s.	0	n.s.	0	n.s.	0	n.s.	0	n.s.	0	n.s.
SPI1	4304	699	0.014	0	n.s.	0	n.s.	0	n.s.	327	0.005	0	n.s.	0	n.s.	84	0.003	54	0.008	0	n.s.	0	n.s.	0	n.s.	0	n.s.	42	0.001	0	n.s.	0	n.s.	0	n.s.	0	n.s.	0	n.s.	0	n.s.	0	n.s.	0	n.s.	0	n.s.	0	n.s.
SPIB	169232	28054	<0,001	0	n.s.	9052	<0,001	7762	<0,001	12960	<0,001	6298	<0,001	2470	0.011	2792	<0,001	1694	<0,001	1840	<0,001	592	<0,001	0	n.s.	1240	<0,001	1136	<0,001	1147	<0,001	615	<0,001	227	<0,001	710	<0,001	604	<0,001	515	<0,001	357	<0,001	260	<0,001	395	<0,001	0	n.s.
SPIC	27877	5070	<0,001	0	n.s.	1517	0.004	1274	0.037	2453	<0,001	1191	<0,001	454	0.002	514	<0,001	328	<0,001	347	<0,001	121	<0,001	0	n.s.	238	<0,001	240	<0,001	229	<0,001	126	<0,001	43	0.035	162	<0,001	126	<0,001	108	<0,001	65	0.018	51	0.014	79	0.002	0	n.s.
SREBF1	50033	8287	<0,001	0	n.s.	2652	0.012	0	n.s.	3687	<0,001	1779	<0,001	0	n.s.	0	n.s.	0	n.s.	573	<0,001	0	n.s.	0	n.s.	0	n.s.	0	n.s.	0	n.s.	0	n.s.	0	n.s.	0	n.s.	0	n.s.	0	n.s.	0	n.s.	0	n.s.	0	n.s.	0	n.s.
SREBF2	29710	5214	<0,001	0	n.s.	1592	0.018	0	n.s.	2309	<0,001	1125	<0,001	0	n.s.	0	n.s.	0	n.s.	351	0.001	0	n.s.	0	n.s.	0	n.s.	0	n.s.	0	n.s.	0	n.s.	0	n.s.	0	n.s.	0	n.s.	0	n.s.	0	n.s.	0	n.s.	0	n.s.	0	n.s.
SREBF2(var,2)	59711	10748	<0,001	0	n.s.	3241	<0,001	0	n.s.	4933	<0,001	2439	<0,001	0	n.s.	937	<0,001	577	0.002	729	<0,001	206	0.009	379	0.003	434	<0,001	388	<0,001	0	n.s.	269	<0,001	0	n.s.	277	<0,001	0	n.s.	0	n.s.	131	0.004	97	0.015	0	n.s.	0	n.s.
SRF	751	180	<0,001	0	n.s.	0	n.s.	0	n.s.	85	<0,001	0	n.s.	0	n.s.	0	n.s.	0	n.s.	0	n.s.	0	n.s.	0	n.s.	9	0.05	0	n.s.	11	0.018	0	n.s.	0	n.s.	0	n.s.	7	0.016	0	n.s.	0	n.s.	0	n.s.	0	n.s.	0	n.s.
SRY	49008	10407	<0,001	0	n.s.	3137	<0,001	2547	<0,001	4951	<0,001	2501	<0,001	892	<0,001	1143	<0,001	656	<0,001	686	<0,001	248	<0,001	348	<0,001	568	<0,001	543	<0,001	460	<0,001	255	<0,001	90	<0,001	354	<0,001	313	<0,001	262	<0,001	157	<0,001	107	<0,001	231	<0,001	0	n.s.
STAT1	75455	13160	<0,001	0	n.s.	4329	<0,001	3684	<0,001	6062	<0,001	3070	<0,001	1187	<0,001	1244	<0,001	747	<0,001	873	<0,001	298	<0,001	0	n.s.	619	<0,001	533	<0,001	544	<0,001	323	<0,001	110	0.002	326	0.003	282	<0,001	212	0.011	175	<0,001	126	0.002	210	<0,001	0	n.s.
STAT1::STAT2	6900	1378	<0,001	0	n.s.	418	<0,001	354	0.002	681	<0,001	308	<0,001	120	0.029	151	<0,001	106	<0,001	96	0.001	43	<0,001	61	0.001	73	<0,001	73	<0,001	57	0.042	38	0.002	17	0.006	53	<0,001	37	0.001	0	n.s.	20	0.038	19	0.004	29	<0,001	0	n.s.
STAT3	137355	26030	<0,001	0	n.s.	8174	<0,001	6826	<0,001	12352	<0,001	6098	<0,001	2285	<0,001	2624	<0,001	1556	<0,001	1740	<0,001	635	<0,001	860	<0,001	1335	<0,001	1169	<0,001	1118	<0,001	648	<0,001	205	<0,001	745	<0,001	676	<0,001	500	<0,001	350	<0,001	288	<0,001	446	<0,001	0	n.s.
T	4354	923	<0,001	0	n.s.	0	n.s.	0	n.s.	429	<0,001	216	<0,001	78	0.046	89	0.001	0	n.s.	62	0.006	0	n.s.	35	0.045	0	n.s.	0	n.s.	0	n.s.	28	0.001	0	n.s.	0	n.s.	26	0.002	27	<0,001	0	n.s.	17	<0,001	0	n.s.	0	n.s.
TAL1::TCF3	16392	2803	<0,001	0	n.s.	899	0.014	0	n.s.	1299	<0,001	620	<0,001	0	n.s.	322	<0,001	169	0.016	195	0.009	0	n.s.	0	n.s.	135	<0,001	0	n.s.	0	n.s.	0	n.s.	0	n.s.	81	0.012	0	n.s.	0	n.s.	0	n.s.	0	n.s.	46	0.022	0	n.s.
TBR1	37103	6676	<0,001	0	n.s.	2070	<0,001	0	n.s.	2999	<0,001	1433	<0,001	0	n.s.	566	0.02	377	0.001	450	<0,001	129	0.034	240	0.01	288	<0,001	260	<0,001	275	0.003	152	0.001	60	0.004	176	0.001	143	0.002	118	0.002	0	n.s.	68	0.004	115	<0,001	0	n.s.
TBX1	82366	13533	<0,001	0	n.s.	4341	0.004	0	n.s.	6010	<0,001	2814	0.003	0	n.s.	0	n.s.	0	n.s.	963	<0,001	0	n.s.	0	n.s.	545	<0,001	0	n.s.	578	0.001	290	0.019	0	n.s.	0	n.s.	0	n.s.	0	n.s.	0	n.s.	145	<0,001	188	0.024	0	n.s.
TBX15	70080	11107	<0,001	0	n.s.	0	n.s.	0	n.s.	4778	0.002	0	n.s.	0	n.s.	0	n.s.	0	n.s.	792	<0,001	0	n.s.	0	n.s.	0	n.s.	0	n.s.	0	n.s.	0	n.s.	0	n.s.	0	n.s.	0	n.s.	0	n.s.	0	n.s.	107	0.048	0	n.s.	0	n.s.
TBX19	364	82	<0,001	0	n.s.	0	n.s.	0	n.s.	53	<0,001	28	<0,001	0	n.s.	0	n.s.	0	n.s.	8	0.05	0	n.s.	0	n.s.	8	0.002	0	n.s.	10	<0,001	6	0.002	0	n.s.	0	n.s.	0	n.s.	0	n.s.	0	n.s.	3	0.024	7	<0,001	0	n.s.
TBX2	71485	12690	<0,001	0	n.s.	3969	<0,001	0	n.s.	5640	<0,001	2779	<0,001	1067	0.029	1136	<0,001	735	<0,001	877	<0,001	247	0.003	455	0.001	555	<0,001	471	<0,001	537	<0,001	280	<0,001	99	0.015	344	<0,001	270	<0,001	251	<0,001	0	n.s.	131	<0,001	191	<0,001	0	n.s.
TBX20	19851	4022	<0,001	0	n.s.	1148	<0,001	914	0.048	1885	<0,001	919	<0,001	319	0.019	364	<0,001	256	<0,001	308	<0,001	88	<0,001	0	n.s.	208	<0,001	174	<0,001	169	<0,001	95	<0,001	36	0.006	115	<0,001	88	<0,001	84	<0,001	51	0.007	53	<0,001	61	0.001	0	n.s.
TBX21	34002	6051	<0,001	0	n.s.	1928	<0,001	0	n.s.	2779	<0,001	1293	<0,001	524	0.031	553	<0,001	327	0.028	407	<0,001	0	n.s.	0	n.s.	263	<0,001	226	0.003	246	0.015	134	0.006	55	0.006	160	0.003	0	n.s.	104	0.012	0	n.s.	66	0.001	104	<0,001	0	n.s.
TBX4	258383	0	n.s.	0	n.s.	0	n.s.	0	n.s.	0	n.s.	0	n.s.	0	n.s.	0	n.s.	0	n.s.	0	n.s.	0	n.s.	0	n.s.	0	n.s.	0	n.s.	0	n.s.	0	n.s.	0	n.s.	0	n.s.	0	n.s.	0	n.s.	0	n.s.	0	n.s.	0	n.s.	218	0.019
TBX5	205842	32308	<0,001	0	n.s.	0	n.s.	0	n.s.	14119	<0,001	6835	0.014	0	n.s.	0	n.s.	0	n.s.	2210	<0,001	0	n.s.	1193	0.003	1245	0.009	0	n.s.	0	n.s.	0	n.s.	0	n.s.	0	n.s.	0	n.s.	0	n.s.	0	n.s.	291	0.016	0	n.s.	175	0.05
TCF3	262843	0	n.s.	0	n.s.	0	n.s.	0	n.s.	0	n.s.	0	n.s.	0	n.s.	0	n.s.	0	n.s.	0	n.s.	0	n.s.	0	n.s.	0	n.s.	0	n.s.	0	n.s.	0	n.s.	0	n.s.	0	n.s.	0	n.s.	0	n.s.	0	n.s.	0	n.s.	0	n.s.	0	n.s.
TCF4	208443	32725	<0,001	0	n.s.	10792	0.002	0	n.s.	14222	<0,001	7000	<0,001	0	n.s.	0	n.s.	0	n.s.	0	n.s.	0	n.s.	0	n.s.	1252	0.02	0	n.s.	0	n.s.	694	0.011	0	n.s.	0	n.s.	0	n.s.	0	n.s.	0	n.s.	314	<0,001	0	n.s.	0	n.s.
TCF7L1	5694	1196	<0,001	0	n.s.	349	<0,001	322	<0,001	623	<0,001	264	<0,001	129	<0,001	116	<0,001	83	<0,001	0	n.s.	0	n.s.	0	n.s.	80	<0,001	58	<0,001	0	n.s.	0	n.s.	19	<0,001	39	0.001	29	0.009	0	n.s.	0	n.s.	0	n.s.	0	n.s.	0	n.s.
TCF7L2	44556	8853	<0,001	0	n.s.	2675	<0,001	2262	<0,001	4256	<0,001	2055	<0,001	762	<0,001	923	<0,001	522	<0,001	577	<0,001	213	<0,001	333	<0,001	444	<0,001	458	<0,001	382	<0,001	229	<0,001	77	<0,001	280	<0,001	203	<0,001	162	<0,001	113	<0,001	84	0.001	169	<0,001	0	n.s.
TEAD1	217567	36968	<0,001	0	n.s.	11898	<0,001	10021	<0,001	16829	<0,001	8191	<0,001	3214	<0,001	3586	<0,001	2287	<0,001	2296	<0,001	712	<0,001	1241	0.015	1656	<0,001	1570	<0,001	1576	<0,001	810	<0,001	292	<0,001	957	<0,001	856	<0,001	685	<0,001	480	<0,001	307	0.013	590	<0,001	0	n.s.
TEAD2	8963	1644	<0,001	0	n.s.	514	0.004	484	<0,001	832	<0,001	366	<0,001	0	n.s.	164	0.001	98	0.018	0	n.s.	0	n.s.	0	n.s.	81	<0,001	64	0.037	0	n.s.	0	n.s.	0	n.s.	46	0.033	0	n.s.	35	0.008	0	n.s.	19	0.045	27	0.04	0	n.s.
TEAD3	91450	16201	<0,001	0	n.s.	5150	<0,001	4256	<0,001	7317	<0,001	3405	<0,001	0	n.s.	1560	<0,001	961	<0,001	1033	<0,001	0	n.s.	0	n.s.	679	<0,001	628	<0,001	642	0.001	337	0.001	131	0.001	408	<0,001	355	<0,001	296	<0,001	193	0.002	162	<0,001	226	<0,001	0	n.s.
TEAD4	163366	29820	<0,001	0	n.s.	9314	<0,001	7860	<0,001	13883	<0,001	6688	<0,001	2552	<0,001	3045	<0,001	1876	<0,001	1857	<0,001	620	<0,001	0	n.s.	1506	<0,001	1293	<0,001	1264	<0,001	682	<0,001	245	<0,001	829	<0,001	704	<0,001	610	<0,001	391	<0,001	271	<0,001	497	<0,001	0	n.s.
TEF	66459	13326	<0,001	0	n.s.	3765	<0,001	3061	<0,001	6192	<0,001	3092	<0,001	1033	0.001	1383	<0,001	756	<0,001	861	<0,001	252	<0,001	0	n.s.	622	<0,001	653	<0,001	544	<0,001	320	<0,001	118	<0,001	354	<0,001	312	<0,001	309	<0,001	189	<0,001	149	<0,001	234	<0,001	0	n.s.
TFAP2A	658685	0	n.s.	0	n.s.	0	n.s.	0	n.s.	0	n.s.	0	n.s.	0	n.s.	0	n.s.	0	n.s.	0	n.s.	0	n.s.	0	n.s.	0	n.s.	0	n.s.	0	n.s.	0	n.s.	0	n.s.	0	n.s.	0	n.s.	0	n.s.	0	n.s.	0	n.s.	0	n.s.	0	n.s.
TFAP2A(var,2)	656941	0	n.s.	0	n.s.	0	n.s.	0	n.s.	0	n.s.	0	n.s.	0	n.s.	0	n.s.	0	n.s.	0	n.s.	0	n.s.	0	n.s.	0	n.s.	0	n.s.	0	n.s.	0	n.s.	0	n.s.	0	n.s.	0	n.s.	0	n.s.	0	n.s.	0	n.s.	0	n.s.	0	n.s.
TFAP2A(var,3)	67384	0	n.s.	0	n.s.	0	n.s.	0	n.s.	0	n.s.	0	n.s.	0	n.s.	0	n.s.	0	n.s.	0	n.s.	0	n.s.	0	n.s.	0	n.s.	0	n.s.	0	n.s.	0	n.s.	0	n.s.	0	n.s.	0	n.s.	0	n.s.	0	n.s.	0	n.s.	0	n.s.	0	n.s.
TFAP2B	454776	0	n.s.	0	n.s.	0	n.s.	0	n.s.	0	n.s.	0	n.s.	0	n.s.	0	n.s.	0	n.s.	0	n.s.	0	n.s.	0	n.s.	0	n.s.	0	n.s.	0	n.s.	0	n.s.	0	n.s.	0	n.s.	0	n.s.	0	n.s.	0	n.s.	0	n.s.	0	n.s.	0	n.s.
TFAP2B(var,2)	237011	0	n.s.	16731	0.006	0	n.s.	0	n.s.	0	n.s.	0	n.s.	0	n.s.	0	n.s.	0	n.s.	0	n.s.	0	n.s.	0	n.s.	0	n.s.	0	n.s.	0	n.s.	0	n.s.	0	n.s.	0	n.s.	0	n.s.	0	n.s.	0	n.s.	0	n.s.	0	n.s.	0	n.s.
TFAP2B(var,3)	74479	0	n.s.	0	n.s.	0	n.s.	0	n.s.	0	n.s.	0	n.s.	0	n.s.	0	n.s.	0	n.s.	0	n.s.	0	n.s.	0	n.s.	0	n.s.	0	n.s.	0	n.s.	0	n.s.	0	n.s.	0	n.s.	0	n.s.	0	n.s.	0	n.s.	0	n.s.	0	n.s.	0	n.s.
TFAP2C	196264	0	n.s.	0	n.s.	0	n.s.	0	n.s.	0	n.s.	0	n.s.	0	n.s.	0	n.s.	0	n.s.	0	n.s.	0	n.s.	0	n.s.	0	n.s.	0	n.s.	0	n.s.	0	n.s.	0	n.s.	0	n.s.	0	n.s.	0	n.s.	0	n.s.	0	n.s.	0	n.s.	0	n.s.
TFAP2C(var,2)	386702	0	n.s.	27193	<0,001	0	n.s.	0	n.s.	0	n.s.	0	n.s.	0	n.s.	0	n.s.	0	n.s.	0	n.s.	0	n.s.	0	n.s.	0	n.s.	0	n.s.	0	n.s.	0	n.s.	0	n.s.	0	n.s.	0	n.s.	0	n.s.	0	n.s.	0	n.s.	0	n.s.	0	n.s.
TFAP2C(var,3)	83669	0	n.s.	0	n.s.	0	n.s.	0	n.s.	0	n.s.	0	n.s.	0	n.s.	0	n.s.	0	n.s.	0	n.s.	0	n.s.	0	n.s.	0	n.s.	0	n.s.	0	n.s.	0	n.s.	0	n.s.	0	n.s.	0	n.s.	0	n.s.	0	n.s.	0	n.s.	0	n.s.	0	n.s.
TFAP4	35819	5848	<0,001	0	n.s.	0	n.s.	0	n.s.	2484	0.002	1256	0.004	0	n.s.	547	0.021	0	n.s.	0	n.s.	0	n.s.	0	n.s.	0	n.s.	0	n.s.	0	n.s.	0	n.s.	0	n.s.	0	n.s.	0	n.s.	0	n.s.	0	n.s.	0	n.s.	0	n.s.	0	n.s.
TFCP2	53654	0	n.s.	0	n.s.	2979	<0,001	0	n.s.	0	n.s.	0	n.s.	808	0.034	843	<0,001	0	n.s.	0	n.s.	0	n.s.	0	n.s.	0	n.s.	0	n.s.	0	n.s.	0	n.s.	0	n.s.	224	0.05	0	n.s.	0	n.s.	121	0.003	0	n.s.	0	n.s.	0	n.s.
TFDP1	67393	0	n.s.	0	n.s.	0	n.s.	0	n.s.	0	n.s.	0	n.s.	0	n.s.	0	n.s.	0	n.s.	0	n.s.	0	n.s.	0	n.s.	0	n.s.	0	n.s.	0	n.s.	0	n.s.	0	n.s.	0	n.s.	0	n.s.	0	n.s.	0	n.s.	0	n.s.	0	n.s.	0	n.s.
TFE3	99795	17311	<0,001	0	n.s.	5293	<0,001	4430	0.032	7683	<0,001	3649	<0,001	0	n.s.	1493	0.001	0	n.s.	1153	<0,001	0	n.s.	626	<0,001	631	0.005	0	n.s.	0	n.s.	385	<0,001	0	n.s.	417	0.005	0	n.s.	0	n.s.	0	n.s.	0	n.s.	0	n.s.	0	n.s.
TFEB	153411	25656	<0,001	0	n.s.	8081	<0,001	6844	0.001	11165	<0,001	5379	<0,001	0	n.s.	0	n.s.	0	n.s.	1692	<0,001	0	n.s.	926	<0,001	968	<0,001	0	n.s.	0	n.s.	553	<0,001	0	n.s.	624	0.003	0	n.s.	0	n.s.	0	n.s.	0	n.s.	0	n.s.	0	n.s.
TFEC	135087	22397	<0,001	0	n.s.	7031	0.007	0	n.s.	9946	<0,001	4806	<0,001	0	n.s.	0	n.s.	0	n.s.	1485	<0,001	0	n.s.	792	0.013	842	0.003	0	n.s.	0	n.s.	496	<0,001	0	n.s.	549	0.008	0	n.s.	0	n.s.	0	n.s.	197	0.026	0	n.s.	0	n.s.
TGIF1	2015	0	n.s.	0	n.s.	0	n.s.	0	n.s.	0	n.s.	0	n.s.	0	n.s.	44	0.005	0	n.s.	0	n.s.	0	n.s.	21	0.015	0	n.s.	0	n.s.	0	n.s.	0	n.s.	0	n.s.	0	n.s.	0	n.s.	0	n.s.	0	n.s.	0	n.s.	10	0.016	0	n.s.
TGIF2	2781	468	0.005	0	n.s.	167	0.027	0	n.s.	0	n.s.	0	n.s.	0	n.s.	62	0.001	0	n.s.	0	n.s.	0	n.s.	27	0.012	0	n.s.	0	n.s.	0	n.s.	0	n.s.	0	n.s.	0	n.s.	0	n.s.	0	n.s.	0	n.s.	0	n.s.	12	0.021	0	n.s.
THAP1	547136	0	n.s.	0	n.s.	0	n.s.	0	n.s.	0	n.s.	0	n.s.	0	n.s.	0	n.s.	0	n.s.	0	n.s.	0	n.s.	0	n.s.	0	n.s.	0	n.s.	0	n.s.	0	n.s.	0	n.s.	0	n.s.	0	n.s.	0	n.s.	0	n.s.	0	n.s.	0	n.s.	0	n.s.
TP53	2444	474	<0,001	0	n.s.	0	n.s.	0	n.s.	0	n.s.	102	0.012	0	n.s.	0	n.s.	0	n.s.	0	n.s.	0	n.s.	0	n.s.	0	n.s.	0	n.s.	0	n.s.	0	n.s.	0	n.s.	0	n.s.	0	n.s.	0	n.s.	11	0.009	0	n.s.	17	<0,001	0	n.s.
TP63	1428	292	<0,001	0	n.s.	0	n.s.	0	n.s.	0	n.s.	0	n.s.	0	n.s.	31	0.019	0	n.s.	0	n.s.	0	n.s.	0	n.s.	0	n.s.	0	n.s.	0	n.s.	0	n.s.	0	n.s.	0	n.s.	12	0.003	8	0.045	0	n.s.	0	n.s.	7	0.046	0	n.s.
TP73	5997	1020	<0,001	0	n.s.	0	n.s.	0	n.s.	0	n.s.	0	n.s.	0	n.s.	0	n.s.	0	n.s.	0	n.s.	0	n.s.	0	n.s.	0	n.s.	0	n.s.	0	n.s.	0	n.s.	0	n.s.	0	n.s.	0	n.s.	0	n.s.	0	n.s.	0	n.s.	0	n.s.	0	n.s.
TWIST1	12063	2110	<0,001	0	n.s.	0	n.s.	0	n.s.	910	<0,001	466	<0,001	0	n.s.	195	0.032	0	n.s.	0	n.s.	0	n.s.	0	n.s.	0	n.s.	0	n.s.	0	n.s.	0	n.s.	0	n.s.	58	0.049	0	n.s.	0	n.s.	0	n.s.	0	n.s.	35	0.031	0	n.s.
UNCX	48045	10099	<0,001	0	n.s.	3074	<0,001	2482	<0,001	4773	<0,001	2394	<0,001	798	<0,001	1141	<0,001	672	<0,001	673	<0,001	231	<0,001	315	0.001	574	<0,001	514	<0,001	446	<0,001	273	<0,001	90	<0,001	375	<0,001	286	<0,001	252	<0,001	198	<0,001	130	<0,001	243	<0,001	0	n.s.
USF1	88286	16639	<0,001	0	n.s.	5013	<0,001	4126	<0,001	7640	<0,001	3654	<0,001	0	n.s.	1457	<0,001	878	<0,001	1071	<0,001	291	0.014	579	<0,001	700	<0,001	593	<0,001	622	0.001	366	<0,001	0	n.s.	398	<0,001	0	n.s.	0	n.s.	193	<0,001	150	<0,001	220	<0,001	0	n.s.
USF2	14858	3276	<0,001	0	n.s.	952	<0,001	769	<0,001	1587	<0,001	715	<0,001	0	n.s.	285	<0,001	159	0.006	200	<0,001	58	0.03	127	<0,001	145	<0,001	113	0.001	121	0.005	84	<0,001	29	0.006	88	<0,001	0	n.s.	0	n.s.	0	n.s.	29	0.034	0	n.s.	0	n.s.
VAX1	53573	11271	<0,001	0	n.s.	3356	<0,001	2729	<0,001	5393	<0,001	2601	<0,001	909	<0,001	1234	<0,001	755	<0,001	729	<0,001	251	<0,001	360	<0,001	624	<0,001	545	<0,001	494	<0,001	306	<0,001	96	<0,001	425	<0,001	345	<0,001	272	<0,001	194	<0,001	156	<0,001	256	<0,001	0	n.s.
VAX2	54325	11257	<0,001	0	n.s.	3371	<0,001	2722	<0,001	5379	<0,001	2601	<0,001	891	<0,001	1213	<0,001	753	<0,001	720	<0,001	250	<0,001	353	0.001	603	<0,001	538	<0,001	486	<0,001	310	<0,001	97	<0,001	419	<0,001	323	<0,001	252	<0,001	202	<0,001	156	<0,001	254	<0,001	0	n.s.
VDR	57553	10406	<0,001	0	n.s.	3184	<0,001	2727	<0,001	4564	<0,001	2211	<0,001	0	n.s.	1030	<0,001	584	<0,001	609	0.047	0	n.s.	0	n.s.	433	<0,001	463	<0,001	438	<0,001	228	<0,001	0	n.s.	251	0.006	227	<0,001	172	0.003	140	<0,001	102	0.001	147	0.001	0	n.s.
VENTX	53628	10587	<0,001	0	n.s.	3373	<0,001	2708	<0,001	4986	<0,001	2494	<0,001	888	<0,001	1170	<0,001	755	<0,001	674	<0,001	232	<0,001	360	<0,001	582	<0,001	510	<0,001	487	<0,001	243	<0,001	97	<0,001	338	<0,001	318	<0,001	264	<0,001	185	<0,001	121	<0,001	246	<0,001	0	n.s.
VSX1	30219	6129	<0,001	0	n.s.	1872	<0,001	1488	<0,001	2943	<0,001	1463	<0,001	529	<0,001	690	<0,001	423	<0,001	419	<0,001	141	<0,001	0	n.s.	356	<0,001	307	<0,001	252	<0,001	183	<0,001	61	<0,001	224	<0,001	187	<0,001	157	<0,001	103	<0,001	76	<0,001	153	<0,001	0	n.s.
VSX2	21474	4260	<0,001	0	n.s.	1328	<0,001	1062	<0,001	2053	<0,001	1040	<0,001	390	<0,001	474	<0,001	319	<0,001	305	<0,001	96	<0,001	0	n.s.	249	<0,001	202	<0,001	170	0.002	117	<0,001	44	<0,001	163	<0,001	129	<0,001	111	<0,001	69	<0,001	46	0.001	102	<0,001	0	n.s.
XBP1	20149	4104	<0,001	0	n.s.	1158	<0,001	0	n.s.	1943	<0,001	920	<0,001	0	n.s.	398	<0,001	234	<0,001	277	<0,001	90	<0,001	158	<0,001	202	<0,001	180	<0,001	156	0.007	111	<0,001	40	0.001	123	<0,001	90	<0,001	0	n.s.	0	n.s.	44	0.001	57	0.009	0	n.s.
YY1	26041	4424	<0,001	0	n.s.	0	n.s.	0	n.s.	1955	<0,001	1012	<0,001	0	n.s.	447	<0,001	254	0.032	0	n.s.	0	n.s.	179	0.004	0	n.s.	168	0.03	0	n.s.	0	n.s.	0	n.s.	0	n.s.	102	0.006	0	n.s.	0	n.s.	0	n.s.	0	n.s.	0	n.s.
YY2	32335	0	n.s.	0	n.s.	0	n.s.	0	n.s.	0	n.s.	0	n.s.	0	n.s.	0	n.s.	0	n.s.	0	n.s.	0	n.s.	0	n.s.	0	n.s.	0	n.s.	0	n.s.	0	n.s.	0	n.s.	0	n.s.	0	n.s.	0	n.s.	0	n.s.	0	n.s.	0	n.s.	0	n.s.
ZBED1	8910	1483	<0,001	0	n.s.	0	n.s.	0	n.s.	652	0.003	321	0.05	0	n.s.	153	0.01	0	n.s.	0	n.s.	0	n.s.	0	n.s.	66	0.038	70	0.004	0	n.s.	0	n.s.	0	n.s.	0	n.s.	0	n.s.	40	<0,001	0	n.s.	0	n.s.	0	n.s.	0	n.s.
ZBTB18	16342	2796	<0,001	0	n.s.	0	n.s.	0	n.s.	1137	0.024	617	<0,001	0	n.s.	0	n.s.	0	n.s.	203	0.001	0	n.s.	0	n.s.	0	n.s.	0	n.s.	122	0.045	0	n.s.	0	n.s.	0	n.s.	0	n.s.	0	n.s.	0	n.s.	0	n.s.	0	n.s.	0	n.s.
ZBTB33	33754	0	n.s.	0	n.s.	0	n.s.	0	n.s.	0	n.s.	0	n.s.	0	n.s.	0	n.s.	0	n.s.	0	n.s.	0	n.s.	0	n.s.	0	n.s.	0	n.s.	0	n.s.	0	n.s.	0	n.s.	0	n.s.	0	n.s.	0	n.s.	0	n.s.	0	n.s.	0	n.s.	0	n.s.
ZBTB7A	30435	0	n.s.	0	n.s.	0	n.s.	0	n.s.	0	n.s.	0	n.s.	0	n.s.	0	n.s.	0	n.s.	0	n.s.	0	n.s.	0	n.s.	0	n.s.	0	n.s.	0	n.s.	0	n.s.	0	n.s.	0	n.s.	0	n.s.	0	n.s.	0	n.s.	0	n.s.	0	n.s.	0	n.s.
ZBTB7B	48973	0	n.s.	0	n.s.	0	n.s.	0	n.s.	0	n.s.	0	n.s.	0	n.s.	0	n.s.	0	n.s.	0	n.s.	0	n.s.	0	n.s.	0	n.s.	0	n.s.	0	n.s.	0	n.s.	0	n.s.	0	n.s.	0	n.s.	0	n.s.	0	n.s.	0	n.s.	0	n.s.	0	n.s.
ZBTB7C	69286	0	n.s.	0	n.s.	0	n.s.	0	n.s.	0	n.s.	0	n.s.	0	n.s.	0	n.s.	0	n.s.	0	n.s.	0	n.s.	0	n.s.	0	n.s.	0	n.s.	0	n.s.	0	n.s.	0	n.s.	0	n.s.	0	n.s.	0	n.s.	0	n.s.	0	n.s.	0	n.s.	0	n.s.
ZEB1	131555	0	n.s.	0	n.s.	0	n.s.	0	n.s.	0	n.s.	0	n.s.	0	n.s.	0	n.s.	0	n.s.	0	n.s.	0	n.s.	0	n.s.	0	n.s.	0	n.s.	0	n.s.	0	n.s.	0	n.s.	0	n.s.	0	n.s.	0	n.s.	0	n.s.	0	n.s.	0	n.s.	0	n.s.
ZIC1	41966	0	n.s.	0	n.s.	0	n.s.	0	n.s.	0	n.s.	0	n.s.	0	n.s.	0	n.s.	0	n.s.	0	n.s.	0	n.s.	0	n.s.	0	n.s.	0	n.s.	0	n.s.	0	n.s.	0	n.s.	0	n.s.	0	n.s.	0	n.s.	0	n.s.	0	n.s.	0	n.s.	0	n.s.
ZIC3	20866	0	n.s.	0	n.s.	0	n.s.	0	n.s.	0	n.s.	0	n.s.	0	n.s.	0	n.s.	0	n.s.	0	n.s.	0	n.s.	0	n.s.	0	n.s.	0	n.s.	0	n.s.	0	n.s.	0	n.s.	0	n.s.	0	n.s.	0	n.s.	0	n.s.	0	n.s.	0	n.s.	0	n.s.
ZIC4	55615	0	n.s.	0	n.s.	0	n.s.	0	n.s.	0	n.s.	0	n.s.	0	n.s.	0	n.s.	0	n.s.	0	n.s.	0	n.s.	0	n.s.	0	n.s.	0	n.s.	0	n.s.	0	n.s.	0	n.s.	0	n.s.	0	n.s.	0	n.s.	0	n.s.	0	n.s.	0	n.s.	0	n.s.
ZNF143	4720	820	<0,001	0	n.s.	306	<0,001	0	n.s.	344	0.031	0	n.s.	0	n.s.	102	<0,001	0	n.s.	0	n.s.	0	n.s.	0	n.s.	0	n.s.	0	n.s.	0	n.s.	0	n.s.	0	n.s.	0	n.s.	0	n.s.	23	0.003	0	n.s.	0	n.s.	0	n.s.	0	n.s.
ZNF24	857	208	<0,001	0	n.s.	0	n.s.	53	0.016	102	<0,001	0	n.s.	0	n.s.	21	0.017	0	n.s.	0	n.s.	7	0.029	0	n.s.	13	0.003	10	0.037	0	n.s.	8	0.012	7	<0,001	0	n.s.	7	0.029	0	n.s.	5	0.037	0	n.s.	0	n.s.	0	n.s.
ZNF263	112978	17295	<0,001	8085	0.017	0	n.s.	5150	<0,001	7765	<0,001	3841	0.001	0	n.s.	1645	0.029	0	n.s.	1202	0.002	0	n.s.	714	<0,001	0	n.s.	0	n.s.	0	n.s.	406	0.001	0	n.s.	0	n.s.	0	n.s.	0	n.s.	0	n.s.	0	n.s.	0	n.s.	0	n.s.
ZNF282	1039	0	n.s.	0	n.s.	0	n.s.	0	n.s.	88	0.013	0	n.s.	0	n.s.	0	n.s.	0	n.s.	0	n.s.	0	n.s.	0	n.s.	0	n.s.	0	n.s.	0	n.s.	0	n.s.	0	n.s.	0	n.s.	0	n.s.	0	n.s.	0	n.s.	0	n.s.	0	n.s.	0	n.s.
ZNF354C	284273	0	n.s.	0	n.s.	0	n.s.	0	n.s.	0	n.s.	0	n.s.	0	n.s.	0	n.s.	0	n.s.	2919	<0,001	0	n.s.	1596	0.02	0	n.s.	0	n.s.	0	n.s.	0	n.s.	0	n.s.	0	n.s.	0	n.s.	0	n.s.	0	n.s.	0	n.s.	0	n.s.	241	0.005
ZNF384	22503	5137	<0,001	0	n.s.	1454	<0,001	1126	<0,001	2442	<0,001	1208	<0,001	479	<0,001	543	<0,001	312	<0,001	374	<0,001	174	<0,001	210	<0,001	346	<0,001	324	<0,001	232	<0,001	132	<0,001	47	<0,001	186	<0,001	147	<0,001	126	<0,001	93	<0,001	50	<0,001	139	<0,001	29	0.036
ZNF410	123	35	<0,001	0	n.s.	0	n.s.	0	n.s.	15	0.021	9	0.029	0	n.s.	0	n.s.	0	n.s.	0	n.s.	0	n.s.	0	n.s.	0	n.s.	0	n.s.	0	n.s.	0	n.s.	0	n.s.	0	n.s.	0	n.s.	0	n.s.	0	n.s.	0	n.s.	0	n.s.	0	n.s.
ZNF740	70397	0	n.s.	0	n.s.	0	n.s.	0	n.s.	0	n.s.	0	n.s.	1065	0.009	0	n.s.	0	n.s.	0	n.s.	0	n.s.	0	n.s.	0	n.s.	0	n.s.	0	n.s.	0	n.s.	0	n.s.	0	n.s.	0	n.s.	0	n.s.	0	n.s.	0	n.s.	0	n.s.	0	n.s.
ZSCAN4	5599	993	<0,001	0	n.s.	0	n.s.	273	0.049	0	n.s.	217	0.009	0	n.s.	0	n.s.	0	n.s.	0	n.s.	0	n.s.	0	n.s.	46	0.019	0	n.s.	0	n.s.	0	n.s.	0	n.s.	36	0.003	28	0.012	29	<0,001	0	n.s.	0	n.s.	0	n.s.	0	n.s.
n.s. : not significant
[truncated: 21 more columns]
