# Supplementary material for: DNA methylation profiles in chronic lymphocytic leukemia patients treated with chemoimmunotherapy
Source: Clin Epigenetics. 2019 Dec 2;11:177. doi: 10.1186/s13148-019-0783-1 (PMC6889736; doi:10.1186/s13148-019-0783-1)
Supplement: Supplementary file 5 — Additional file 5: Table S3. TFBS enrichment analysis of the hypermethylated epigenetic burden revealed common TFs among CLL cases. Each row represents a TFBS and each column represents a CLL case and displays the number of DMCpGs associated with the TFBS. Each patient column is accompanied by one more column representing the p-value after FDR correction regarding the statistical significance according the background. The last column shows the frequency of the enriched cases in each TF. The patients were sorted based on the number of the relapse changes, beggining from the higher to lowest number. [file 13148_2019_783_MOESM5_ESM.xls]

## Sheet: Suppl Table 3
Supplementary Table 3. TFBS enrichment analysis of the hypermethylated epigenetic burden revealed common TFs among CLL cases. Each row represents a TFBS and each column represents a CLL case and displays the number of DMCpGs associated with the TFBS. Each patient column is accompanied by one more column representing the p-value after FDR correction regarding the statistical significance according…
TF	Background	P3	P3 FDR	P12	P12 FDR	P7	P7 FDR	P28	P28 FDR	P9	P9 FDR	P2	P2 FDR	P27	P27 FDR	P29	P29 FDR	P10	P10 FDR	P4	P4 FDR	P33	P33 FDR	P26	P26 FDR	P32	P32 FDR	P6	P6 FDR	P5	P5 FDR	P17	P17 FDR	P34	P34 FDR	P30	P30 FDR	P8	P8 FDR	P14	P14 FDR	P18	P18 FDR	P21	P21 FDR	P25	P25 FDR	P13	P13 FDR
ALX3	32481	851	<0,001	0	n.s.	0	n.s.	955	0.027	1069	<0,001	1036	<0,001	1504	<0,001	825	0.002	913	<0,001	839	<0,001	1316	<0,001	0	n.s.	0	n.s.	1139	<0,001	652	<0,001	1094	<0,001	0	n.s.	0	n.s.	848	<0,001	1282	<0,001	823	<0,001	918	<0,001	623	0.001	1844	<0,001
ARNT::HIF1A	168064	0	n.s.	0	n.s.	0	n.s.	0	n.s.	0	n.s.	0	n.s.	0	n.s.	0	n.s.	3494	0.015	0	n.s.	0	n.s.	0	n.s.	0	n.s.	0	n.s.	0	n.s.	0	n.s.	0	n.s.	0	n.s.	0	n.s.	0	n.s.	0	n.s.	0	n.s.	0	n.s.	8473	<0,001
ASCL1	40458	0	n.s.	0	n.s.	671	0.019	0	n.s.	0	n.s.	0	n.s.	0	n.s.	0	n.s.	0	n.s.	0	n.s.	0	n.s.	0	n.s.	0	n.s.	0	n.s.	0	n.s.	0	n.s.	938	0.035	0	n.s.	0	n.s.	0	n.s.	0	n.s.	0	n.s.	0	n.s.	0	n.s.
ATF4	18640	0	n.s.	0	n.s.	0	n.s.	0	n.s.	0	n.s.	0	n.s.	0	n.s.	0	n.s.	0	n.s.	0	n.s.	0	n.s.	0	n.s.	0	n.s.	0	n.s.	0	n.s.	0	n.s.	0	n.s.	0	n.s.	0	n.s.	0	n.s.	0	n.s.	0	n.s.	0	n.s.	0	n.s.
ATF7	8995	0	n.s.	0	n.s.	0	n.s.	0	n.s.	0	n.s.	0	n.s.	0	n.s.	0	n.s.	0	n.s.	0	n.s.	0	n.s.	0	n.s.	0	n.s.	0	n.s.	0	n.s.	0	n.s.	0	n.s.	0	n.s.	0	n.s.	0	n.s.	0	n.s.	0	n.s.	0	n.s.	0	n.s.
BACH2	2259	55	0.018	0	n.s.	0	n.s.	0	n.s.	80	0.008	67	0.027	119	0.002	0	n.s.	68	0.002	66	0.006	104	0.032	0	n.s.	0	n.s.	102	<0,001	0	n.s.	0	n.s.	0	n.s.	0	n.s.	0	n.s.	0	n.s.	0	n.s.	0	n.s.	0	n.s.	143	0.002
BARHL2	216264	5179	<0,001	0	n.s.	0	n.s.	5920	0.019	6613	<0,001	6095	<0,001	9533	<0,001	5453	<0,001	5537	<0,001	5066	<0,001	8814	<0,001	0	n.s.	0	n.s.	7415	<0,001	4008	<0,001	6728	<0,001	0	n.s.	9287	<0,001	5201	<0,001	8088	<0,001	5300	<0,001	5841	<0,001	3735	<0,001	12077	<0,001
BARX1	74387	1727	<0,001	0	n.s.	0	n.s.	0	n.s.	2192	<0,001	2085	<0,001	3184	<0,001	1852	<0,001	1861	<0,001	1771	<0,001	2929	<0,001	0	n.s.	0	n.s.	2536	<0,001	1361	<0,001	0	n.s.	0	n.s.	0	n.s.	1760	<0,001	2678	<0,001	1754	<0,001	1969	<0,001	0	n.s.	4096	<0,001
BATF::JUN	52037	1153	<0,001	0	n.s.	0	n.s.	0	n.s.	1593	<0,001	1413	<0,001	2245	<0,001	1254	0.034	1363	<0,001	1259	<0,001	2064	<0,001	0	n.s.	0	n.s.	1713	<0,001	1012	<0,001	0	n.s.	0	n.s.	0	n.s.	1203	<0,001	1823	0.002	1232	0.002	1357	<0,001	0	n.s.	2870	<0,001
BATF3	1751	0	n.s.	0	n.s.	0	n.s.	0	n.s.	0	n.s.	0	n.s.	0	n.s.	0	n.s.	0	n.s.	0	n.s.	0	n.s.	0	n.s.	0	n.s.	0	n.s.	0	n.s.	0	n.s.	0	n.s.	0	n.s.	0	n.s.	0	n.s.	0	n.s.	0	n.s.	0	n.s.	0	n.s.
BCL6B	91	0	n.s.	0	n.s.	0	n.s.	0	n.s.	0	n.s.	0	n.s.	0	n.s.	0	n.s.	0	n.s.	0	n.s.	0	n.s.	0	n.s.	0	n.s.	0	n.s.	0	n.s.	0	n.s.	0	n.s.	0	n.s.	0	n.s.	0	n.s.	0	n.s.	0	n.s.	0	n.s.	0	n.s.
BHLHE22	35923	0	n.s.	0	n.s.	0	n.s.	0	n.s.	0	n.s.	0	n.s.	0	n.s.	0	n.s.	0	n.s.	0	n.s.	0	n.s.	0	n.s.	0	n.s.	0	n.s.	0	n.s.	0	n.s.	0	n.s.	0	n.s.	0	n.s.	0	n.s.	0	n.s.	0	n.s.	0	n.s.	0	n.s.
BHLHE23	22228	0	n.s.	0	n.s.	0	n.s.	0	n.s.	0	n.s.	0	n.s.	0	n.s.	0	n.s.	0	n.s.	0	n.s.	0	n.s.	0	n.s.	0	n.s.	0	n.s.	0	n.s.	0	n.s.	0	n.s.	0	n.s.	0	n.s.	0	n.s.	0	n.s.	0	n.s.	0	n.s.	0	n.s.
BHLHE40	118676	0	n.s.	0	n.s.	0	n.s.	0	n.s.	3151	0.02	0	n.s.	0	n.s.	0	n.s.	2609	<0,001	2569	<0,001	0	n.s.	4292	<0,001	0	n.s.	0	n.s.	0	n.s.	0	n.s.	0	n.s.	0	n.s.	0	n.s.	4149	<0,001	0	n.s.	0	n.s.	0	n.s.	6221	<0,001
BHLHE41	39186	0	n.s.	0	n.s.	0	n.s.	0	n.s.	0	n.s.	0	n.s.	0	n.s.	0	n.s.	918	<0,001	0	n.s.	0	n.s.	0	n.s.	0	n.s.	0	n.s.	0	n.s.	0	n.s.	0	n.s.	0	n.s.	0	n.s.	1385	0.003	0	n.s.	0	n.s.	0	n.s.	2126	<0,001
BSX	124254	2899	<0,001	0	n.s.	0	n.s.	0	n.s.	3684	<0,001	3440	<0,001	5297	<0,001	3065	<0,001	3120	<0,001	2937	<0,001	4963	<0,001	0	n.s.	0	n.s.	4213	<0,001	2271	<0,001	0	n.s.	0	n.s.	0	n.s.	2907	<0,001	4495	<0,001	2942	<0,001	3241	<0,001	2138	0.018	6787	<0,001
CDX1	65618	1576	<0,001	0	n.s.	0	n.s.	0	n.s.	1971	<0,001	1901	<0,001	2803	<0,001	1571	0.03	1640	<0,001	1565	<0,001	2634	<0,001	0	n.s.	0	n.s.	2265	<0,001	1259	<0,001	0	n.s.	0	n.s.	0	n.s.	1635	<0,001	2372	<0,001	1619	<0,001	1725	<0,001	0	n.s.	3725	<0,001
CDX2	19835	495	<0,001	0	n.s.	0	n.s.	0	n.s.	597	<0,001	562	<0,001	901	<0,001	0	n.s.	491	<0,001	0	n.s.	825	<0,001	0	n.s.	0	n.s.	721	<0,001	379	0.002	0	n.s.	0	n.s.	0	n.s.	521	<0,001	743	<0,001	485	0.014	534	0.001	0	n.s.	1123	<0,001
CEBPA	77559	1580	<0,001	0	n.s.	0	n.s.	0	n.s.	2261	<0,001	2037	<0,001	3329	<0,001	1855	0.018	1882	<0,001	1819	<0,001	3183	<0,001	0	n.s.	0	n.s.	2533	<0,001	1435	<0,001	0	n.s.	0	n.s.	0	n.s.	1717	<0,001	2829	<0,001	1773	0.023	2002	<0,001	0	n.s.	4354	<0,001
CEBPB	84428	1683	<0,001	0	n.s.	0	n.s.	0	n.s.	2466	<0,001	2300	<0,001	3646	<0,001	2011	0.021	2038	<0,001	2049	<0,001	3384	<0,001	0	n.s.	0	n.s.	2637	0.008	1556	<0,001	0	n.s.	0	n.s.	0	n.s.	1903	<0,001	3050	<0,001	1950	0.004	2156	<0,001	0	n.s.	4690	<0,001
CEBPD	59802	1206	<0,001	0	n.s.	0	n.s.	0	n.s.	1778	<0,001	1647	<0,001	2635	<0,001	0	n.s.	1472	<0,001	1448	<0,001	2449	<0,001	0	n.s.	0	n.s.	1861	0.044	1121	<0,001	0	n.s.	0	n.s.	0	n.s.	1357	<0,001	2168	<0,001	1380	0.022	1574	<0,001	0	n.s.	3334	<0,001
CEBPE	73845	1494	<0,001	0	n.s.	0	n.s.	0	n.s.	2152	<0,001	1990	<0,001	3197	<0,001	0	n.s.	1789	<0,001	1764	<0,001	2967	<0,001	0	n.s.	0	n.s.	2316	0.008	1347	<0,001	0	n.s.	0	n.s.	0	n.s.	1647	<0,001	2619	<0,001	1699	0.013	1915	<0,001	0	n.s.	4028	<0,001
CEBPG	38255	752	0.001	0	n.s.	0	n.s.	0	n.s.	1073	0.003	972	<0,001	1568	0.024	0	n.s.	884	<0,001	883	<0,001	0	n.s.	0	n.s.	0	n.s.	0	n.s.	0	n.s.	0	n.s.	0	n.s.	0	n.s.	0	n.s.	0	n.s.	0	n.s.	0	n.s.	0	n.s.	0	n.s.
CENPB	87493	0	n.s.	0	n.s.	0	n.s.	0	n.s.	0	n.s.	0	n.s.	0	n.s.	0	n.s.	0	n.s.	0	n.s.	0	n.s.	0	n.s.	0	n.s.	0	n.s.	0	n.s.	0	n.s.	0	n.s.	0	n.s.	0	n.s.	0	n.s.	0	n.s.	0	n.s.	0	n.s.	0	n.s.
CLOCK	111739	2186	<0,001	0	n.s.	0	n.s.	0	n.s.	3089	<0,001	2598	0.006	4715	<0,001	0	n.s.	2641	<0,001	2626	<0,001	4221	0.019	0	n.s.	0	n.s.	3473	0.004	1932	0.002	0	n.s.	0	n.s.	0	n.s.	2436	<0,001	4078	<0,001	0	n.s.	0	n.s.	0	n.s.	6291	<0,001
CREB1	11142	0	n.s.	0	n.s.	0	n.s.	0	n.s.	0	n.s.	0	n.s.	0	n.s.	0	n.s.	0	n.s.	0	n.s.	0	n.s.	0	n.s.	0	n.s.	0	n.s.	0	n.s.	0	n.s.	0	n.s.	0	n.s.	0	n.s.	0	n.s.	0	n.s.	0	n.s.	0	n.s.	0	n.s.
CREB3	16060	356	<0,001	0	n.s.	0	n.s.	0	n.s.	472	0.004	0	n.s.	703	0.002	0	n.s.	426	<0,001	391	<0,001	654	0.008	0	n.s.	0	n.s.	0	n.s.	0	n.s.	0	n.s.	0	n.s.	0	n.s.	0	n.s.	656	<0,001	0	n.s.	0	n.s.	0	n.s.	995	<0,001
CREB3L1	12871	296	<0,001	0	n.s.	0	n.s.	0	n.s.	391	0.001	335	0.004	624	<0,001	335	0.023	370	<0,001	355	<0,001	567	<0,001	0	n.s.	0	n.s.	458	<0,001	254	0.003	0	n.s.	0	n.s.	0	n.s.	304	0.016	587	<0,001	0	n.s.	359	0.001	0	n.s.	863	<0,001
CTCF	4544	0	n.s.	0	n.s.	0	n.s.	0	n.s.	0	n.s.	0	n.s.	0	n.s.	0	n.s.	0	n.s.	0	n.s.	0	n.s.	0	n.s.	0	n.s.	0	n.s.	0	n.s.	0	n.s.	0	n.s.	0	n.s.	0	n.s.	0	n.s.	0	n.s.	0	n.s.	0	n.s.	0	n.s.
CTCFL	16524	0	n.s.	511	<0,001	0	n.s.	0	n.s.	0	n.s.	0	n.s.	0	n.s.	0	n.s.	0	n.s.	0	n.s.	0	n.s.	0	n.s.	0	n.s.	0	n.s.	0	n.s.	0	n.s.	0	n.s.	0	n.s.	0	n.s.	0	n.s.	0	n.s.	0	n.s.	0	n.s.	0	n.s.
CUX1	14794	380	<0,001	0	n.s.	0	n.s.	0	n.s.	479	<0,001	455	<0,001	660	<0,001	389	0.008	351	0.002	0	n.s.	642	<0,001	0	n.s.	0	n.s.	483	0.05	0	n.s.	0	n.s.	0	n.s.	0	n.s.	371	<0,001	544	0.007	362	0.034	432	<0,001	0	n.s.	845	<0,001
CUX2	10854	284	<0,001	0	n.s.	0	n.s.	0	n.s.	346	<0,001	343	<0,001	485	0.002	0	n.s.	263	0.003	0	n.s.	480	<0,001	0	n.s.	0	n.s.	379	0.003	0	n.s.	0	n.s.	0	n.s.	0	n.s.	272	0.001	415	0.002	274	0.022	322	<0,001	0	n.s.	637	<0,001
DBP	33213	633	0.015	0	n.s.	0	n.s.	0	n.s.	0	n.s.	790	0.045	0	n.s.	0	n.s.	741	0.004	0	n.s.	0	n.s.	0	n.s.	0	n.s.	0	n.s.	0	n.s.	0	n.s.	0	n.s.	0	n.s.	0	n.s.	0	n.s.	0	n.s.	0	n.s.	0	n.s.	0	n.s.
DLX6	156953	3690	<0,001	0	n.s.	0	n.s.	0	n.s.	4782	<0,001	4418	<0,001	6761	<0,001	3918	<0,001	4007	<0,001	3666	<0,001	6218	<0,001	0	n.s.	0	n.s.	5373	<0,001	3000	<0,001	4832	0.004	0	n.s.	0	n.s.	3792	<0,001	5805	<0,001	3746	<0,001	4170	<0,001	2737	<0,001	8774	<0,001
DMRT3	19385	0	n.s.	0	n.s.	0	n.s.	0	n.s.	0	n.s.	0	n.s.	0	n.s.	0	n.s.	430	0.04	0	n.s.	0	n.s.	0	n.s.	0	n.s.	0	n.s.	0	n.s.	0	n.s.	0	n.s.	0	n.s.	451	0.007	0	n.s.	0	n.s.	0	n.s.	0	n.s.	0	n.s.
DUX4	41757	1014	<0,001	0	n.s.	0	n.s.	0	n.s.	1225	<0,001	1124	<0,001	1820	<0,001	0	n.s.	1127	<0,001	930	0.002	0	n.s.	0	n.s.	0	n.s.	1352	0.002	798	<0,001	0	n.s.	0	n.s.	0	n.s.	981	<0,001	1526	<0,001	996	0.004	1106	<0,001	0	n.s.	2290	<0,001
DUXA	10553	305	<0,001	0	n.s.	0	n.s.	0	n.s.	339	<0,001	312	<0,001	537	<0,001	0	n.s.	305	<0,001	255	0.006	0	n.s.	0	n.s.	0	n.s.	0	n.s.	242	<0,001	0	n.s.	0	n.s.	0	n.s.	268	0.001	441	<0,001	263	0.039	293	0.004	0	n.s.	631	<0,001
E2F1	85370	0	n.s.	2993	<0,001	1355	0.019	2453	0.001	0	n.s.	0	n.s.	0	n.s.	0	n.s.	0	n.s.	0	n.s.	0	n.s.	0	n.s.	2989	<0,001	0	n.s.	0	n.s.	0	n.s.	2126	<0,001	0	n.s.	0	n.s.	0	n.s.	0	n.s.	0	n.s.	1498	0.012	0	n.s.
E2F2	753	0	n.s.	0	n.s.	0	n.s.	0	n.s.	0	n.s.	0	n.s.	0	n.s.	0	n.s.	0	n.s.	0	n.s.	0	n.s.	0	n.s.	0	n.s.	0	n.s.	0	n.s.	0	n.s.	0	n.s.	0	n.s.	0	n.s.	0	n.s.	0	n.s.	0	n.s.	0	n.s.	0	n.s.
E2F3	5387	0	n.s.	0	n.s.	0	n.s.	0	n.s.	0	n.s.	0	n.s.	0	n.s.	0	n.s.	0	n.s.	0	n.s.	0	n.s.	0	n.s.	0	n.s.	0	n.s.	0	n.s.	0	n.s.	0	n.s.	0	n.s.	0	n.s.	0	n.s.	0	n.s.	0	n.s.	0	n.s.	0	n.s.
E2F4	263306	0	n.s.	8397	<0,001	0	n.s.	7172	0.015	0	n.s.	0	n.s.	0	n.s.	0	n.s.	0	n.s.	0	n.s.	0	n.s.	0	n.s.	8861	<0,001	0	n.s.	0	n.s.	0	n.s.	6338	<0,001	0	n.s.	0	n.s.	0	n.s.	0	n.s.	0	n.s.	0	n.s.	0	n.s.
E2F6	172769	0	n.s.	4614	<0,001	0	n.s.	0	n.s.	0	n.s.	0	n.s.	0	n.s.	0	n.s.	0	n.s.	0	n.s.	0	n.s.	0	n.s.	0	n.s.	0	n.s.	0	n.s.	0	n.s.	3826	0.004	0	n.s.	0	n.s.	0	n.s.	0	n.s.	0	n.s.	0	n.s.	0	n.s.
E2F7	1163	0	n.s.	0	n.s.	0	n.s.	0	n.s.	0	n.s.	0	n.s.	0	n.s.	0	n.s.	0	n.s.	0	n.s.	0	n.s.	0	n.s.	0	n.s.	0	n.s.	0	n.s.	0	n.s.	0	n.s.	0	n.s.	0	n.s.	0	n.s.	0	n.s.	0	n.s.	0	n.s.	0	n.s.
E2F8	2875	0	n.s.	0	n.s.	0	n.s.	0	n.s.	0	n.s.	0	n.s.	0	n.s.	0	n.s.	0	n.s.	0	n.s.	0	n.s.	0	n.s.	0	n.s.	0	n.s.	0	n.s.	0	n.s.	0	n.s.	0	n.s.	0	n.s.	0	n.s.	0	n.s.	0	n.s.	0	n.s.	0	n.s.
EBF1	27729	546	0.003	0	n.s.	0	n.s.	0	n.s.	0	n.s.	0	n.s.	1263	<0,001	693	0.018	623	0.005	659	<0,001	1162	<0,001	0	n.s.	0	n.s.	0	n.s.	566	<0,001	0	n.s.	681	0.001	0	n.s.	677	<0,001	1015	<0,001	0	n.s.	730	0.001	0	n.s.	1547	<0,001
EGR1	22897	0	n.s.	694	<0,001	0	n.s.	0	n.s.	0	n.s.	0	n.s.	0	n.s.	0	n.s.	0	n.s.	0	n.s.	0	n.s.	0	n.s.	0	n.s.	0	n.s.	0	n.s.	0	n.s.	0	n.s.	0	n.s.	0	n.s.	0	n.s.	0	n.s.	0	n.s.	0	n.s.	0	n.s.
EGR2	166534	0	n.s.	4947	<0,001	0	n.s.	0	n.s.	0	n.s.	0	n.s.	0	n.s.	0	n.s.	0	n.s.	0	n.s.	0	n.s.	0	n.s.	0	n.s.	0	n.s.	0	n.s.	0	n.s.	3816	<0,001	0	n.s.	0	n.s.	0	n.s.	0	n.s.	0	n.s.	0	n.s.	0	n.s.
EGR3	36416	0	n.s.	1070	<0,001	0	n.s.	0	n.s.	0	n.s.	0	n.s.	0	n.s.	0	n.s.	0	n.s.	0	n.s.	0	n.s.	0	n.s.	0	n.s.	0	n.s.	0	n.s.	0	n.s.	0	n.s.	0	n.s.	0	n.s.	0	n.s.	0	n.s.	0	n.s.	0	n.s.	0	n.s.
EGR4	23547	0	n.s.	0	n.s.	0	n.s.	0	n.s.	0	n.s.	0	n.s.	0	n.s.	0	n.s.	0	n.s.	0	n.s.	0	n.s.	0	n.s.	0	n.s.	0	n.s.	0	n.s.	0	n.s.	0	n.s.	0	n.s.	0	n.s.	0	n.s.	0	n.s.	0	n.s.	0	n.s.	0	n.s.
EHF	19504	0	n.s.	0	n.s.	0	n.s.	0	n.s.	0	n.s.	0	n.s.	0	n.s.	0	n.s.	0	n.s.	0	n.s.	0	n.s.	0	n.s.	0	n.s.	0	n.s.	0	n.s.	0	n.s.	0	n.s.	0	n.s.	0	n.s.	0	n.s.	0	n.s.	0	n.s.	0	n.s.	0	n.s.
ELF1	42946	0	n.s.	0	n.s.	0	n.s.	0	n.s.	0	n.s.	0	n.s.	0	n.s.	0	n.s.	0	n.s.	0	n.s.	0	n.s.	0	n.s.	0	n.s.	0	n.s.	0	n.s.	0	n.s.	0	n.s.	0	n.s.	0	n.s.	0	n.s.	0	n.s.	0	n.s.	0	n.s.	0	n.s.
ELF3	24834	0	n.s.	0	n.s.	0	n.s.	0	n.s.	0	n.s.	0	n.s.	0	n.s.	0	n.s.	0	n.s.	0	n.s.	0	n.s.	0	n.s.	0	n.s.	0	n.s.	0	n.s.	0	n.s.	0	n.s.	0	n.s.	0	n.s.	0	n.s.	0	n.s.	0	n.s.	0	n.s.	0	n.s.
ELF4	23434	0	n.s.	0	n.s.	0	n.s.	0	n.s.	0	n.s.	0	n.s.	0	n.s.	0	n.s.	0	n.s.	0	n.s.	0	n.s.	0	n.s.	0	n.s.	0	n.s.	0	n.s.	0	n.s.	0	n.s.	0	n.s.	0	n.s.	0	n.s.	0	n.s.	0	n.s.	0	n.s.	0	n.s.
ELF5	150173	0	n.s.	0	n.s.	0	n.s.	0	n.s.	0	n.s.	0	n.s.	0	n.s.	0	n.s.	0	n.s.	0	n.s.	0	n.s.	0	n.s.	0	n.s.	0	n.s.	0	n.s.	0	n.s.	0	n.s.	0	n.s.	0	n.s.	0	n.s.	0	n.s.	0	n.s.	0	n.s.	0	n.s.
ELK1	61775	0	n.s.	0	n.s.	0	n.s.	0	n.s.	0	n.s.	0	n.s.	0	n.s.	0	n.s.	0	n.s.	0	n.s.	0	n.s.	0	n.s.	0	n.s.	0	n.s.	0	n.s.	0	n.s.	0	n.s.	0	n.s.	0	n.s.	0	n.s.	0	n.s.	0	n.s.	0	n.s.	0	n.s.
ELK3	82390	0	n.s.	0	n.s.	0	n.s.	0	n.s.	0	n.s.	0	n.s.	0	n.s.	0	n.s.	0	n.s.	0	n.s.	0	n.s.	0	n.s.	0	n.s.	0	n.s.	0	n.s.	0	n.s.	0	n.s.	0	n.s.	0	n.s.	0	n.s.	0	n.s.	0	n.s.	0	n.s.	0	n.s.
ELK4	103693	0	n.s.	0	n.s.	0	n.s.	0	n.s.	0	n.s.	0	n.s.	0	n.s.	0	n.s.	0	n.s.	0	n.s.	0	n.s.	0	n.s.	0	n.s.	0	n.s.	0	n.s.	0	n.s.	0	n.s.	0	n.s.	0	n.s.	0	n.s.	0	n.s.	0	n.s.	0	n.s.	0	n.s.
EMX1	33373	807	<0,001	0	n.s.	0	n.s.	0	n.s.	1066	<0,001	977	<0,001	1477	<0,001	826	0.018	861	<0,001	854	<0,001	1346	<0,001	0	n.s.	0	n.s.	1101	0.001	688	<0,001	1086	0.007	0	n.s.	0	n.s.	827	<0,001	1270	<0,001	835	<0,001	984	<0,001	0	n.s.	1896	<0,001
EMX2	41182	959	<0,001	0	n.s.	0	n.s.	0	n.s.	1203	<0,001	1107	<0,001	1742	<0,001	0	n.s.	1060	<0,001	971	<0,001	1594	0.023	0	n.s.	0	n.s.	1355	<0,001	831	<0,001	0	n.s.	0	n.s.	0	n.s.	953	<0,001	1460	0.001	995	0.001	1082	<0,001	0	n.s.	2232	<0,001
EN1	168993	3778	<0,001	0	n.s.	0	n.s.	0	n.s.	4890	<0,001	4563	<0,001	7047	<0,001	4075	<0,001	4148	<0,001	3712	<0,001	6678	<0,001	0	n.s.	0	n.s.	5420	<0,001	3163	<0,001	0	n.s.	0	n.s.	0	n.s.	3845	<0,001	5940	<0,001	3962	<0,001	4436	<0,001	0	n.s.	9011	<0,001
EN2	200340	3943	<0,001	0	n.s.	0	n.s.	0	n.s.	5372	<0,001	4884	<0,001	7902	0.033	4691	0.003	4471	<0,001	4190	0.001	7558	<0,001	0	n.s.	0	n.s.	0	n.s.	3630	<0,001	0	n.s.	0	n.s.	0	n.s.	4195	0.02	0	n.s.	4504	0.002	4827	0.001	0	n.s.	10044	<0,001
EOMES	12949	259	0.022	0	n.s.	0	n.s.	0	n.s.	0	n.s.	0	n.s.	0	n.s.	0	n.s.	0	n.s.	0	n.s.	0	n.s.	0	n.s.	0	n.s.	0	n.s.	0	n.s.	0	n.s.	0	n.s.	0	n.s.	0	n.s.	0	n.s.	0	n.s.	0	n.s.	0	n.s.	0	n.s.
ERF	75708	0	n.s.	0	n.s.	0	n.s.	0	n.s.	0	n.s.	0	n.s.	0	n.s.	0	n.s.	0	n.s.	0	n.s.	0	n.s.	0	n.s.	0	n.s.	0	n.s.	0	n.s.	0	n.s.	0	n.s.	0	n.s.	0	n.s.	0	n.s.	0	n.s.	0	n.s.	0	n.s.	0	n.s.
ERG	130845	0	n.s.	0	n.s.	0	n.s.	0	n.s.	0	n.s.	0	n.s.	0	n.s.	0	n.s.	0	n.s.	0	n.s.	0	n.s.	0	n.s.	0	n.s.	0	n.s.	0	n.s.	0	n.s.	0	n.s.	0	n.s.	0	n.s.	0	n.s.	0	n.s.	0	n.s.	0	n.s.	0	n.s.
ESR1	2795	0	n.s.	0	n.s.	0	n.s.	0	n.s.	0	n.s.	0	n.s.	0	n.s.	0	n.s.	0	n.s.	0	n.s.	0	n.s.	0	n.s.	0	n.s.	0	n.s.	0	n.s.	0	n.s.	0	n.s.	0	n.s.	0	n.s.	0	n.s.	0	n.s.	0	n.s.	0	n.s.	0	n.s.
ESR2	90972	0	n.s.	0	n.s.	0	n.s.	0	n.s.	0	n.s.	0	n.s.	0	n.s.	0	n.s.	0	n.s.	0	n.s.	0	n.s.	0	n.s.	0	n.s.	0	n.s.	0	n.s.	0	n.s.	0	n.s.	0	n.s.	0	n.s.	0	n.s.	0	n.s.	0	n.s.	0	n.s.	0	n.s.
ESRRB	10691	232	0.001	0	n.s.	0	n.s.	0	n.s.	0	n.s.	281	0.006	484	0.001	0	n.s.	287	<0,001	253	0.014	464	<0,001	0	n.s.	0	n.s.	377	0.002	0	n.s.	361	0.048	0	n.s.	0	n.s.	0	n.s.	406	0.003	0	n.s.	0	n.s.	0	n.s.	613	<0,001
ESX1	51218	1214	<0,001	0	n.s.	0	n.s.	0	n.s.	1608	<0,001	1481	<0,001	2258	<0,001	1276	0.001	1321	<0,001	1234	<0,001	2044	<0,001	0	n.s.	0	n.s.	1739	<0,001	1042	<0,001	1622	0.018	0	n.s.	0	n.s.	1271	<0,001	1916	<0,001	1271	<0,001	1373	<0,001	918	0.016	2900	<0,001
ETS1	110341	0	n.s.	0	n.s.	0	n.s.	0	n.s.	0	n.s.	0	n.s.	0	n.s.	0	n.s.	0	n.s.	0	n.s.	0	n.s.	0	n.s.	0	n.s.	0	n.s.	0	n.s.	0	n.s.	0	n.s.	0	n.s.	0	n.s.	0	n.s.	0	n.s.	0	n.s.	0	n.s.	0	n.s.
ETV1	118292	0	n.s.	0	n.s.	0	n.s.	0	n.s.	0	n.s.	0	n.s.	0	n.s.	0	n.s.	0	n.s.	0	n.s.	0	n.s.	0	n.s.	0	n.s.	0	n.s.	0	n.s.	0	n.s.	0	n.s.	0	n.s.	0	n.s.	0	n.s.	0	n.s.	0	n.s.	0	n.s.	0	n.s.
ETV2	46394	0	n.s.	0	n.s.	0	n.s.	0	n.s.	0	n.s.	0	n.s.	0	n.s.	0	n.s.	0	n.s.	0	n.s.	0	n.s.	0	n.s.	0	n.s.	0	n.s.	0	n.s.	0	n.s.	0	n.s.	0	n.s.	0	n.s.	0	n.s.	0	n.s.	0	n.s.	0	n.s.	0	n.s.
ETV3	112789	0	n.s.	0	n.s.	0	n.s.	0	n.s.	0	n.s.	0	n.s.	0	n.s.	0	n.s.	0	n.s.	0	n.s.	0	n.s.	0	n.s.	0	n.s.	0	n.s.	0	n.s.	0	n.s.	0	n.s.	0	n.s.	0	n.s.	0	n.s.	0	n.s.	0	n.s.	0	n.s.	0	n.s.
ETV4	129540	0	n.s.	0	n.s.	0	n.s.	0	n.s.	0	n.s.	0	n.s.	0	n.s.	0	n.s.	0	n.s.	0	n.s.	0	n.s.	0	n.s.	0	n.s.	0	n.s.	0	n.s.	0	n.s.	0	n.s.	0	n.s.	0	n.s.	0	n.s.	0	n.s.	0	n.s.	0	n.s.	0	n.s.
ETV5	187444	0	n.s.	0	n.s.	0	n.s.	0	n.s.	0	n.s.	0	n.s.	0	n.s.	0	n.s.	0	n.s.	0	n.s.	0	n.s.	0	n.s.	0	n.s.	0	n.s.	0	n.s.	0	n.s.	0	n.s.	0	n.s.	0	n.s.	0	n.s.	0	n.s.	0	n.s.	0	n.s.	0	n.s.
ETV6	140034	0	n.s.	0	n.s.	0	n.s.	0	n.s.	0	n.s.	0	n.s.	0	n.s.	0	n.s.	0	n.s.	0	n.s.	0	n.s.	0	n.s.	0	n.s.	0	n.s.	0	n.s.	0	n.s.	0	n.s.	0	n.s.	0	n.s.	0	n.s.	0	n.s.	0	n.s.	0	n.s.	0	n.s.
EVX1	184951	4087	<0,001	0	n.s.	0	n.s.	0	n.s.	5306	<0,001	4874	<0,001	7579	<0,001	4471	<0,001	4611	<0,001	4104	<0,001	7206	<0,001	0	n.s.	0	n.s.	5930	<0,001	3570	<0,001	0	n.s.	0	n.s.	0	n.s.	4186	<0,001	6510	<0,001	4235	<0,001	4718	<0,001	3121	0.047	9943	<0,001
EVX2	257540	5512	<0,001	0	n.s.	0	n.s.	0	n.s.	7189	<0,001	6609	<0,001	10462	<0,001	6148	<0,001	6208	<0,001	5608	<0,001	9901	<0,001	0	n.s.	0	n.s.	8136	<0,001	4751	<0,001	0	n.s.	0	n.s.	0	n.s.	5704	<0,001	8882	<0,001	5860	<0,001	6448	<0,001	0	n.s.	13633	<0,001
EWSR1-FLI1	116	0	n.s.	0	n.s.	0	n.s.	0	n.s.	0	n.s.	0	n.s.	0	n.s.	0	n.s.	0	n.s.	0	n.s.	0	n.s.	0	n.s.	0	n.s.	0	n.s.	0	n.s.	0	n.s.	0	n.s.	0	n.s.	0	n.s.	0	n.s.	0	n.s.	0	n.s.	0	n.s.	0	n.s.
FEV	104218	0	n.s.	0	n.s.	0	n.s.	0	n.s.	0	n.s.	0	n.s.	0	n.s.	0	n.s.	0	n.s.	0	n.s.	0	n.s.	0	n.s.	0	n.s.	0	n.s.	0	n.s.	0	n.s.	0	n.s.	0	n.s.	0	n.s.	0	n.s.	0	n.s.	0	n.s.	0	n.s.	0	n.s.
FIGLA	276823	5099	<0,001	0	n.s.	0	n.s.	0	n.s.	7243	0.003	6344	<0,001	11204	<0,001	6411	0.004	6111	<0,001	6003	<0,001	10620	<0,001	0	n.s.	0	n.s.	8397	0.004	4805	<0,001	0	n.s.	0	n.s.	0	n.s.	5873	<0,001	9559	<0,001	6232	<0,001	6540	0.03	0	n.s.	14203	<0,001
FLI1	122419	0	n.s.	0	n.s.	0	n.s.	0	n.s.	0	n.s.	0	n.s.	0	n.s.	0	n.s.	0	n.s.	0	n.s.	0	n.s.	0	n.s.	0	n.s.	0	n.s.	0	n.s.	0	n.s.	0	n.s.	0	n.s.	0	n.s.	0	n.s.	0	n.s.	0	n.s.	0	n.s.	0	n.s.
FOS	32972	667	<0,001	0	n.s.	0	n.s.	0	n.s.	0	n.s.	828	<0,001	0	n.s.	0	n.s.	764	<0,001	750	0.001	0	n.s.	0	n.s.	0	n.s.	0	n.s.	622	<0,001	0	n.s.	0	n.s.	0	n.s.	0	n.s.	0	n.s.	0	n.s.	0	n.s.	0	n.s.	1724	0.002
FOS::JUN	30284	604	0.001	0	n.s.	0	n.s.	0	n.s.	0	n.s.	755	0.001	0	n.s.	0	n.s.	667	0.017	731	<0,001	0	n.s.	0	n.s.	0	n.s.	970	0.024	549	0.011	0	n.s.	0	n.s.	0	n.s.	0	n.s.	0	n.s.	0	n.s.	0	n.s.	0	n.s.	0	n.s.
FOS::JUN(var,2)	3239	0	n.s.	0	n.s.	0	n.s.	0	n.s.	0	n.s.	0	n.s.	0	n.s.	0	n.s.	0	n.s.	0	n.s.	0	n.s.	0	n.s.	0	n.s.	0	n.s.	0	n.s.	0	n.s.	0	n.s.	0	n.s.	0	n.s.	0	n.s.	0	n.s.	0	n.s.	0	n.s.	0	n.s.
FOS::JUNB	20307	392	0.031	0	n.s.	0	n.s.	0	n.s.	0	n.s.	0	n.s.	0	n.s.	0	n.s.	0	n.s.	450	0.046	0	n.s.	0	n.s.	0	n.s.	0	n.s.	0	n.s.	0	n.s.	0	n.s.	0	n.s.	0	n.s.	0	n.s.	0	n.s.	0	n.s.	0	n.s.	0	n.s.
FOS::JUND	20711	430	<0,001	0	n.s.	0	n.s.	0	n.s.	0	n.s.	560	<0,001	864	0.032	0	n.s.	510	<0,001	486	0.001	830	0.011	0	n.s.	0	n.s.	693	0.003	383	0.014	0	n.s.	0	n.s.	0	n.s.	0	n.s.	0	n.s.	0	n.s.	0	n.s.	0	n.s.	1117	<0,001
FOSB::JUN	7055	0	n.s.	0	n.s.	0	n.s.	0	n.s.	0	n.s.	0	n.s.	0	n.s.	0	n.s.	0	n.s.	0	n.s.	0	n.s.	0	n.s.	0	n.s.	0	n.s.	0	n.s.	0	n.s.	0	n.s.	0	n.s.	0	n.s.	0	n.s.	0	n.s.	0	n.s.	0	n.s.	0	n.s.
FOSB::JUNB	36510	751	<0,001	0	n.s.	0	n.s.	0	n.s.	0	n.s.	916	<0,001	0	n.s.	0	n.s.	847	<0,001	860	<0,001	0	n.s.	0	n.s.	0	n.s.	1178	0.006	663	0.004	0	n.s.	0	n.s.	0	n.s.	0	n.s.	0	n.s.	0	n.s.	0	n.s.	0	n.s.	1860	0.036
FOSB::JUNB(var,2)	17084	0	n.s.	0	n.s.	0	n.s.	0	n.s.	0	n.s.	0	n.s.	0	n.s.	0	n.s.	0	n.s.	0	n.s.	0	n.s.	0	n.s.	0	n.s.	0	n.s.	0	n.s.	0	n.s.	0	n.s.	0	n.s.	0	n.s.	0	n.s.	0	n.s.	0	n.s.	0	n.s.	0	n.s.
FOSL1	31858	624	0.002	0	n.s.	0	n.s.	0	n.s.	0	n.s.	767	0.021	0	n.s.	0	n.s.	717	0.002	724	0.001	0	n.s.	0	n.s.	0	n.s.	0	n.s.	591	0.001	0	n.s.	0	n.s.	0	n.s.	0	n.s.	0	n.s.	0	n.s.	0	n.s.	0	n.s.	0	n.s.
FOSL1::JUN	16391	330	0.007	0	n.s.	0	n.s.	0	n.s.	0	n.s.	445	<0,001	0	n.s.	0	n.s.	400	<0,001	390	0.001	657	0.023	0	n.s.	0	n.s.	536	0.035	0	n.s.	0	n.s.	0	n.s.	0	n.s.	0	n.s.	0	n.s.	0	n.s.	0	n.s.	0	n.s.	883	0.002
FOSL1::JUN(var,2)	13186	0	n.s.	0	n.s.	0	n.s.	0	n.s.	0	n.s.	0	n.s.	0	n.s.	0	n.s.	0	n.s.	0	n.s.	0	n.s.	0	n.s.	0	n.s.	0	n.s.	0	n.s.	0	n.s.	0	n.s.	0	n.s.	0	n.s.	0	n.s.	0	n.s.	0	n.s.	0	n.s.	0	n.s.
FOSL1::JUNB	11247	239	0.002	0	n.s.	0	n.s.	0	n.s.	0	n.s.	316	<0,001	0	n.s.	0	n.s.	267	0.008	271	0.005	469	0.007	0	n.s.	0	n.s.	0	n.s.	0	n.s.	0	n.s.	0	n.s.	0	n.s.	0	n.s.	0	n.s.	0	n.s.	0	n.s.	0	n.s.	600	0.023
FOSL1::JUND	34288	685	<0,001	0	n.s.	0	n.s.	0	n.s.	0	n.s.	831	0.01	0	n.s.	0	n.s.	781	<0,001	789	<0,001	0	n.s.	0	n.s.	0	n.s.	1091	0.028	609	0.028	0	n.s.	0	n.s.	0	n.s.	0	n.s.	0	n.s.	0	n.s.	0	n.s.	0	n.s.	0	n.s.
FOSL1::JUND(var,2)	20722	0	n.s.	0	n.s.	0	n.s.	0	n.s.	0	n.s.	0	n.s.	0	n.s.	0	n.s.	0	n.s.	0	n.s.	0	n.s.	0	n.s.	0	n.s.	0	n.s.	0	n.s.	0	n.s.	0	n.s.	0	n.s.	0	n.s.	0	n.s.	0	n.s.	0	n.s.	0	n.s.	0	n.s.
FOSL2	56378	0	n.s.	0	n.s.	0	n.s.	0	n.s.	0	n.s.	1363	0.001	0	n.s.	0	n.s.	1235	0.002	1268	<0,001	0	n.s.	0	n.s.	0	n.s.	0	n.s.	1019	<0,001	0	n.s.	0	n.s.	0	n.s.	0	n.s.	0	n.s.	0	n.s.	0	n.s.	0	n.s.	2857	0.019
FOSL2::JUN	25476	538	<0,001	0	n.s.	0	n.s.	0	n.s.	0	n.s.	629	0.007	0	n.s.	0	n.s.	576	0.005	590	0.001	0	n.s.	0	n.s.	0	n.s.	836	0.006	0	n.s.	0	n.s.	0	n.s.	0	n.s.	0	n.s.	0	n.s.	0	n.s.	0	n.s.	0	n.s.	1309	0.04
FOSL2::JUN(var,2)	11219	0	n.s.	0	n.s.	0	n.s.	0	n.s.	0	n.s.	0	n.s.	0	n.s.	0	n.s.	0	n.s.	0	n.s.	0	n.s.	0	n.s.	0	n.s.	0	n.s.	0	n.s.	0	n.s.	0	n.s.	0	n.s.	0	n.s.	0	n.s.	0	n.s.	0	n.s.	0	n.s.	0	n.s.
FOSL2::JUNB	32655	677	<0,001	0	n.s.	0	n.s.	0	n.s.	0	n.s.	826	<0,001	0	n.s.	0	n.s.	761	<0,001	784	<0,001	0	n.s.	0	n.s.	0	n.s.	1065	0.003	613	<0,001	0	n.s.	0	n.s.	0	n.s.	0	n.s.	0	n.s.	0	n.s.	0	n.s.	0	n.s.	1672	0.029
FOSL2::JUNB(var,2)	8720	0	n.s.	0	n.s.	0	n.s.	0	n.s.	0	n.s.	0	n.s.	0	n.s.	0	n.s.	0	n.s.	0	n.s.	0	n.s.	0	n.s.	0	n.s.	0	n.s.	0	n.s.	0	n.s.	0	n.s.	0	n.s.	0	n.s.	0	n.s.	0	n.s.	0	n.s.	0	n.s.	0	n.s.
FOSL2::JUND	35571	725	<0,001	0	n.s.	0	n.s.	0	n.s.	0	n.s.	879	0.001	0	n.s.	0	n.s.	803	0.001	835	<0,001	0	n.s.	0	n.s.	0	n.s.	1155	0.003	648	0.004	0	n.s.	0	n.s.	0	n.s.	0	n.s.	0	n.s.	0	n.s.	0	n.s.	0	n.s.	0	n.s.
FOSL2::JUND(var,2)	6103	0	n.s.	0	n.s.	0	n.s.	0	n.s.	0	n.s.	0	n.s.	0	n.s.	0	n.s.	0	n.s.	0	n.s.	0	n.s.	0	n.s.	0	n.s.	0	n.s.	0	n.s.	0	n.s.	0	n.s.	0	n.s.	0	n.s.	0	n.s.	0	n.s.	0	n.s.	0	n.s.	0	n.s.
FOXA1	38579	886	<0,001	0	n.s.	0	n.s.	0	n.s.	1116	<0,001	1013	<0,001	1617	0.001	0	n.s.	944	<0,001	919	<0,001	1536	0.001	0	n.s.	0	n.s.	1239	0.007	684	0.022	0	n.s.	0	n.s.	0	n.s.	906	<0,001	1390	<0,001	905	0.023	1022	<0,001	0	n.s.	2139	<0,001
FOXB1	25444	724	<0,001	0	n.s.	0	n.s.	0	n.s.	848	<0,001	779	<0,001	1153	<0,001	639	0.017	681	<0,001	661	<0,001	1023	0.003	0	n.s.	0	n.s.	875	<0,001	482	0.001	0	n.s.	0	n.s.	0	n.s.	642	<0,001	978	<0,001	648	<0,001	706	<0,001	0	n.s.	1495	<0,001
FOXC1	37533	988	<0,001	0	n.s.	0	n.s.	0	n.s.	1187	<0,001	1132	<0,001	1760	<0,001	948	0.002	966	<0,001	916	<0,001	1542	<0,001	0	n.s.	0	n.s.	1341	<0,001	712	<0,001	1231	0.002	0	n.s.	0	n.s.	934	<0,001	1486	<0,001	927	<0,001	1076	<0,001	0	n.s.	2220	<0,001
FOXC2	14091	375	<0,001	0	n.s.	0	n.s.	0	n.s.	445	<0,001	437	<0,001	632	<0,001	0	n.s.	377	<0,001	340	0.001	596	0.001	0	n.s.	0	n.s.	515	<0,001	0	n.s.	0	n.s.	0	n.s.	0	n.s.	343	0.002	529	0.002	356	0.008	394	<0,001	0	n.s.	831	<0,001
FOXD1	20434	440	<0,001	0	n.s.	0	n.s.	0	n.s.	616	<0,001	566	<0,001	888	0.001	514	0.031	501	<0,001	454	0.04	854	<0,001	0	n.s.	0	n.s.	713	<0,001	388	0.003	0	n.s.	0	n.s.	0	n.s.	467	0.018	738	0.007	509	0.004	0	n.s.	0	n.s.	1094	0.001
FOXD2	518351	0	n.s.	0	n.s.	0	n.s.	0	n.s.	0	n.s.	0	n.s.	0	n.s.	0	n.s.	0	n.s.	0	n.s.	0	n.s.	0	n.s.	0	n.s.	0	n.s.	0	n.s.	0	n.s.	0	n.s.	0	n.s.	0	n.s.	0	n.s.	0	n.s.	0	n.s.	0	n.s.	0	n.s.
FOXF2	4015	103	<0,001	0	n.s.	0	n.s.	0	n.s.	125	0.043	117	0.006	0	n.s.	0	n.s.	110	0.002	101	0.037	0	n.s.	0	n.s.	0	n.s.	148	0.017	86	0.019	0	n.s.	0	n.s.	0	n.s.	0	n.s.	0	n.s.	111	0.023	0	n.s.	0	n.s.	0	n.s.
FOXG1	18684	430	<0,001	0	n.s.	0	n.s.	0	n.s.	562	<0,001	543	<0,001	794	0.011	474	0.025	483	<0,001	431	0.006	792	<0,001	0	n.s.	0	n.s.	665	<0,001	368	<0,001	0	n.s.	0	n.s.	0	n.s.	429	0.019	716	<0,001	469	0.003	0	n.s.	0	n.s.	1000	0.002
FOXH1	34494	797	<0,001	0	n.s.	0	n.s.	0	n.s.	1036	<0,001	924	<0,001	1549	<0,001	844	0.036	912	<0,001	837	<0,001	1433	<0,001	0	n.s.	0	n.s.	1135	0.001	667	<0,001	1125	0.005	0	n.s.	0	n.s.	848	<0,001	1327	<0,001	863	<0,001	903	<0,001	0	n.s.	2028	<0,001
FOXI1	145213	3214	<0,001	0	n.s.	0	n.s.	0	n.s.	4168	<0,001	3765	<0,001	6116	<0,001	3536	<0,001	3499	<0,001	3246	<0,001	5616	<0,001	0	n.s.	0	n.s.	4687	<0,001	2573	<0,001	0	n.s.	0	n.s.	0	n.s.	3293	<0,001	5109	<0,001	3352	<0,001	3709	<0,001	0	n.s.	7707	<0,001
FOXK1	6695	148	0.005	0	n.s.	0	n.s.	0	n.s.	207	0.011	205	<0,001	302	0.012	0	n.s.	177	0.001	0	n.s.	286	0.013	0	n.s.	0	n.s.	232	0.03	131	0.046	0	n.s.	0	n.s.	0	n.s.	0	n.s.	250	0.043	0	n.s.	0	n.s.	0	n.s.	0	n.s.
FOXK2	14173	331	<0,001	0	n.s.	0	n.s.	0	n.s.	424	0.002	397	<0,001	661	<0,001	0	n.s.	362	<0,001	333	0.007	613	<0,001	0	n.s.	0	n.s.	479	0.008	277	0.003	0	n.s.	0	n.s.	0	n.s.	328	0.03	531	0.002	347	0.037	0	n.s.	0	n.s.	779	0.001
FOXL1	330594	6757	<0,001	0	n.s.	0	n.s.	0	n.s.	9022	<0,001	8123	<0,001	13291	<0,001	7713	<0,001	7519	<0,001	7205	<0,001	12640	<0,001	0	n.s.	0	n.s.	10384	<0,001	5775	<0,001	0	n.s.	0	n.s.	0	n.s.	7252	<0,001	11337	<0,001	7574	<0,001	8114	<0,001	0	n.s.	17067	<0,001
FOXO3	42048	848	<0,001	0	n.s.	0	n.s.	0	n.s.	1206	<0,001	1088	<0,001	1719	0.023	0	n.s.	972	<0,001	0	n.s.	1688	<0,001	0	n.s.	0	n.s.	1363	0.002	755	0.006	0	n.s.	0	n.s.	0	n.s.	0	n.s.	1499	0.001	1000	0.005	0	n.s.	0	n.s.	2203	<0,001
FOXO4	138189	2958	<0,001	0	n.s.	0	n.s.	0	n.s.	3944	<0,001	3469	<0,001	5684	<0,001	3228	0.048	3189	<0,001	2996	<0,001	5328	<0,001	0	n.s.	0	n.s.	4336	<0,001	2401	<0,001	0	n.s.	0	n.s.	0	n.s.	3126	<0,001	4700	0.001	3144	0.002	3433	<0,001	0	n.s.	7288	<0,001
FOXO6	158483	3395	<0,001	0	n.s.	0	n.s.	0	n.s.	4525	<0,001	4021	<0,001	6591	<0,001	3813	<0,001	3850	<0,001	3590	<0,001	6271	<0,001	0	n.s.	0	n.s.	5089	<0,001	2910	<0,001	4868	0.006	0	n.s.	0	n.s.	3614	<0,001	5609	<0,001	3684	<0,001	4088	<0,001	0	n.s.	8532	<0,001
FOXP1	10256	222	0.001	0	n.s.	0	n.s.	0	n.s.	0	n.s.	275	0.002	460	0.002	0	n.s.	247	0.006	0	n.s.	417	0.04	0	n.s.	0	n.s.	0	n.s.	0	n.s.	0	n.s.	0	n.s.	0	n.s.	0	n.s.	387	0.006	0	n.s.	0	n.s.	0	n.s.	551	0.02
FOXP2	23383	580	<0,001	0	n.s.	0	n.s.	0	n.s.	713	<0,001	702	<0,001	1095	<0,001	590	0.017	629	<0,001	559	<0,001	1046	<0,001	0	n.s.	0	n.s.	817	<0,001	477	<0,001	0	n.s.	0	n.s.	0	n.s.	587	<0,001	941	<0,001	605	<0,001	653	<0,001	0	n.s.	1337	<0,001
FOXP3	414925	8460	<0,001	0	n.s.	0	n.s.	0	n.s.	11311	<0,001	10128	<0,001	16808	<0,001	9605	<0,001	9314	<0,001	8816	<0,001	15736	<0,001	0	n.s.	0	n.s.	12984	<0,001	7090	<0,001	0	n.s.	0	n.s.	0	n.s.	8885	<0,001	14270	<0,001	9280	<0,001	10070	<0,001	0	n.s.	21401	<0,001
GATA1::TAL1	8907	212	<0,001	0	n.s.	0	n.s.	0	n.s.	0	n.s.	267	<0,001	0	n.s.	0	n.s.	215	0.009	210	0.03	0	n.s.	0	n.s.	0	n.s.	0	n.s.	0	n.s.	0	n.s.	0	n.s.	0	n.s.	212	0.035	0	n.s.	0	n.s.	0	n.s.	0	n.s.	487	0.01
GATA2	14576	316	<0,001	0	n.s.	0	n.s.	0	n.s.	0	n.s.	374	0.006	0	n.s.	0	n.s.	365	<0,001	0	n.s.	0	n.s.	0	n.s.	0	n.s.	0	n.s.	0	n.s.	0	n.s.	0	n.s.	0	n.s.	0	n.s.	0	n.s.	0	n.s.	0	n.s.	0	n.s.	0	n.s.
GATA3	67464	1491	<0,001	0	n.s.	0	n.s.	0	n.s.	1890	<0,001	1833	<0,001	2883	<0,001	0	n.s.	1696	<0,001	1448	0.01	2669	<0,001	0	n.s.	0	n.s.	2109	0.018	1200	0.001	0	n.s.	0	n.s.	0	n.s.	1548	<0,001	2412	<0,001	1562	0.009	1763	<0,001	0	n.s.	3584	<0,001
GATA5	123775	2532	<0,001	0	n.s.	0	n.s.	0	n.s.	3331	0.001	3054	<0,001	4919	0.039	0	n.s.	2855	<0,001	0	n.s.	4711	0.002	0	n.s.	0	n.s.	0	n.s.	2152	<0,001	0	n.s.	0	n.s.	0	n.s.	2670	0.001	0	n.s.	0	n.s.	3044	<0,001	0	n.s.	6164	0.027
GATA6	6158	141	0.002	0	n.s.	0	n.s.	0	n.s.	0	n.s.	168	0.01	0	n.s.	0	n.s.	173	<0,001	0	n.s.	269	0.006	0	n.s.	0	n.s.	0	n.s.	0	n.s.	0	n.s.	0	n.s.	0	n.s.	0	n.s.	0	n.s.	0	n.s.	0	n.s.	0	n.s.	336	0.036
GBX1	38168	874	<0,001	0	n.s.	0	n.s.	0	n.s.	1166	<0,001	1078	<0,001	1628	<0,001	951	0.005	953	<0,001	926	<0,001	1489	0.013	0	n.s.	0	n.s.	1284	<0,001	774	<0,001	1214	0.036	0	n.s.	0	n.s.	915	<0,001	1435	<0,001	896	0.023	1043	<0,001	0	n.s.	2120	<0,001
GBX2	49707	1167	<0,001	0	n.s.	0	n.s.	0	n.s.	1524	<0,001	1421	<0,001	2127	<0,001	1245	0.001	1249	<0,001	1192	<0,001	1932	0.007	0	n.s.	0	n.s.	1654	<0,001	1024	<0,001	0	n.s.	0	n.s.	0	n.s.	1189	<0,001	1838	<0,001	1170	0.006	1347	<0,001	885	0.034	2741	<0,001
GCM1	81451	0	n.s.	0	n.s.	0	n.s.	0	n.s.	0	n.s.	0	n.s.	0	n.s.	0	n.s.	0	n.s.	0	n.s.	0	n.s.	0	n.s.	0	n.s.	0	n.s.	0	n.s.	0	n.s.	0	n.s.	0	n.s.	0	n.s.	0	n.s.	0	n.s.	0	n.s.	0	n.s.	0	n.s.
GCM2	156026	0	n.s.	0	n.s.	0	n.s.	0	n.s.	0	n.s.	0	n.s.	0	n.s.	0	n.s.	0	n.s.	0	n.s.	0	n.s.	0	n.s.	0	n.s.	0	n.s.	0	n.s.	0	n.s.	0	n.s.	0	n.s.	0	n.s.	0	n.s.	0	n.s.	0	n.s.	0	n.s.	0	n.s.
GLI2	15959	0	n.s.	0	n.s.	0	n.s.	0	n.s.	0	n.s.	0	n.s.	0	n.s.	0	n.s.	0	n.s.	0	n.s.	0	n.s.	0	n.s.	0	n.s.	0	n.s.	0	n.s.	0	n.s.	0	n.s.	0	n.s.	0	n.s.	0	n.s.	0	n.s.	0	n.s.	0	n.s.	0	n.s.
GLIS1	1941	0	n.s.	0	n.s.	0	n.s.	0	n.s.	0	n.s.	0	n.s.	0	n.s.	0	n.s.	0	n.s.	0	n.s.	0	n.s.	0	n.s.	0	n.s.	0	n.s.	0	n.s.	0	n.s.	0	n.s.	0	n.s.	0	n.s.	0	n.s.	0	n.s.	0	n.s.	0	n.s.	0	n.s.
GLIS2	33774	0	n.s.	0	n.s.	0	n.s.	0	n.s.	0	n.s.	0	n.s.	0	n.s.	0	n.s.	0	n.s.	0	n.s.	0	n.s.	0	n.s.	0	n.s.	0	n.s.	0	n.s.	0	n.s.	0	n.s.	0	n.s.	0	n.s.	0	n.s.	0	n.s.	0	n.s.	0	n.s.	0	n.s.
GLIS3	5331	0	n.s.	0	n.s.	0	n.s.	0	n.s.	0	n.s.	0	n.s.	0	n.s.	0	n.s.	0	n.s.	0	n.s.	0	n.s.	0	n.s.	0	n.s.	0	n.s.	0	n.s.	0	n.s.	0	n.s.	0	n.s.	0	n.s.	0	n.s.	0	n.s.	0	n.s.	0	n.s.	0	n.s.
GMEB2	102543	0	n.s.	0	n.s.	0	n.s.	0	n.s.	0	n.s.	0	n.s.	0	n.s.	0	n.s.	0	n.s.	0	n.s.	0	n.s.	0	n.s.	0	n.s.	0	n.s.	0	n.s.	0	n.s.	0	n.s.	0	n.s.	0	n.s.	0	n.s.	0	n.s.	0	n.s.	0	n.s.	0	n.s.
GRHL1	13066	308	<0,001	0	n.s.	0	n.s.	0	n.s.	380	0.017	377	<0,001	622	<0,001	0	n.s.	338	<0,001	329	<0,001	540	0.007	0	n.s.	0	n.s.	438	0.018	0	n.s.	0	n.s.	0	n.s.	0	n.s.	305	0.026	555	<0,001	0	n.s.	350	0.013	0	n.s.	752	<0,001
GRHL2	1496	45	0.001	0	n.s.	0	n.s.	0	n.s.	0	n.s.	49	0.012	76	0.03	0	n.s.	0	n.s.	0	n.s.	0	n.s.	0	n.s.	0	n.s.	67	0.003	0	n.s.	0	n.s.	0	n.s.	0	n.s.	0	n.s.	77	<0,001	0	n.s.	0	n.s.	0	n.s.	102	0.001
GSC	84146	1877	<0,001	0	n.s.	0	n.s.	0	n.s.	2327	<0,001	2224	<0,001	3499	<0,001	2033	0.003	2004	<0,001	1897	<0,001	3343	<0,001	0	n.s.	0	n.s.	2617	0.015	1589	<0,001	0	n.s.	0	n.s.	0	n.s.	1900	<0,001	2853	0.03	1910	0.038	2102	<0,001	0	n.s.	4328	<0,001
GSC2	170867	3663	<0,001	0	n.s.	0	n.s.	0	n.s.	4679	<0,001	4443	<0,001	7081	<0,001	4022	0.003	3981	<0,001	3796	<0,001	6618	<0,001	0	n.s.	0	n.s.	5293	<0,001	3122	<0,001	0	n.s.	0	n.s.	0	n.s.	3728	<0,001	5907	<0,001	3833	0.011	4347	<0,001	0	n.s.	8854	<0,001
GSX1	198427	4701	<0,001	0	n.s.	0	n.s.	0	n.s.	5857	<0,001	5581	<0,001	8592	<0,001	4913	<0,001	5152	<0,001	4588	<0,001	8007	<0,001	0	n.s.	0	n.s.	6741	<0,001	3690	<0,001	6150	<0,001	0	n.s.	0	n.s.	4721	<0,001	7254	<0,001	4793	<0,001	5262	<0,001	3362	0.015	11154	<0,001
GSX2	94608	2377	<0,001	0	n.s.	0	n.s.	0	n.s.	2967	<0,001	2710	<0,001	4233	<0,001	2340	<0,001	2507	<0,001	2302	<0,001	3837	<0,001	0	n.s.	0	n.s.	3316	<0,001	1833	<0,001	3000	<0,001	0	n.s.	0	n.s.	2327	<0,001	3594	<0,001	2320	<0,001	2543	<0,001	1656	0.01	5418	<0,001
HES5	23321	0	n.s.	0	n.s.	0	n.s.	0	n.s.	0	n.s.	0	n.s.	0	n.s.	0	n.s.	579	<0,001	513	0.048	0	n.s.	0	n.s.	0	n.s.	0	n.s.	420	0.039	0	n.s.	0	n.s.	1068	0.013	532	0.013	911	<0,001	0	n.s.	0	n.s.	0	n.s.	1373	<0,001
HES7	15653	0	n.s.	0	n.s.	0	n.s.	0	n.s.	0	n.s.	0	n.s.	0	n.s.	0	n.s.	383	<0,001	0	n.s.	0	n.s.	0	n.s.	0	n.s.	0	n.s.	0	n.s.	0	n.s.	0	n.s.	0	n.s.	0	n.s.	580	0.003	0	n.s.	0	n.s.	0	n.s.	873	<0,001
HESX1	74084	1794	<0,001	0	n.s.	0	n.s.	0	n.s.	2324	<0,001	2193	<0,001	3347	<0,001	1895	<0,001	1976	<0,001	1791	<0,001	3049	<0,001	0	n.s.	0	n.s.	2511	<0,001	1449	<0,001	2437	<0,001	0	n.s.	3235	0.008	1859	<0,001	2777	<0,001	1809	<0,001	2073	<0,001	1339	0.001	4245	<0,001
HEY1	131348	0	n.s.	3995	<0,001	0	n.s.	0	n.s.	0	n.s.	0	n.s.	0	n.s.	0	n.s.	0	n.s.	0	n.s.	0	n.s.	4795	<0,001	4499	<0,001	0	n.s.	0	n.s.	4014	0.048	2942	0.003	0	n.s.	0	n.s.	4458	0.003	0	n.s.	0	n.s.	0	n.s.	6525	0.038
HEY2	225598	0	n.s.	6352	<0,001	0	n.s.	0	n.s.	0	n.s.	0	n.s.	0	n.s.	0	n.s.	0	n.s.	0	n.s.	0	n.s.	0	n.s.	0	n.s.	0	n.s.	0	n.s.	0	n.s.	0	n.s.	0	n.s.	0	n.s.	0	n.s.	0	n.s.	0	n.s.	0	n.s.	0	n.s.
HIC2	577359	0	n.s.	0	n.s.	0	n.s.	0	n.s.	0	n.s.	0	n.s.	0	n.s.	0	n.s.	0	n.s.	0	n.s.	0	n.s.	0	n.s.	0	n.s.	0	n.s.	0	n.s.	0	n.s.	0	n.s.	0	n.s.	0	n.s.	0	n.s.	0	n.s.	0	n.s.	0	n.s.	0	n.s.
HIF1A	123480	0	n.s.	0	n.s.	0	n.s.	0	n.s.	0	n.s.	0	n.s.	0	n.s.	0	n.s.	0	n.s.	0	n.s.	0	n.s.	0	n.s.	0	n.s.	0	n.s.	0	n.s.	0	n.s.	0	n.s.	0	n.s.	0	n.s.	4154	0.028	0	n.s.	0	n.s.	0	n.s.	6368	<0,001
HINFP	124135	0	n.s.	3631	<0,001	0	n.s.	0	n.s.	0	n.s.	0	n.s.	0	n.s.	0	n.s.	0	n.s.	0	n.s.	0	n.s.	0	n.s.	0	n.s.	0	n.s.	0	n.s.	0	n.s.	2880	<0,001	0	n.s.	0	n.s.	0	n.s.	0	n.s.	0	n.s.	0	n.s.	0	n.s.
HLF	57546	1196	<0,001	0	n.s.	0	n.s.	0	n.s.	0	n.s.	1475	<0,001	0	n.s.	0	n.s.	1344	<0,001	1292	<0,001	0	n.s.	0	n.s.	0	n.s.	0	n.s.	0	n.s.	0	n.s.	0	n.s.	0	n.s.	0	n.s.	0	n.s.	0	n.s.	0	n.s.	0	n.s.	2967	0.001
HMBOX1	62149	1341	<0,001	0	n.s.	0	n.s.	0	n.s.	1834	<0,001	1720	<0,001	2642	<0,001	1576	<0,001	1577	<0,001	1400	<0,001	2519	<0,001	0	n.s.	0	n.s.	2054	<0,001	1125	<0,001	0	n.s.	0	n.s.	0	n.s.	1475	<0,001	2313	<0,001	1468	0.001	1600	<0,001	0	n.s.	3522	<0,001
HNF1A	1743	64	<0,001	0	n.s.	0	n.s.	0	n.s.	61	0.027	63	<0,001	102	<0,001	61	0.005	66	<0,001	56	0.002	86	0.012	0	n.s.	0	n.s.	0	n.s.	0	n.s.	0	n.s.	0	n.s.	0	n.s.	59	0.001	77	0.015	58	0.005	64	0.001	0	n.s.	151	<0,001
HNF1B	2986	101	<0,001	0	n.s.	0	n.s.	0	n.s.	100	0.013	96	0.001	0	n.s.	0	n.s.	99	<0,001	82	0.01	0	n.s.	0	n.s.	0	n.s.	112	0.025	67	0.017	113	0.047	0	n.s.	0	n.s.	79	0.037	150	<0,001	0	n.s.	92	0.015	0	n.s.	194	<0,001
HNF4G	80856	1515	0.001	0	n.s.	0	n.s.	0	n.s.	2222	<0,001	1915	0.002	3351	<0,001	1920	0.035	1789	<0,001	0	n.s.	3101	0.005	0	n.s.	0	n.s.	2518	0.015	1411	0.004	0	n.s.	0	n.s.	0	n.s.	0	n.s.	2797	0.001	1890	0.001	1987	0.008	0	n.s.	4216	<0,001
HOXA10	37309	991	<0,001	0	n.s.	0	n.s.	0	n.s.	1205	<0,001	1088	<0,001	1664	<0,001	939	0.002	949	<0,001	937	<0,001	1572	<0,001	0	n.s.	0	n.s.	1354	<0,001	721	<0,001	1192	0.028	0	n.s.	0	n.s.	970	<0,001	1425	<0,001	959	<0,001	994	<0,001	0	n.s.	2195	<0,001
HOXA13	29725	755	<0,001	0	n.s.	0	n.s.	0	n.s.	916	<0,001	860	<0,001	1354	<0,001	737	0.023	778	<0,001	753	<0,001	1256	<0,001	0	n.s.	0	n.s.	1063	<0,001	558	0.001	0	n.s.	0	n.s.	0	n.s.	821	<0,001	1165	<0,001	740	<0,001	791	<0,001	0	n.s.	1705	<0,001
HOXA2	199057	4411	<0,001	0	n.s.	0	n.s.	0	n.s.	5724	<0,001	5330	<0,001	8405	<0,001	4818	<0,001	4979	<0,001	4472	<0,001	7779	<0,001	0	n.s.	0	n.s.	6404	<0,001	3627	<0,001	6065	0.009	0	n.s.	0	n.s.	4518	<0,001	7024	<0,001	4688	<0,001	5134	<0,001	0	n.s.	10663	<0,001
HOXA5	149218	3155	<0,001	0	n.s.	0	n.s.	0	n.s.	4247	<0,001	3796	<0,001	6048	<0,001	0	n.s.	3312	<0,001	3346	<0,001	5660	0.001	0	n.s.	0	n.s.	4645	<0,001	2552	0.002	0	n.s.	0	n.s.	0	n.s.	3271	<0,001	5210	<0,001	3498	<0,001	3828	<0,001	0	n.s.	7817	<0,001
HOXB13	32935	833	<0,001	0	n.s.	0	n.s.	0	n.s.	1036	<0,001	985	<0,001	1512	<0,001	815	0.019	870	<0,001	809	<0,001	1395	<0,001	0	n.s.	0	n.s.	1203	<0,001	635	<0,001	0	n.s.	0	n.s.	0	n.s.	892	<0,001	1323	<0,001	818	<0,001	910	<0,001	0	n.s.	1931	<0,001
HOXB2	121472	2934	<0,001	0	n.s.	0	n.s.	0	n.s.	3687	<0,001	3525	<0,001	5341	<0,001	3057	<0,001	3210	<0,001	2889	<0,001	4902	<0,001	0	n.s.	0	n.s.	4076	<0,001	2351	<0,001	3836	<0,001	0	n.s.	0	n.s.	2913	<0,001	4466	<0,001	2949	<0,001	3312	<0,001	2136	0.001	6839	<0,001
HOXB3	319861	7282	<0,001	0	n.s.	0	n.s.	0	n.s.	9343	<0,001	8640	<0,001	13633	<0,001	7750	<0,001	8073	<0,001	7282	<0,001	12655	<0,001	0	n.s.	0	n.s.	10485	<0,001	5842	<0,001	9740	<0,001	0	n.s.	0	n.s.	7417	<0,001	11557	<0,001	7527	<0,001	8278	<0,001	5367	0.001	17497	<0,001
HOXC10	73450	1871	<0,001	0	n.s.	0	n.s.	0	n.s.	2283	<0,001	2196	<0,001	3271	<0,001	1868	<0,001	2026	<0,001	1802	<0,001	3071	<0,001	0	n.s.	0	n.s.	2605	<0,001	1381	<0,001	2364	<0,001	0	n.s.	0	n.s.	1902	<0,001	2886	<0,001	1827	<0,001	2002	<0,001	0	n.s.	4479	<0,001
HOXC11	44617	1135	<0,001	0	n.s.	0	n.s.	0	n.s.	1380	<0,001	1345	<0,001	2043	<0,001	1145	<0,001	1222	<0,001	1108	<0,001	1807	<0,001	0	n.s.	0	n.s.	1626	<0,001	883	<0,001	1471	<0,001	0	n.s.	0	n.s.	1138	<0,001	1774	<0,001	1109	<0,001	1181	<0,001	0	n.s.	2720	<0,001
HOXC12	31849	745	<0,001	0	n.s.	0	n.s.	0	n.s.	980	<0,001	904	<0,001	1428	<0,001	789	0.019	821	<0,001	746	<0,001	1291	<0,001	0	n.s.	0	n.s.	1124	<0,001	588	0.002	1033	0.012	0	n.s.	0	n.s.	796	<0,001	1234	<0,001	755	0.021	833	0.001	0	n.s.	1878	<0,001
HOXC13	13116	335	<0,001	0	n.s.	0	n.s.	0	n.s.	393	0.003	367	<0,001	609	<0,001	0	n.s.	339	<0,001	324	<0,001	543	0.006	0	n.s.	0	n.s.	467	<0,001	256	0.005	448	0.013	0	n.s.	0	n.s.	346	<0,001	524	<0,001	0	n.s.	380	<0,001	0	n.s.	795	<0,001
HOXD11	42055	1084	<0,001	0	n.s.	0	n.s.	0	n.s.	1318	<0,001	1269	<0,001	1913	<0,001	1067	<0,001	1183	<0,001	1028	<0,001	1703	<0,001	0	n.s.	0	n.s.	1464	<0,001	786	<0,001	1369	0.002	0	n.s.	0	n.s.	1092	<0,001	1626	<0,001	1037	<0,001	1177	<0,001	0	n.s.	2543	<0,001
HOXD12	35344	813	<0,001	0	n.s.	0	n.s.	0	n.s.	1032	<0,001	985	<0,001	1502	<0,001	869	0.023	899	<0,001	796	0.002	1405	0.002	0	n.s.	0	n.s.	1227	<0,001	643	0.004	0	n.s.	0	n.s.	0	n.s.	854	<0,001	1329	<0,001	869	<0,001	928	<0,001	0	n.s.	2003	<0,001
HOXD13	47384	1221	<0,001	0	n.s.	0	n.s.	0	n.s.	1467	<0,001	1404	<0,001	2206	<0,001	1183	0.001	1235	<0,001	1190	<0,001	1980	<0,001	0	n.s.	0	n.s.	1753	<0,001	871	<0,001	1540	0.001	0	n.s.	0	n.s.	1301	<0,001	1873	<0,001	1233	<0,001	1329	<0,001	0	n.s.	2789	<0,001
HSF1	3909	0	n.s.	0	n.s.	0	n.s.	0	n.s.	137	0.001	111	0.014	193	0.002	0	n.s.	100	0.021	0	n.s.	169	0.043	0	n.s.	0	n.s.	0	n.s.	0	n.s.	0	n.s.	0	n.s.	0	n.s.	101	0.031	0	n.s.	0	n.s.	0	n.s.	0	n.s.	0	n.s.
HSF2	13871	294	0.001	0	n.s.	0	n.s.	0	n.s.	439	<0,001	380	<0,001	623	<0,001	0	n.s.	350	<0,001	314	0.045	562	0.02	0	n.s.	0	n.s.	0	n.s.	0	n.s.	470	0.017	0	n.s.	0	n.s.	359	<0,001	525	0.001	0	n.s.	383	0.001	0	n.s.	797	<0,001
HSF4	12954	0	n.s.	0	n.s.	0	n.s.	0	n.s.	388	0.003	346	0.001	563	0.008	0	n.s.	307	0.005	0	n.s.	541	0.003	0	n.s.	0	n.s.	0	n.s.	0	n.s.	0	n.s.	0	n.s.	0	n.s.	328	<0,001	0	n.s.	0	n.s.	342	0.028	0	n.s.	692	0.013
ID4	165348	0	n.s.	0	n.s.	0	n.s.	0	n.s.	0	n.s.	0	n.s.	0	n.s.	0	n.s.	0	n.s.	0	n.s.	0	n.s.	0	n.s.	0	n.s.	0	n.s.	0	n.s.	0	n.s.	0	n.s.	0	n.s.	0	n.s.	0	n.s.	0	n.s.	0	n.s.	0	n.s.	0	n.s.
INSM1	46246	0	n.s.	0	n.s.	0	n.s.	0	n.s.	0	n.s.	0	n.s.	0	n.s.	0	n.s.	0	n.s.	0	n.s.	0	n.s.	0	n.s.	0	n.s.	0	n.s.	0	n.s.	0	n.s.	0	n.s.	0	n.s.	0	n.s.	0	n.s.	0	n.s.	0	n.s.	0	n.s.	0	n.s.
IRF1	2643	65	0.008	0	n.s.	0	n.s.	0	n.s.	0	n.s.	78	0.018	124	0.045	0	n.s.	88	<0,001	0	n.s.	0	n.s.	0	n.s.	0	n.s.	0	n.s.	0	n.s.	0	n.s.	0	n.s.	0	n.s.	75	0.011	0	n.s.	0	n.s.	0	n.s.	0	n.s.	0	n.s.
IRF2	1216	0	n.s.	0	n.s.	0	n.s.	0	n.s.	0	n.s.	0	n.s.	0	n.s.	0	n.s.	0	n.s.	0	n.s.	0	n.s.	0	n.s.	0	n.s.	0	n.s.	0	n.s.	0	n.s.	0	n.s.	0	n.s.	0	n.s.	0	n.s.	0	n.s.	0	n.s.	0	n.s.	0	n.s.
IRF3	489	0	n.s.	0	n.s.	0	n.s.	0	n.s.	0	n.s.	0	n.s.	0	n.s.	0	n.s.	0	n.s.	0	n.s.	0	n.s.	0	n.s.	0	n.s.	0	n.s.	0	n.s.	0	n.s.	0	n.s.	0	n.s.	0	n.s.	25	0.048	0	n.s.	0	n.s.	0	n.s.	0	n.s.
IRF4	1891	46	0.03	0	n.s.	0	n.s.	0	n.s.	0	n.s.	0	n.s.	0	n.s.	0	n.s.	51	0.046	0	n.s.	0	n.s.	0	n.s.	0	n.s.	0	n.s.	0	n.s.	0	n.s.	0	n.s.	0	n.s.	0	n.s.	0	n.s.	0	n.s.	0	n.s.	0	n.s.	0	n.s.
IRF5	4531	0	n.s.	0	n.s.	0	n.s.	0	n.s.	0	n.s.	0	n.s.	0	n.s.	0	n.s.	0	n.s.	0	n.s.	0	n.s.	0	n.s.	0	n.s.	0	n.s.	0	n.s.	0	n.s.	0	n.s.	0	n.s.	0	n.s.	0	n.s.	0	n.s.	0	n.s.	0	n.s.	0	n.s.
IRF7	5612	164	<0,001	0	n.s.	0	n.s.	0	n.s.	170	0.041	166	<0,001	284	<0,001	0	n.s.	146	0.003	0	n.s.	0	n.s.	0	n.s.	0	n.s.	0	n.s.	0	n.s.	202	0.03	0	n.s.	0	n.s.	0	n.s.	0	n.s.	0	n.s.	0	n.s.	0	n.s.	330	0.001
IRF8	3430	88	0.001	0	n.s.	0	n.s.	0	n.s.	0	n.s.	0	n.s.	162	0.018	0	n.s.	0	n.s.	0	n.s.	0	n.s.	0	n.s.	0	n.s.	0	n.s.	0	n.s.	0	n.s.	0	n.s.	0	n.s.	0	n.s.	0	n.s.	0	n.s.	0	n.s.	0	n.s.	0	n.s.
IRF9	1638	44	0.008	0	n.s.	0	n.s.	0	n.s.	0	n.s.	0	n.s.	0	n.s.	0	n.s.	48	0.015	0	n.s.	0	n.s.	0	n.s.	0	n.s.	0	n.s.	0	n.s.	0	n.s.	0	n.s.	0	n.s.	0	n.s.	0	n.s.	0	n.s.	0	n.s.	0	n.s.	0	n.s.
ISL2	60243	1231	<0,001	0	n.s.	0	n.s.	0	n.s.	1717	<0,001	1468	<0,001	2489	0.001	0	n.s.	1389	<0,001	1352	<0,001	0	n.s.	0	n.s.	0	n.s.	1913	0.003	1106	<0,001	0	n.s.	0	n.s.	0	n.s.	1385	<0,001	2104	0.001	1439	<0,001	1532	<0,001	0	n.s.	3122	<0,001
ISX	99255	2360	<0,001	0	n.s.	0	n.s.	0	n.s.	3037	<0,001	2776	<0,001	4264	<0,001	2467	<0,001	2524	<0,001	2324	<0,001	3939	<0,001	0	n.s.	0	n.s.	3462	<0,001	1879	<0,001	3057	0.042	0	n.s.	0	n.s.	2427	<0,001	3661	<0,001	2371	<0,001	2671	<0,001	0	n.s.	5601	<0,001
JDP2	23824	503	<0,001	0	n.s.	0	n.s.	0	n.s.	661	0.043	621	<0,001	983	0.049	0	n.s.	566	<0,001	628	<0,001	0	n.s.	0	n.s.	0	n.s.	781	0.008	481	<0,001	0	n.s.	0	n.s.	0	n.s.	0	n.s.	0	n.s.	0	n.s.	0	n.s.	0	n.s.	1282	<0,001
JDP2(var,2)	14353	0	n.s.	0	n.s.	0	n.s.	0	n.s.	0	n.s.	0	n.s.	0	n.s.	0	n.s.	0	n.s.	0	n.s.	0	n.s.	0	n.s.	0	n.s.	0	n.s.	0	n.s.	0	n.s.	0	n.s.	0	n.s.	0	n.s.	0	n.s.	0	n.s.	0	n.s.	0	n.s.	0	n.s.
JUN	44713	0	n.s.	0	n.s.	0	n.s.	0	n.s.	0	n.s.	0	n.s.	0	n.s.	0	n.s.	985	0.003	0	n.s.	0	n.s.	0	n.s.	0	n.s.	0	n.s.	0	n.s.	0	n.s.	0	n.s.	0	n.s.	0	n.s.	0	n.s.	0	n.s.	0	n.s.	0	n.s.	0	n.s.
JUN(var,2)	23551	480	<0,001	0	n.s.	0	n.s.	0	n.s.	0	n.s.	621	<0,001	983	0.021	0	n.s.	561	<0,001	566	<0,001	0	n.s.	0	n.s.	0	n.s.	0	n.s.	469	<0,001	0	n.s.	0	n.s.	0	n.s.	0	n.s.	0	n.s.	0	n.s.	0	n.s.	0	n.s.	1247	0.002
JUN::JUNB	25084	490	0.008	0	n.s.	0	n.s.	0	n.s.	0	n.s.	0	n.s.	0	n.s.	0	n.s.	558	0.016	550	0.048	0	n.s.	0	n.s.	0	n.s.	0	n.s.	0	n.s.	0	n.s.	0	n.s.	0	n.s.	0	n.s.	0	n.s.	0	n.s.	0	n.s.	0	n.s.	0	n.s.
JUN::JUNB(var,2)	8298	0	n.s.	0	n.s.	0	n.s.	0	n.s.	0	n.s.	0	n.s.	0	n.s.	0	n.s.	0	n.s.	0	n.s.	0	n.s.	0	n.s.	0	n.s.	0	n.s.	0	n.s.	0	n.s.	0	n.s.	0	n.s.	0	n.s.	0	n.s.	0	n.s.	0	n.s.	0	n.s.	0	n.s.
JUNB	39978	811	<0,001	0	n.s.	0	n.s.	0	n.s.	0	n.s.	1009	<0,001	1664	0.003	969	0.048	952	<0,001	939	<0,001	0	n.s.	0	n.s.	0	n.s.	1275	0.014	756	<0,001	0	n.s.	0	n.s.	0	n.s.	0	n.s.	0	n.s.	0	n.s.	0	n.s.	0	n.s.	2103	<0,001
JUNB(var,2)	13296	0	n.s.	0	n.s.	0	n.s.	0	n.s.	0	n.s.	0	n.s.	0	n.s.	0	n.s.	0	n.s.	0	n.s.	0	n.s.	0	n.s.	0	n.s.	0	n.s.	0	n.s.	0	n.s.	0	n.s.	0	n.s.	0	n.s.	0	n.s.	0	n.s.	0	n.s.	0	n.s.	0	n.s.
JUND	36889	710	0.005	0	n.s.	0	n.s.	0	n.s.	0	n.s.	904	0.002	0	n.s.	0	n.s.	846	<0,001	827	0.002	0	n.s.	0	n.s.	0	n.s.	0	n.s.	669	0.004	0	n.s.	0	n.s.	0	n.s.	0	n.s.	0	n.s.	0	n.s.	0	n.s.	0	n.s.	1883	0.028
JUND(var,2)	38187	0	n.s.	0	n.s.	0	n.s.	0	n.s.	0	n.s.	0	n.s.	0	n.s.	0	n.s.	0	n.s.	0	n.s.	0	n.s.	0	n.s.	0	n.s.	0	n.s.	0	n.s.	0	n.s.	0	n.s.	0	n.s.	0	n.s.	0	n.s.	0	n.s.	0	n.s.	0	n.s.	0	n.s.
KLF13	8254	0	n.s.	0	n.s.	0	n.s.	0	n.s.	0	n.s.	0	n.s.	0	n.s.	0	n.s.	0	n.s.	0	n.s.	0	n.s.	0	n.s.	0	n.s.	0	n.s.	0	n.s.	0	n.s.	0	n.s.	0	n.s.	0	n.s.	0	n.s.	0	n.s.	0	n.s.	0	n.s.	0	n.s.
KLF14	65042	0	n.s.	1778	<0,001	0	n.s.	0	n.s.	0	n.s.	0	n.s.	0	n.s.	0	n.s.	0	n.s.	0	n.s.	0	n.s.	0	n.s.	0	n.s.	0	n.s.	0	n.s.	0	n.s.	0	n.s.	0	n.s.	0	n.s.	0	n.s.	0	n.s.	0	n.s.	0	n.s.	0	n.s.
KLF16	147419	0	n.s.	3911	<0,001	0	n.s.	0	n.s.	0	n.s.	0	n.s.	0	n.s.	0	n.s.	0	n.s.	0	n.s.	0	n.s.	0	n.s.	0	n.s.	0	n.s.	0	n.s.	0	n.s.	0	n.s.	0	n.s.	0	n.s.	0	n.s.	0	n.s.	0	n.s.	0	n.s.	0	n.s.
KLF4	38584	0	n.s.	0	n.s.	0	n.s.	0	n.s.	0	n.s.	0	n.s.	0	n.s.	0	n.s.	0	n.s.	0	n.s.	0	n.s.	0	n.s.	0	n.s.	0	n.s.	0	n.s.	0	n.s.	0	n.s.	0	n.s.	0	n.s.	0	n.s.	0	n.s.	0	n.s.	0	n.s.	0	n.s.
KLF5	274384	0	n.s.	0	n.s.	0	n.s.	0	n.s.	0	n.s.	0	n.s.	0	n.s.	0	n.s.	0	n.s.	0	n.s.	0	n.s.	0	n.s.	0	n.s.	0	n.s.	0	n.s.	0	n.s.	0	n.s.	0	n.s.	0	n.s.	0	n.s.	0	n.s.	0	n.s.	0	n.s.	0	n.s.
KLF9	25536	0	n.s.	0	n.s.	0	n.s.	0	n.s.	0	n.s.	0	n.s.	0	n.s.	0	n.s.	0	n.s.	0	n.s.	0	n.s.	0	n.s.	0	n.s.	0	n.s.	0	n.s.	0	n.s.	0	n.s.	0	n.s.	0	n.s.	0	n.s.	0	n.s.	0	n.s.	0	n.s.	0	n.s.
LBX1	62367	1363	<0,001	0	n.s.	0	n.s.	0	n.s.	1858	<0,001	1699	<0,001	2630	<0,001	0	n.s.	1542	<0,001	1464	<0,001	2439	0.001	0	n.s.	0	n.s.	2063	<0,001	1177	<0,001	0	n.s.	0	n.s.	0	n.s.	1449	<0,001	2269	<0,001	1493	<0,001	1677	<0,001	1100	0.03	3451	<0,001
LBX2	60462	1346	<0,001	0	n.s.	0	n.s.	0	n.s.	1833	<0,001	1652	<0,001	2583	<0,001	1508	<0,001	1479	<0,001	1392	<0,001	2394	<0,001	0	n.s.	0	n.s.	1949	<0,001	1196	<0,001	1890	0.039	0	n.s.	0	n.s.	1413	<0,001	2180	<0,001	1431	0.001	1626	<0,001	0	n.s.	3333	<0,001
LEF1	2894	66	0.032	0	n.s.	0	n.s.	0	n.s.	0	n.s.	83	0.028	0	n.s.	0	n.s.	0	n.s.	0	n.s.	0	n.s.	0	n.s.	0	n.s.	0	n.s.	0	n.s.	0	n.s.	0	n.s.	0	n.s.	0	n.s.	0	n.s.	0	n.s.	0	n.s.	0	n.s.	175	0.005
LHX2	82988	1859	<0,001	0	n.s.	0	n.s.	0	n.s.	2483	<0,001	2231	<0,001	3482	<0,001	1976	0.023	2087	<0,001	1840	<0,001	3251	<0,001	0	n.s.	0	n.s.	2686	<0,001	1644	<0,001	0	n.s.	0	n.s.	0	n.s.	1919	<0,001	2998	<0,001	1924	0.002	2232	<0,001	0	n.s.	4524	<0,001
LHX6	163698	3398	<0,001	0	n.s.	0	n.s.	0	n.s.	4631	<0,001	4129	<0,001	6795	<0,001	3960	<0,001	3871	<0,001	3601	<0,001	6375	<0,001	0	n.s.	0	n.s.	5200	<0,001	3047	<0,001	0	n.s.	0	n.s.	0	n.s.	3717	<0,001	5704	<0,001	3740	<0,001	4209	<0,001	0	n.s.	8690	<0,001
LHX9	180288	4090	<0,001	0	n.s.	0	n.s.	0	n.s.	5298	<0,001	4978	<0,001	7466	<0,001	4303	<0,001	4487	<0,001	4045	<0,001	7072	<0,001	0	n.s.	0	n.s.	5819	<0,001	3452	<0,001	0	n.s.	0	n.s.	0	n.s.	4143	<0,001	6416	<0,001	4207	<0,001	4683	<0,001	3076	0.008	9858	<0,001
LMX1A	28258	748	<0,001	0	n.s.	0	n.s.	0	n.s.	941	<0,001	904	<0,001	1271	<0,001	709	0.012	747	<0,001	756	<0,001	1172	<0,001	0	n.s.	0	n.s.	1006	<0,001	576	<0,001	945	0.001	0	n.s.	0	n.s.	769	<0,001	1130	<0,001	743	<0,001	826	<0,001	524	0.018	1653	<0,001
LMX1B	60535	1581	<0,001	0	n.s.	0	n.s.	1732	0.02	1972	<0,001	1870	<0,001	2759	<0,001	1531	<0,001	1644	<0,001	1564	<0,001	2471	<0,001	0	n.s.	0	n.s.	2205	<0,001	1218	<0,001	1925	0.005	0	n.s.	0	n.s.	1604	<0,001	2288	<0,001	1561	<0,001	1680	<0,001	1109	0.001	3522	<0,001
MAF::NFE2	4489	102	0.009	0	n.s.	0	n.s.	0	n.s.	0	n.s.	0	n.s.	0	n.s.	0	n.s.	0	n.s.	0	n.s.	0	n.s.	0	n.s.	0	n.s.	0	n.s.	93	0.031	0	n.s.	0	n.s.	0	n.s.	0	n.s.	0	n.s.	0	n.s.	0	n.s.	0	n.s.	0	n.s.
MAFF	12	0	n.s.	0	n.s.	0	n.s.	0	n.s.	0	n.s.	0	n.s.	0	n.s.	0	n.s.	0	n.s.	0	n.s.	0	n.s.	0	n.s.	0	n.s.	0	n.s.	0	n.s.	0	n.s.	0	n.s.	0	n.s.	0	n.s.	0	n.s.	0	n.s.	0	n.s.	0	n.s.	0	n.s.
MAFG	368	13	0.025	0	n.s.	0	n.s.	0	n.s.	0	n.s.	0	n.s.	0	n.s.	0	n.s.	0	n.s.	0	n.s.	22	0.048	0	n.s.	0	n.s.	0	n.s.	0	n.s.	0	n.s.	0	n.s.	0	n.s.	0	n.s.	0	n.s.	0	n.s.	0	n.s.	0	n.s.	0	n.s.
MAFK	75	0	n.s.	0	n.s.	0	n.s.	0	n.s.	0	n.s.	0	n.s.	0	n.s.	0	n.s.	0	n.s.	0	n.s.	0	n.s.	0	n.s.	0	n.s.	0	n.s.	0	n.s.	0	n.s.	0	n.s.	0	n.s.	0	n.s.	0	n.s.	0	n.s.	0	n.s.	0	n.s.	0	n.s.
MAX	208231	0	n.s.	0	n.s.	0	n.s.	0	n.s.	0	n.s.	0	n.s.	0	n.s.	0	n.s.	4292	0.031	4417	<0,001	0	n.s.	7170	0.031	0	n.s.	0	n.s.	0	n.s.	0	n.s.	0	n.s.	0	n.s.	0	n.s.	7013	<0,001	0	n.s.	0	n.s.	0	n.s.	10683	<0,001
MAX::MYC	21527	576	<0,001	0	n.s.	0	n.s.	0	n.s.	740	<0,001	657	<0,001	1117	<0,001	618	<0,001	737	<0,001	673	<0,001	1047	<0,001	939	<0,001	0	n.s.	781	<0,001	528	<0,001	779	<0,001	0	n.s.	1069	<0,001	601	<0,001	1066	<0,001	599	<0,001	661	<0,001	0	n.s.	1631	<0,001
MEF2A	7222	202	<0,001	0	n.s.	0	n.s.	0	n.s.	232	0.001	235	<0,001	319	0.025	200	0.014	185	0.002	199	<0,001	314	0.004	0	n.s.	0	n.s.	259	0.005	0	n.s.	0	n.s.	0	n.s.	0	n.s.	208	<0,001	0	n.s.	0	n.s.	0	n.s.	0	n.s.	427	<0,001
MEF2B	4972	129	<0,001	0	n.s.	0	n.s.	0	n.s.	0	n.s.	146	0.001	0	n.s.	143	0.014	126	0.013	135	0.001	0	n.s.	0	n.s.	0	n.s.	0	n.s.	103	0.023	0	n.s.	0	n.s.	0	n.s.	140	<0,001	0	n.s.	0	n.s.	0	n.s.	0	n.s.	274	0.04
MEF2C	18768	501	<0,001	0	n.s.	0	n.s.	0	n.s.	596	<0,001	570	<0,001	858	<0,001	0	n.s.	545	<0,001	447	0.001	769	0.002	0	n.s.	0	n.s.	625	0.007	384	<0,001	0	n.s.	0	n.s.	0	n.s.	496	<0,001	765	<0,001	471	0.003	526	<0,001	0	n.s.	1128	<0,001
MEF2D	5879	154	<0,001	0	n.s.	0	n.s.	0	n.s.	0	n.s.	175	<0,001	0	n.s.	0	n.s.	0	n.s.	155	0.002	0	n.s.	0	n.s.	0	n.s.	0	n.s.	0	n.s.	0	n.s.	0	n.s.	0	n.s.	147	0.024	0	n.s.	0	n.s.	0	n.s.	0	n.s.	322	0.035
MEIS1	1500816	0	n.s.	0	n.s.	0	n.s.	0	n.s.	0	n.s.	0	n.s.	0	n.s.	0	n.s.	0	n.s.	0	n.s.	0	n.s.	0	n.s.	0	n.s.	0	n.s.	0	n.s.	0	n.s.	0	n.s.	0	n.s.	0	n.s.	0	n.s.	0	n.s.	0	n.s.	0	n.s.	0	n.s.
MEIS2	110371	0	n.s.	0	n.s.	0	n.s.	0	n.s.	0	n.s.	0	n.s.	4413	0.019	0	n.s.	2308	0.033	0	n.s.	4150	0.046	0	n.s.	0	n.s.	0	n.s.	0	n.s.	0	n.s.	0	n.s.	0	n.s.	0	n.s.	3776	0.001	0	n.s.	0	n.s.	0	n.s.	5546	0.005
MEIS3	210436	0	n.s.	0	n.s.	0	n.s.	0	n.s.	0	n.s.	0	n.s.	0	n.s.	0	n.s.	0	n.s.	0	n.s.	0	n.s.	0	n.s.	0	n.s.	0	n.s.	0	n.s.	0	n.s.	0	n.s.	0	n.s.	0	n.s.	0	n.s.	0	n.s.	0	n.s.	0	n.s.	0	n.s.
MEOX1	106302	2284	<0,001	0	n.s.	0	n.s.	0	n.s.	2998	<0,001	2782	<0,001	4364	<0,001	2544	0.003	2576	<0,001	2298	<0,001	4015	0.023	0	n.s.	0	n.s.	3341	<0,001	2057	<0,001	0	n.s.	0	n.s.	0	n.s.	2400	<0,001	3716	<0,001	2460	0.001	2724	<0,001	0	n.s.	5599	<0,001
MEOX2	43776	1009	<0,001	0	n.s.	0	n.s.	0	n.s.	1326	<0,001	1226	<0,001	1880	<0,001	1097	0.001	1139	<0,001	1033	<0,001	1745	<0,001	0	n.s.	0	n.s.	1436	<0,001	901	<0,001	0	n.s.	0	n.s.	0	n.s.	1050	<0,001	1565	<0,001	1061	<0,001	1232	<0,001	0	n.s.	2443	<0,001
MGA	135325	0	n.s.	0	n.s.	0	n.s.	0	n.s.	0	n.s.	0	n.s.	0	n.s.	0	n.s.	0	n.s.	0	n.s.	0	n.s.	0	n.s.	0	n.s.	0	n.s.	0	n.s.	0	n.s.	0	n.s.	0	n.s.	0	n.s.	0	n.s.	0	n.s.	0	n.s.	0	n.s.	0	n.s.
MITF	6624	204	<0,001	0	n.s.	0	n.s.	0	n.s.	268	<0,001	212	<0,001	372	<0,001	200	<0,001	312	<0,001	226	<0,001	360	<0,001	290	<0,001	0	n.s.	270	<0,001	190	<0,001	240	0.012	0	n.s.	342	0.002	212	<0,001	400	<0,001	216	<0,001	256	<0,001	0	n.s.	652	<0,001
MIXL1	120996	2904	<0,001	0	n.s.	0	n.s.	0	n.s.	3659	<0,001	3494	<0,001	5346	<0,001	3104	<0,001	3243	<0,001	2870	<0,001	4910	<0,001	0	n.s.	0	n.s.	4056	<0,001	2390	<0,001	3821	<0,001	0	n.s.	0	n.s.	2890	<0,001	4427	<0,001	2931	<0,001	3244	<0,001	2158	<0,001	6809	<0,001
MLX	34896	828	<0,001	0	n.s.	0	n.s.	0	n.s.	1126	<0,001	930	<0,001	1633	<0,001	906	<0,001	1026	<0,001	923	<0,001	1494	<0,001	1327	<0,001	0	n.s.	1178	<0,001	735	<0,001	0	n.s.	0	n.s.	0	n.s.	842	<0,001	1475	<0,001	855	0.001	950	<0,001	0	n.s.	2296	<0,001
MLXIPL	64751	1321	<0,001	0	n.s.	0	n.s.	0	n.s.	1850	<0,001	1607	<0,001	2772	<0,001	0	n.s.	1593	<0,001	1537	<0,001	2563	<0,001	0	n.s.	0	n.s.	2042	0.006	1186	<0,001	0	n.s.	0	n.s.	0	n.s.	1485	<0,001	2407	<0,001	1508	0.005	0	n.s.	0	n.s.	3784	<0,001
MNT	158749	3285	<0,001	0	n.s.	0	n.s.	0	n.s.	4426	<0,001	3831	<0,001	6822	<0,001	0	n.s.	3919	<0,001	3719	<0,001	6328	<0,001	0	n.s.	0	n.s.	5013	<0,001	2900	<0,001	0	n.s.	0	n.s.	0	n.s.	3516	<0,001	5949	<0,001	3619	<0,001	3827	0.006	0	n.s.	9182	<0,001
MNX1	121489	2950	<0,001	0	n.s.	0	n.s.	0	n.s.	3686	<0,001	3421	<0,001	5400	<0,001	3005	<0,001	3309	<0,001	2950	<0,001	4887	<0,001	0	n.s.	0	n.s.	4298	<0,001	2353	<0,001	3790	0.001	0	n.s.	0	n.s.	3016	<0,001	4644	<0,001	3025	<0,001	3266	<0,001	0	n.s.	7080	<0,001
MSC	29653	565	0.022	0	n.s.	0	n.s.	0	n.s.	0	n.s.	0	n.s.	0	n.s.	0	n.s.	700	<0,001	0	n.s.	0	n.s.	0	n.s.	0	n.s.	0	n.s.	0	n.s.	0	n.s.	0	n.s.	0	n.s.	0	n.s.	0	n.s.	0	n.s.	0	n.s.	0	n.s.	0	n.s.
MSX1	137486	2921	<0,001	0	n.s.	0	n.s.	0	n.s.	3926	<0,001	3628	<0,001	5595	<0,001	3269	0.002	3272	<0,001	3034	<0,001	5342	<0,001	0	n.s.	0	n.s.	4371	<0,001	2566	<0,001	4203	0.038	0	n.s.	0	n.s.	3075	<0,001	4782	<0,001	3180	<0,001	3591	<0,001	2373	0.007	7192	<0,001
MSX2	77901	1879	<0,001	0	n.s.	0	n.s.	0	n.s.	2392	<0,001	2257	<0,001	3313	<0,001	1978	<0,001	2057	<0,001	1885	<0,001	3142	<0,001	0	n.s.	0	n.s.	2665	<0,001	1572	<0,001	2453	0.005	0	n.s.	0	n.s.	1889	<0,001	2896	<0,001	1885	<0,001	2129	<0,001	1383	0.006	4393	<0,001
MTF1	2785	0	n.s.	0	n.s.	0	n.s.	0	n.s.	0	n.s.	0	n.s.	0	n.s.	0	n.s.	0	n.s.	0	n.s.	0	n.s.	0	n.s.	0	n.s.	0	n.s.	0	n.s.	0	n.s.	0	n.s.	0	n.s.	0	n.s.	0	n.s.	0	n.s.	0	n.s.	0	n.s.	0	n.s.
MXI1	51685	1020	<0,001	0	n.s.	0	n.s.	0	n.s.	1412	0.012	0	n.s.	2219	<0,001	0	n.s.	1248	<0,001	1264	<0,001	1992	0.017	1917	<0,001	0	n.s.	0	n.s.	936	0.001	0	n.s.	0	n.s.	0	n.s.	1174	<0,001	1991	<0,001	0	n.s.	0	n.s.	0	n.s.	3069	<0,001
MYB	119010	0	n.s.	0	n.s.	0	n.s.	0	n.s.	0	n.s.	0	n.s.	0	n.s.	0	n.s.	0	n.s.	0	n.s.	0	n.s.	0	n.s.	0	n.s.	0	n.s.	0	n.s.	0	n.s.	0	n.s.	0	n.s.	0	n.s.	0	n.s.	0	n.s.	0	n.s.	0	n.s.	0	n.s.
MYBL1	28313	537	0.033	0	n.s.	0	n.s.	0	n.s.	821	<0,001	727	<0,001	1178	0.015	735	0.001	620	0.031	0	n.s.	1119	0.011	0	n.s.	1002	0.014	946	<0,001	0	n.s.	0	n.s.	0	n.s.	0	n.s.	0	n.s.	0	n.s.	0	n.s.	0	n.s.	0	n.s.	1504	<0,001
MYBL2	3206	76	0.01	0	n.s.	0	n.s.	0	n.s.	0	n.s.	90	0.035	148	0.044	0	n.s.	0	n.s.	0	n.s.	148	0.009	0	n.s.	0	n.s.	118	0.034	0	n.s.	122	0.033	0	n.s.	0	n.s.	0	n.s.	131	0.016	0	n.s.	0	n.s.	0	n.s.	211	<0,001
MYC	36569	733	<0,001	0	n.s.	0	n.s.	0	n.s.	1035	0.001	0	n.s.	1622	<0,001	0	n.s.	905	<0,001	917	<0,001	1456	0.001	1358	0.002	0	n.s.	0	n.s.	697	<0,001	0	n.s.	0	n.s.	0	n.s.	849	<0,001	1426	<0,001	0	n.s.	0	n.s.	0	n.s.	2171	<0,001
MYCN	50030	954	0.002	0	n.s.	0	n.s.	0	n.s.	0	n.s.	0	n.s.	2152	<0,001	0	n.s.	1186	<0,001	1182	<0,001	1972	0.001	1802	0.024	0	n.s.	0	n.s.	906	0.001	0	n.s.	0	n.s.	0	n.s.	1130	<0,001	1832	<0,001	0	n.s.	0	n.s.	0	n.s.	2894	<0,001
MYF6	35518	694	0.001	0	n.s.	0	n.s.	0	n.s.	0	n.s.	0	n.s.	0	n.s.	0	n.s.	0	n.s.	777	0.02	0	n.s.	0	n.s.	0	n.s.	0	n.s.	0	n.s.	0	n.s.	0	n.s.	0	n.s.	0	n.s.	0	n.s.	0	n.s.	0	n.s.	0	n.s.	0	n.s.
MZF1	237858	0	n.s.	0	n.s.	0	n.s.	0	n.s.	0	n.s.	0	n.s.	0	n.s.	0	n.s.	0	n.s.	0	n.s.	0	n.s.	0	n.s.	0	n.s.	0	n.s.	0	n.s.	0	n.s.	0	n.s.	0	n.s.	0	n.s.	0	n.s.	0	n.s.	0	n.s.	0	n.s.	0	n.s.
MZF1(var,2)	131612	0	n.s.	3433	0.013	0	n.s.	0	n.s.	0	n.s.	0	n.s.	0	n.s.	0	n.s.	0	n.s.	0	n.s.	0	n.s.	0	n.s.	0	n.s.	0	n.s.	0	n.s.	0	n.s.	0	n.s.	0	n.s.	0	n.s.	0	n.s.	0	n.s.	0	n.s.	0	n.s.	0	n.s.
NEUROD1	17344	0	n.s.	0	n.s.	0	n.s.	0	n.s.	0	n.s.	0	n.s.	0	n.s.	0	n.s.	0	n.s.	0	n.s.	0	n.s.	0	n.s.	0	n.s.	0	n.s.	0	n.s.	0	n.s.	0	n.s.	0	n.s.	0	n.s.	0	n.s.	0	n.s.	0	n.s.	0	n.s.	0	n.s.
NEUROD2	472370	0	n.s.	0	n.s.	0	n.s.	0	n.s.	0	n.s.	0	n.s.	0	n.s.	0	n.s.	0	n.s.	0	n.s.	0	n.s.	0	n.s.	0	n.s.	0	n.s.	0	n.s.	0	n.s.	0	n.s.	0	n.s.	0	n.s.	0	n.s.	0	n.s.	0	n.s.	0	n.s.	0	n.s.
NEUROG2	47062	0	n.s.	0	n.s.	0	n.s.	0	n.s.	0	n.s.	0	n.s.	0	n.s.	0	n.s.	1047	0.001	0	n.s.	0	n.s.	0	n.s.	0	n.s.	0	n.s.	820	0.04	0	n.s.	0	n.s.	0	n.s.	1036	0.013	0	n.s.	0	n.s.	0	n.s.	0	n.s.	0	n.s.
NFATC2	74540	1462	<0,001	0	n.s.	0	n.s.	0	n.s.	2048	0.001	1794	<0,001	3089	<0,001	0	n.s.	1725	<0,001	0	n.s.	2886	0.001	0	n.s.	0	n.s.	0	n.s.	0	n.s.	0	n.s.	0	n.s.	0	n.s.	0	n.s.	2659	<0,001	0	n.s.	1854	0.002	0	n.s.	3836	<0,001
NFATC3	59766	1199	<0,001	0	n.s.	0	n.s.	0	n.s.	1643	0.003	1438	0.001	2420	0.023	0	n.s.	1356	<0,001	0	n.s.	0	n.s.	0	n.s.	0	n.s.	0	n.s.	0	n.s.	0	n.s.	0	n.s.	0	n.s.	0	n.s.	0	n.s.	0	n.s.	1464	0.042	0	n.s.	0	n.s.
NFE2	23080	0	n.s.	0	n.s.	0	n.s.	0	n.s.	0	n.s.	0	n.s.	0	n.s.	0	n.s.	0	n.s.	525	0.006	0	n.s.	0	n.s.	0	n.s.	0	n.s.	0	n.s.	0	n.s.	0	n.s.	0	n.s.	0	n.s.	0	n.s.	0	n.s.	0	n.s.	0	n.s.	0	n.s.
NFIA	56804	1144	<0,001	0	n.s.	0	n.s.	0	n.s.	1611	<0,001	1437	<0,001	2412	<0,001	0	n.s.	1309	<0,001	1255	0.001	2271	<0,001	0	n.s.	0	n.s.	1835	<0,001	1049	<0,001	0	n.s.	0	n.s.	2482	0.034	1234	0.023	2123	<0,001	1303	0.044	1440	0.001	0	n.s.	3076	<0,001
NFIC	18439	371	0.005	0	n.s.	0	n.s.	0	n.s.	0	n.s.	0	n.s.	770	0.04	0	n.s.	418	0.015	0	n.s.	741	0.013	0	n.s.	0	n.s.	0	n.s.	0	n.s.	0	n.s.	0	n.s.	843	0.046	0	n.s.	690	<0,001	0	n.s.	0	n.s.	0	n.s.	1011	<0,001
NFIC::TLX1	1557	0	n.s.	0	n.s.	0	n.s.	0	n.s.	0	n.s.	0	n.s.	0	n.s.	0	n.s.	0	n.s.	0	n.s.	0	n.s.	0	n.s.	0	n.s.	0	n.s.	0	n.s.	0	n.s.	0	n.s.	0	n.s.	0	n.s.	0	n.s.	0	n.s.	0	n.s.	0	n.s.	0	n.s.
NFIL3	8315	190	<0,001	0	n.s.	0	n.s.	0	n.s.	0	n.s.	212	0.048	0	n.s.	0	n.s.	194	0.041	0	n.s.	0	n.s.	0	n.s.	0	n.s.	0	n.s.	0	n.s.	0	n.s.	0	n.s.	0	n.s.	0	n.s.	0	n.s.	0	n.s.	0	n.s.	0	n.s.	0	n.s.
NFIX	601757	0	n.s.	0	n.s.	0	n.s.	0	n.s.	0	n.s.	0	n.s.	0	n.s.	0	n.s.	0	n.s.	0	n.s.	0	n.s.	0	n.s.	0	n.s.	0	n.s.	0	n.s.	0	n.s.	0	n.s.	0	n.s.	0	n.s.	0	n.s.	0	n.s.	0	n.s.	0	n.s.	0	n.s.
NFKB1	11419	0	n.s.	0	n.s.	0	n.s.	0	n.s.	0	n.s.	0	n.s.	0	n.s.	0	n.s.	0	n.s.	0	n.s.	0	n.s.	0	n.s.	0	n.s.	0	n.s.	0	n.s.	0	n.s.	0	n.s.	0	n.s.	0	n.s.	0	n.s.	0	n.s.	0	n.s.	0	n.s.	0	n.s.
NFKB2	24651	0	n.s.	0	n.s.	0	n.s.	0	n.s.	0	n.s.	0	n.s.	0	n.s.	0	n.s.	0	n.s.	0	n.s.	0	n.s.	0	n.s.	0	n.s.	0	n.s.	0	n.s.	0	n.s.	0	n.s.	0	n.s.	0	n.s.	0	n.s.	0	n.s.	0	n.s.	0	n.s.	0	n.s.
NFYA	14040	0	n.s.	0	n.s.	0	n.s.	0	n.s.	0	n.s.	0	n.s.	0	n.s.	0	n.s.	0	n.s.	0	n.s.	0	n.s.	0	n.s.	0	n.s.	0	n.s.	0	n.s.	0	n.s.	0	n.s.	0	n.s.	0	n.s.	0	n.s.	0	n.s.	0	n.s.	0	n.s.	0	n.s.
NFYB	8749	0	n.s.	0	n.s.	0	n.s.	0	n.s.	0	n.s.	0	n.s.	0	n.s.	0	n.s.	0	n.s.	0	n.s.	0	n.s.	0	n.s.	0	n.s.	0	n.s.	0	n.s.	0	n.s.	0	n.s.	0	n.s.	0	n.s.	0	n.s.	0	n.s.	0	n.s.	0	n.s.	0	n.s.
NHLH1	134447	0	n.s.	0	n.s.	0	n.s.	0	n.s.	0	n.s.	0	n.s.	0	n.s.	0	n.s.	0	n.s.	0	n.s.	0	n.s.	0	n.s.	0	n.s.	0	n.s.	0	n.s.	0	n.s.	0	n.s.	0	n.s.	0	n.s.	0	n.s.	0	n.s.	0	n.s.	0	n.s.	0	n.s.
NKX2-3	178044	0	n.s.	0	n.s.	0	n.s.	0	n.s.	4680	0.022	0	n.s.	0	n.s.	0	n.s.	0	n.s.	0	n.s.	0	n.s.	0	n.s.	0	n.s.	0	n.s.	0	n.s.	0	n.s.	0	n.s.	0	n.s.	0	n.s.	0	n.s.	0	n.s.	0	n.s.	0	n.s.	8898	0.001
NKX2-8	619412	0	n.s.	0	n.s.	0	n.s.	0	n.s.	0	n.s.	0	n.s.	0	n.s.	0	n.s.	0	n.s.	0	n.s.	0	n.s.	0	n.s.	0	n.s.	0	n.s.	0	n.s.	0	n.s.	0	n.s.	0	n.s.	0	n.s.	0	n.s.	0	n.s.	0	n.s.	0	n.s.	0	n.s.
NKX3-2	56416	1049	0.017	0	n.s.	0	n.s.	0	n.s.	1543	0.007	0	n.s.	0	n.s.	0	n.s.	1210	0.018	1200	0.048	0	n.s.	0	n.s.	0	n.s.	1761	0.038	1018	0.001	0	n.s.	0	n.s.	0	n.s.	0	n.s.	0	n.s.	0	n.s.	1397	0.016	0	n.s.	0	n.s.
NKX6-1	195509	4331	<0,001	0	n.s.	0	n.s.	0	n.s.	5725	<0,001	5217	<0,001	8190	<0,001	4660	<0,001	4888	<0,001	4400	<0,001	7686	<0,001	0	n.s.	0	n.s.	6481	<0,001	3616	<0,001	0	n.s.	0	n.s.	0	n.s.	4509	<0,001	7012	<0,001	4584	<0,001	5159	<0,001	3323	0.009	10613	<0,001
NKX6-2	131688	3172	<0,001	0	n.s.	0	n.s.	0	n.s.	4049	<0,001	3762	<0,001	5564	<0,001	3232	<0,001	3336	<0,001	3121	<0,001	5209	<0,001	0	n.s.	0	n.s.	4491	<0,001	2565	<0,001	0	n.s.	0	n.s.	0	n.s.	3194	<0,001	4813	<0,001	3195	<0,001	3512	<0,001	2291	0.002	7335	<0,001
NOTO	140568	3183	<0,001	0	n.s.	0	n.s.	0	n.s.	4117	<0,001	3711	<0,001	5774	<0,001	0	n.s.	3510	<0,001	3180	<0,001	5468	<0,001	0	n.s.	0	n.s.	4481	<0,001	2641	<0,001	0	n.s.	0	n.s.	0	n.s.	3135	<0,001	4966	<0,001	3296	<0,001	3632	<0,001	0	n.s.	7583	<0,001
NR1A4::RXRA	2791	0	n.s.	0	n.s.	0	n.s.	0	n.s.	90	0.045	0	n.s.	132	0.032	0	n.s.	0	n.s.	74	0.03	125	0.037	0	n.s.	0	n.s.	106	0.022	0	n.s.	0	n.s.	0	n.s.	0	n.s.	0	n.s.	0	n.s.	86	0.004	0	n.s.	0	n.s.	0	n.s.
NR1H2::RXRA	26	0	n.s.	0	n.s.	0	n.s.	0	n.s.	0	n.s.	0	n.s.	0	n.s.	0	n.s.	0	n.s.	0	n.s.	0	n.s.	0	n.s.	0	n.s.	0	n.s.	0	n.s.	0	n.s.	0	n.s.	0	n.s.	0	n.s.	0	n.s.	0	n.s.	0	n.s.	0	n.s.	0	n.s.
NR1H4	12889	299	<0,001	0	n.s.	0	n.s.	0	n.s.	413	<0,001	349	<0,001	563	0.006	0	n.s.	349	<0,001	349	<0,001	548	0.001	0	n.s.	0	n.s.	433	0.017	288	<0,001	0	n.s.	0	n.s.	0	n.s.	0	n.s.	514	<0,001	336	0.002	355	0.002	0	n.s.	731	<0,001
NR2C2	59024	0	n.s.	0	n.s.	0	n.s.	0	n.s.	0	n.s.	0	n.s.	0	n.s.	0	n.s.	0	n.s.	0	n.s.	0	n.s.	0	n.s.	0	n.s.	0	n.s.	0	n.s.	0	n.s.	0	n.s.	0	n.s.	0	n.s.	0	n.s.	0	n.s.	0	n.s.	0	n.s.	0	n.s.
NR2F1	33046	627	0.021	0	n.s.	0	n.s.	0	n.s.	0	n.s.	801	0.011	0	n.s.	0	n.s.	735	0.006	0	n.s.	0	n.s.	0	n.s.	0	n.s.	0	n.s.	588	0.028	0	n.s.	0	n.s.	0	n.s.	0	n.s.	1153	0.024	0	n.s.	0	n.s.	0	n.s.	0	n.s.
NR2F2	14297	304	0.001	0	n.s.	0	n.s.	0	n.s.	0	n.s.	365	0.009	631	0.001	0	n.s.	350	<0,001	326	0.03	587	0.007	0	n.s.	0	n.s.	487	0.005	0	n.s.	0	n.s.	0	n.s.	0	n.s.	0	n.s.	522	0.013	0	n.s.	0	n.s.	0	n.s.	777	0.002
NR3C1	4406	0	n.s.	0	n.s.	0	n.s.	0	n.s.	0	n.s.	0	n.s.	0	n.s.	0	n.s.	0	n.s.	0	n.s.	0	n.s.	0	n.s.	0	n.s.	158	0.03	0	n.s.	0	n.s.	0	n.s.	0	n.s.	0	n.s.	0	n.s.	125	0.008	0	n.s.	0	n.s.	0	n.s.
NR3C2	4440	0	n.s.	0	n.s.	0	n.s.	0	n.s.	0	n.s.	0	n.s.	0	n.s.	0	n.s.	0	n.s.	0	n.s.	0	n.s.	0	n.s.	0	n.s.	158	0.037	0	n.s.	0	n.s.	0	n.s.	0	n.s.	0	n.s.	0	n.s.	127	0.005	0	n.s.	96	0.047	0	n.s.
NR4A1	32288	646	<0,001	0	n.s.	0	n.s.	0	n.s.	960	<0,001	820	<0,001	1388	<0,001	0	n.s.	764	<0,001	0	n.s.	1321	<0,001	0	n.s.	0	n.s.	1064	0.001	0	n.s.	1034	0.036	0	n.s.	0	n.s.	0	n.s.	1157	0.002	0	n.s.	0	n.s.	0	n.s.	1752	<0,001
NR4A2	69953	0	n.s.	0	n.s.	0	n.s.	0	n.s.	0	n.s.	0	n.s.	0	n.s.	0	n.s.	1549	<0,001	1527	0.001	0	n.s.	0	n.s.	0	n.s.	0	n.s.	1202	0.039	0	n.s.	0	n.s.	0	n.s.	0	n.s.	0	n.s.	0	n.s.	0	n.s.	0	n.s.	3556	0.004
NR4A2::RXRA	8175	0	n.s.	0	n.s.	0	n.s.	0	n.s.	0	n.s.	0	n.s.	0	n.s.	0	n.s.	0	n.s.	193	0.036	0	n.s.	0	n.s.	0	n.s.	0	n.s.	157	0.048	0	n.s.	0	n.s.	0	n.s.	0	n.s.	0	n.s.	0	n.s.	0	n.s.	0	n.s.	0	n.s.
NRF1	536442	0	n.s.	0	n.s.	0	n.s.	0	n.s.	0	n.s.	0	n.s.	0	n.s.	0	n.s.	0	n.s.	0	n.s.	0	n.s.	0	n.s.	0	n.s.	0	n.s.	0	n.s.	0	n.s.	0	n.s.	0	n.s.	0	n.s.	0	n.s.	0	n.s.	0	n.s.	0	n.s.	0	n.s.
NRL	183935	3283	0.032	0	n.s.	0	n.s.	0	n.s.	0	n.s.	0	n.s.	0	n.s.	0	n.s.	0	n.s.	0	n.s.	0	n.s.	0	n.s.	0	n.s.	0	n.s.	0	n.s.	0	n.s.	0	n.s.	0	n.s.	0	n.s.	0	n.s.	0	n.s.	0	n.s.	0	n.s.	0	n.s.
OLIG1	72994	1330	0.048	0	n.s.	0	n.s.	0	n.s.	0	n.s.	0	n.s.	0	n.s.	0	n.s.	0	n.s.	0	n.s.	0	n.s.	0	n.s.	0	n.s.	0	n.s.	0	n.s.	0	n.s.	0	n.s.	0	n.s.	0	n.s.	0	n.s.	0	n.s.	0	n.s.	0	n.s.	0	n.s.
OLIG2	50111	954	0.003	0	n.s.	0	n.s.	0	n.s.	0	n.s.	1188	0.017	0	n.s.	0	n.s.	0	n.s.	0	n.s.	0	n.s.	0	n.s.	0	n.s.	0	n.s.	0	n.s.	0	n.s.	0	n.s.	0	n.s.	0	n.s.	0	n.s.	0	n.s.	0	n.s.	0	n.s.	0	n.s.
OLIG3	148302	2689	0.006	0	n.s.	0	n.s.	0	n.s.	0	n.s.	0	n.s.	0	n.s.	0	n.s.	0	n.s.	0	n.s.	0	n.s.	0	n.s.	0	n.s.	0	n.s.	0	n.s.	0	n.s.	0	n.s.	0	n.s.	0	n.s.	0	n.s.	0	n.s.	0	n.s.	0	n.s.	0	n.s.
ONECUT1	6645	176	<0,001	0	n.s.	0	n.s.	0	n.s.	211	0.003	225	<0,001	328	<0,001	184	0.018	177	<0,001	0	n.s.	282	0.019	0	n.s.	0	n.s.	234	0.017	0	n.s.	0	n.s.	0	n.s.	0	n.s.	181	<0,001	298	<0,001	175	0.022	216	<0,001	0	n.s.	421	<0,001
ONECUT2	5159	124	0.001	0	n.s.	0	n.s.	0	n.s.	166	0.006	162	<0,001	235	0.019	0	n.s.	139	0.001	0	n.s.	233	0.003	0	n.s.	0	n.s.	0	n.s.	0	n.s.	0	n.s.	0	n.s.	0	n.s.	0	n.s.	232	<0,001	0	n.s.	164	<0,001	0	n.s.	328	<0,001
ONECUT3	1452	0	n.s.	0	n.s.	0	n.s.	0	n.s.	0	n.s.	45	0.038	0	n.s.	0	n.s.	0	n.s.	0	n.s.	0	n.s.	0	n.s.	0	n.s.	0	n.s.	0	n.s.	0	n.s.	0	n.s.	0	n.s.	0	n.s.	0	n.s.	0	n.s.	0	n.s.	0	n.s.	0	n.s.
OTX1	308834	6555	<0,001	0	n.s.	0	n.s.	0	n.s.	8785	<0,001	8078	<0,001	12840	<0,001	7336	<0,001	7158	<0,001	6925	<0,001	11997	<0,001	0	n.s.	0	n.s.	9897	<0,001	5507	<0,001	9330	0.001	0	n.s.	0	n.s.	6911	<0,001	10802	<0,001	7113	<0,001	7836	<0,001	5174	0.002	16438	<0,001
OTX2	160925	3632	<0,001	0	n.s.	0	n.s.	0	n.s.	4616	<0,001	4386	<0,001	6927	<0,001	3956	<0,001	3895	<0,001	3758	<0,001	6364	<0,001	0	n.s.	0	n.s.	5282	<0,001	2983	<0,001	0	n.s.	0	n.s.	0	n.s.	3771	<0,001	5752	<0,001	3795	<0,001	4196	<0,001	2752	0.012	8734	<0,001
PAX1	27412	0	n.s.	0	n.s.	0	n.s.	0	n.s.	0	n.s.	0	n.s.	0	n.s.	0	n.s.	0	n.s.	0	n.s.	0	n.s.	0	n.s.	0	n.s.	0	n.s.	0	n.s.	0	n.s.	0	n.s.	0	n.s.	0	n.s.	0	n.s.	0	n.s.	0	n.s.	0	n.s.	0	n.s.
PAX3	7271	194	<0,001	0	n.s.	0	n.s.	0	n.s.	268	<0,001	243	<0,001	357	<0,001	0	n.s.	0	n.s.	182	0.006	325	0.001	0	n.s.	0	n.s.	0	n.s.	0	n.s.	0	n.s.	0	n.s.	0	n.s.	212	<0,001	317	<0,001	219	<0,001	208	0.006	0	n.s.	466	<0,001
PAX4	49094	1258	<0,001	0	n.s.	0	n.s.	0	n.s.	1606	<0,001	1534	<0,001	2310	<0,001	1223	0.001	1334	<0,001	1269	<0,001	2031	<0,001	1798	0.002	0	n.s.	1700	<0,001	967	<0,001	1655	<0,001	0	n.s.	0	n.s.	1239	<0,001	1888	<0,001	1248	<0,001	1412	<0,001	928	<0,001	2922	<0,001
PAX5	36438	0	n.s.	0	n.s.	0	n.s.	0	n.s.	0	n.s.	0	n.s.	0	n.s.	0	n.s.	0	n.s.	0	n.s.	0	n.s.	0	n.s.	0	n.s.	0	n.s.	0	n.s.	0	n.s.	0	n.s.	0	n.s.	0	n.s.	0	n.s.	0	n.s.	0	n.s.	0	n.s.	0	n.s.
Pax6	5601	0	n.s.	0	n.s.	0	n.s.	0	n.s.	0	n.s.	0	n.s.	0	n.s.	0	n.s.	0	n.s.	0	n.s.	0	n.s.	0	n.s.	0	n.s.	0	n.s.	0	n.s.	0	n.s.	0	n.s.	0	n.s.	0	n.s.	0	n.s.	0	n.s.	0	n.s.	0	n.s.	0	n.s.
PAX7	8753	238	<0,001	0	n.s.	0	n.s.	0	n.s.	302	<0,001	307	<0,001	449	<0,001	0	n.s.	210	0.013	209	0.019	397	<0,001	0	n.s.	0	n.s.	0	n.s.	0	n.s.	0	n.s.	0	n.s.	0	n.s.	255	<0,001	366	<0,001	240	0.001	257	<0,001	0	n.s.	576	<0,001
PAX9	7560	0	n.s.	0	n.s.	0	n.s.	0	n.s.	0	n.s.	0	n.s.	0	n.s.	0	n.s.	0	n.s.	0	n.s.	0	n.s.	0	n.s.	0	n.s.	0	n.s.	0	n.s.	0	n.s.	0	n.s.	0	n.s.	0	n.s.	0	n.s.	0	n.s.	0	n.s.	0	n.s.	0	n.s.
PBX1	2722	69	0.003	0	n.s.	0	n.s.	0	n.s.	92	0.014	77	0.044	0	n.s.	0	n.s.	71	0.036	0	n.s.	0	n.s.	0	n.s.	0	n.s.	103	0.026	0	n.s.	0	n.s.	0	n.s.	0	n.s.	73	0.035	0	n.s.	0	n.s.	0	n.s.	0	n.s.	0	n.s.
PBX2	5745	0	n.s.	0	n.s.	0	n.s.	0	n.s.	0	n.s.	0	n.s.	0	n.s.	0	n.s.	0	n.s.	0	n.s.	0	n.s.	0	n.s.	0	n.s.	0	n.s.	0	n.s.	0	n.s.	0	n.s.	0	n.s.	0	n.s.	0	n.s.	0	n.s.	0	n.s.	0	n.s.	0	n.s.
PBX3	924	0	n.s.	0	n.s.	0	n.s.	0	n.s.	0	n.s.	0	n.s.	0	n.s.	0	n.s.	0	n.s.	0	n.s.	0	n.s.	0	n.s.	0	n.s.	0	n.s.	0	n.s.	0	n.s.	0	n.s.	0	n.s.	0	n.s.	0	n.s.	0	n.s.	0	n.s.	0	n.s.	0	n.s.
PDX1	56945	1349	<0,001	0	n.s.	0	n.s.	0	n.s.	1762	<0,001	1639	<0,001	2484	<0,001	1421	<0,001	1442	<0,001	1368	<0,001	2221	0.002	0	n.s.	0	n.s.	1959	<0,001	1078	<0,001	1788	0.031	0	n.s.	0	n.s.	1380	<0,001	2060	<0,001	1375	<0,001	1594	<0,001	0	n.s.	3201	<0,001
PHOX2A	18610	541	<0,001	0	n.s.	0	n.s.	0	n.s.	614	<0,001	583	<0,001	945	<0,001	0	n.s.	554	<0,001	474	<0,001	0	n.s.	0	n.s.	0	n.s.	606	0.032	389	<0,001	0	n.s.	0	n.s.	0	n.s.	495	<0,001	764	<0,001	485	<0,001	570	<0,001	351	0.037	1166	<0,001
PITX3	75307	1626	<0,001	0	n.s.	0	n.s.	0	n.s.	2141	<0,001	1978	<0,001	3213	<0,001	1867	<0,001	1756	<0,001	1740	<0,001	3014	<0,001	0	n.s.	0	n.s.	2442	<0,001	1406	<0,001	0	n.s.	0	n.s.	0	n.s.	1720	<0,001	2623	<0,001	1711	0.049	1912	<0,001	0	n.s.	4002	<0,001
PKNOX1	3852	91	0.005	0	n.s.	0	n.s.	0	n.s.	0	n.s.	0	n.s.	0	n.s.	0	n.s.	0	n.s.	0	n.s.	0	n.s.	0	n.s.	0	n.s.	0	n.s.	0	n.s.	0	n.s.	0	n.s.	0	n.s.	0	n.s.	0	n.s.	0	n.s.	0	n.s.	0	n.s.	0	n.s.
PKNOX2	5192	121	0.002	0	n.s.	0	n.s.	0	n.s.	0	n.s.	0	n.s.	0	n.s.	0	n.s.	126	0.039	0	n.s.	0	n.s.	0	n.s.	0	n.s.	0	n.s.	0	n.s.	0	n.s.	0	n.s.	0	n.s.	130	0.032	0	n.s.	0	n.s.	0	n.s.	0	n.s.	0	n.s.
PLAG1	8378	0	n.s.	0	n.s.	0	n.s.	0	n.s.	0	n.s.	0	n.s.	0	n.s.	0	n.s.	0	n.s.	0	n.s.	0	n.s.	0	n.s.	0	n.s.	0	n.s.	0	n.s.	0	n.s.	0	n.s.	0	n.s.	0	n.s.	0	n.s.	0	n.s.	0	n.s.	0	n.s.	0	n.s.
POU1F1	1180	39	<0,001	0	n.s.	0	n.s.	0	n.s.	0	n.s.	42	0.006	0	n.s.	0	n.s.	41	0.002	0	n.s.	0	n.s.	0	n.s.	0	n.s.	0	n.s.	0	n.s.	0	n.s.	0	n.s.	0	n.s.	0	n.s.	0	n.s.	0	n.s.	0	n.s.	0	n.s.	76	0.02
POU2F1	6321	167	<0,001	0	n.s.	0	n.s.	0	n.s.	218	<0,001	207	<0,001	298	0.001	0	n.s.	189	<0,001	177	<0,001	0	n.s.	0	n.s.	0	n.s.	226	0.01	136	0.003	0	n.s.	0	n.s.	0	n.s.	0	n.s.	247	0.007	0	n.s.	179	0.015	0	n.s.	367	0.001
POU2F2	10324	272	<0,001	0	n.s.	0	n.s.	0	n.s.	336	<0,001	336	<0,001	482	<0,001	287	0.002	286	<0,001	265	<0,001	0	n.s.	0	n.s.	0	n.s.	0	n.s.	219	<0,001	0	n.s.	0	n.s.	0	n.s.	253	0.006	414	<0,001	260	0.028	301	<0,001	0	n.s.	648	<0,001
POU3F1	5637	159	<0,001	0	n.s.	0	n.s.	0	n.s.	199	<0,001	198	<0,001	266	0.002	164	0.005	186	<0,001	151	0.001	0	n.s.	0	n.s.	0	n.s.	221	<0,001	125	0.001	0	n.s.	0	n.s.	0	n.s.	140	0.032	227	0.003	148	0.037	160	0.021	0	n.s.	355	<0,001
POU3F2	6912	189	<0,001	0	n.s.	0	n.s.	0	n.s.	219	0.003	231	<0,001	352	<0,001	210	<0,001	232	<0,001	189	<0,001	0	n.s.	0	n.s.	0	n.s.	276	<0,001	170	<0,001	0	n.s.	0	n.s.	0	n.s.	180	0.002	293	<0,001	183	0.015	210	<0,001	0	n.s.	447	<0,001
POU3F3	1777	57	<0,001	0	n.s.	0	n.s.	0	n.s.	64	0.013	63	0.001	0	n.s.	0	n.s.	59	<0,001	0	n.s.	0	n.s.	0	n.s.	0	n.s.	0	n.s.	48	0.002	0	n.s.	0	n.s.	0	n.s.	0	n.s.	76	0.03	0	n.s.	57	0.034	0	n.s.	109	0.02
POU3F4	11741	294	<0,001	0	n.s.	0	n.s.	0	n.s.	373	<0,001	364	<0,001	505	0.023	315	0.008	319	<0,001	298	<0,001	0	n.s.	0	n.s.	0	n.s.	417	0.001	245	<0,001	0	n.s.	0	n.s.	0	n.s.	0	n.s.	457	<0,001	0	n.s.	0	n.s.	0	n.s.	709	<0,001
POU4F1	641	0	n.s.	0	n.s.	0	n.s.	0	n.s.	0	n.s.	0	n.s.	0	n.s.	0	n.s.	0	n.s.	0	n.s.	0	n.s.	0	n.s.	0	n.s.	0	n.s.	0	n.s.	0	n.s.	0	n.s.	0	n.s.	0	n.s.	0	n.s.	0	n.s.	0	n.s.	0	n.s.	0	n.s.
POU4F2	119	0	n.s.	0	n.s.	0	n.s.	0	n.s.	0	n.s.	0	n.s.	0	n.s.	0	n.s.	0	n.s.	0	n.s.	0	n.s.	0	n.s.	0	n.s.	0	n.s.	0	n.s.	0	n.s.	0	n.s.	0	n.s.	0	n.s.	0	n.s.	0	n.s.	0	n.s.	0	n.s.	0	n.s.
POU4F3	162	0	n.s.	0	n.s.	0	n.s.	0	n.s.	0	n.s.	0	n.s.	0	n.s.	0	n.s.	0	n.s.	0	n.s.	0	n.s.	0	n.s.	0	n.s.	0	n.s.	0	n.s.	0	n.s.	0	n.s.	0	n.s.	0	n.s.	0	n.s.	0	n.s.	0	n.s.	0	n.s.	0	n.s.
POU5F1	9476	249	<0,001	0	n.s.	0	n.s.	0	n.s.	302	<0,001	309	<0,001	429	0.002	266	0.002	276	<0,001	261	<0,001	401	0.006	0	n.s.	0	n.s.	340	0.001	198	0.001	0	n.s.	0	n.s.	0	n.s.	237	0.003	387	<0,001	242	0.022	284	<0,001	0	n.s.	591	<0,001
POU5F1B	18046	471	<0,001	0	n.s.	0	n.s.	0	n.s.	609	<0,001	575	<0,001	827	<0,001	497	<0,001	490	<0,001	471	<0,001	0	n.s.	0	n.s.	0	n.s.	665	<0,001	378	<0,001	0	n.s.	0	n.s.	0	n.s.	449	<0,001	719	<0,001	448	0.008	510	<0,001	0	n.s.	1091	<0,001
POU6F1	10872	246	<0,001	0	n.s.	0	n.s.	0	n.s.	340	<0,001	318	<0,001	0	n.s.	0	n.s.	286	<0,001	298	<0,001	0	n.s.	0	n.s.	0	n.s.	0	n.s.	212	0.012	0	n.s.	0	n.s.	0	n.s.	0	n.s.	394	0.046	0	n.s.	294	0.015	0	n.s.	592	0.006
POU6F2	33359	830	<0,001	0	n.s.	0	n.s.	0	n.s.	1088	<0,001	991	<0,001	1515	<0,001	845	0.002	870	<0,001	860	<0,001	1355	<0,001	0	n.s.	0	n.s.	1166	<0,001	686	<0,001	0	n.s.	0	n.s.	0	n.s.	828	<0,001	1232	<0,001	834	<0,001	923	<0,001	0	n.s.	1940	<0,001
PPARA::RXRA	624	0	n.s.	0	n.s.	0	n.s.	0	n.s.	0	n.s.	0	n.s.	0	n.s.	0	n.s.	0	n.s.	0	n.s.	0	n.s.	0	n.s.	0	n.s.	0	n.s.	0	n.s.	0	n.s.	0	n.s.	0	n.s.	0	n.s.	0	n.s.	0	n.s.	0	n.s.	0	n.s.	0	n.s.
PPARG	716	0	n.s.	0	n.s.	0	n.s.	0	n.s.	0	n.s.	0	n.s.	0	n.s.	0	n.s.	0	n.s.	0	n.s.	0	n.s.	0	n.s.	0	n.s.	0	n.s.	0	n.s.	0	n.s.	0	n.s.	0	n.s.	0	n.s.	0	n.s.	0	n.s.	0	n.s.	0	n.s.	0	n.s.
PRDM1	28723	613	<0,001	0	n.s.	0	n.s.	0	n.s.	809	0.007	689	0.038	0	n.s.	0	n.s.	667	<0,001	0	n.s.	1151	0.002	0	n.s.	0	n.s.	970	<0,001	521	0.013	0	n.s.	0	n.s.	0	n.s.	0	n.s.	1014	0.013	0	n.s.	734	0.013	0	n.s.	1554	<0,001
PROP1	7541	239	<0,001	0	n.s.	0	n.s.	0	n.s.	240	0.001	238	<0,001	367	<0,001	204	0.026	249	<0,001	205	<0,001	0	n.s.	0	n.s.	0	n.s.	282	<0,001	163	0.001	265	0.028	0	n.s.	0	n.s.	194	0.003	329	<0,001	195	0.027	232	<0,001	0	n.s.	517	<0,001
PROX1	22942	0	n.s.	0	n.s.	0	n.s.	0	n.s.	0	n.s.	0	n.s.	0	n.s.	0	n.s.	530	0.002	0	n.s.	0	n.s.	0	n.s.	0	n.s.	0	n.s.	0	n.s.	0	n.s.	0	n.s.	0	n.s.	0	n.s.	0	n.s.	0	n.s.	0	n.s.	0	n.s.	0	n.s.
PRRX1	81340	2075	<0,001	0	n.s.	0	n.s.	0	n.s.	2593	<0,001	2542	<0,001	3719	<0,001	2167	<0,001	2232	<0,001	2026	<0,001	3347	<0,001	0	n.s.	0	n.s.	2887	<0,001	1711	<0,001	2637	<0,001	0	n.s.	3527	0.015	2055	<0,001	3084	<0,001	2068	<0,001	2310	<0,001	1508	<0,001	4761	<0,001
RARA	378	0	n.s.	0	n.s.	0	n.s.	0	n.s.	0	n.s.	0	n.s.	0	n.s.	0	n.s.	0	n.s.	0	n.s.	0	n.s.	0	n.s.	0	n.s.	0	n.s.	0	n.s.	0	n.s.	0	n.s.	0	n.s.	0	n.s.	0	n.s.	0	n.s.	0	n.s.	0	n.s.	0	n.s.
RARA(var,2)	1570	0	n.s.	0	n.s.	0	n.s.	0	n.s.	0	n.s.	0	n.s.	0	n.s.	0	n.s.	0	n.s.	0	n.s.	0	n.s.	0	n.s.	0	n.s.	0	n.s.	0	n.s.	0	n.s.	0	n.s.	0	n.s.	0	n.s.	0	n.s.	0	n.s.	0	n.s.	0	n.s.	0	n.s.
RARA::RXRA	6616	0	n.s.	0	n.s.	0	n.s.	0	n.s.	0	n.s.	0	n.s.	0	n.s.	0	n.s.	0	n.s.	0	n.s.	0	n.s.	0	n.s.	0	n.s.	0	n.s.	0	n.s.	0	n.s.	0	n.s.	0	n.s.	0	n.s.	0	n.s.	0	n.s.	0	n.s.	0	n.s.	0	n.s.
RARA::RXRG	10100	0	n.s.	0	n.s.	0	n.s.	0	n.s.	0	n.s.	0	n.s.	0	n.s.	0	n.s.	0	n.s.	0	n.s.	0	n.s.	0	n.s.	0	n.s.	0	n.s.	191	0.046	0	n.s.	0	n.s.	0	n.s.	0	n.s.	0	n.s.	0	n.s.	0	n.s.	0	n.s.	0	n.s.
RAX	63305	1593	<0,001	0	n.s.	0	n.s.	0	n.s.	1982	<0,001	1895	<0,001	2789	<0,001	1647	<0,001	1697	<0,001	1561	<0,001	2599	<0,001	0	n.s.	0	n.s.	2186	<0,001	1244	<0,001	2036	0.001	0	n.s.	0	n.s.	1597	<0,001	2409	<0,001	1614	<0,001	1797	<0,001	1142	0.003	3617	<0,001
RAX2	48418	1210	<0,001	0	n.s.	0	n.s.	0	n.s.	1566	<0,001	1488	<0,001	2159	<0,001	1224	<0,001	1287	<0,001	1202	<0,001	1952	<0,001	0	n.s.	0	n.s.	1695	<0,001	979	<0,001	1558	0.004	0	n.s.	0	n.s.	1217	<0,001	1855	<0,001	1189	<0,001	1348	<0,001	897	0.001	2846	<0,001
RBPJ	78487	1539	<0,001	0	n.s.	0	n.s.	0	n.s.	2170	<0,001	1900	<0,001	3342	<0,001	1878	0.017	1777	<0,001	1672	0.013	3149	<0,001	0	n.s.	0	n.s.	2473	0.003	1386	0.001	0	n.s.	0	n.s.	0	n.s.	1730	0.001	2838	<0,001	1791	0.027	1939	0.004	0	n.s.	4179	<0,001
REL	58652	0	n.s.	0	n.s.	0	n.s.	0	n.s.	0	n.s.	0	n.s.	0	n.s.	0	n.s.	0	n.s.	1250	0.037	0	n.s.	0	n.s.	0	n.s.	0	n.s.	0	n.s.	0	n.s.	0	n.s.	0	n.s.	0	n.s.	0	n.s.	0	n.s.	0	n.s.	0	n.s.	0	n.s.
RELA	22690	0	n.s.	0	n.s.	0	n.s.	0	n.s.	0	n.s.	0	n.s.	0	n.s.	0	n.s.	0	n.s.	0	n.s.	0	n.s.	0	n.s.	0	n.s.	0	n.s.	0	n.s.	0	n.s.	0	n.s.	0	n.s.	0	n.s.	0	n.s.	0	n.s.	0	n.s.	429	0.015	0	n.s.
RELB	17950	352	0.021	0	n.s.	0	n.s.	0	n.s.	503	0.05	0	n.s.	752	0.035	0	n.s.	0	n.s.	0	n.s.	0	n.s.	0	n.s.	0	n.s.	0	n.s.	0	n.s.	0	n.s.	0	n.s.	0	n.s.	0	n.s.	0	n.s.	0	n.s.	0	n.s.	0	n.s.	0	n.s.
REST	226	0	n.s.	0	n.s.	0	n.s.	0	n.s.	0	n.s.	0	n.s.	16	0.039	0	n.s.	0	n.s.	0	n.s.	0	n.s.	0	n.s.	0	n.s.	0	n.s.	0	n.s.	0	n.s.	0	n.s.	0	n.s.	0	n.s.	0	n.s.	0	n.s.	0	n.s.	0	n.s.	0	n.s.
RFX2	2214	0	n.s.	0	n.s.	0	n.s.	0	n.s.	0	n.s.	0	n.s.	0	n.s.	0	n.s.	59	0.039	0	n.s.	102	0.033	0	n.s.	0	n.s.	0	n.s.	0	n.s.	0	n.s.	0	n.s.	0	n.s.	0	n.s.	0	n.s.	0	n.s.	0	n.s.	0	n.s.	0	n.s.
RFX3	5730	0	n.s.	0	n.s.	0	n.s.	0	n.s.	0	n.s.	0	n.s.	0	n.s.	0	n.s.	137	0.046	0	n.s.	0	n.s.	0	n.s.	0	n.s.	0	n.s.	0	n.s.	0	n.s.	0	n.s.	0	n.s.	0	n.s.	0	n.s.	0	n.s.	0	n.s.	0	n.s.	0	n.s.
RFX4	11855	0	n.s.	0	n.s.	0	n.s.	0	n.s.	0	n.s.	0	n.s.	0	n.s.	0	n.s.	0	n.s.	0	n.s.	0	n.s.	0	n.s.	0	n.s.	0	n.s.	0	n.s.	0	n.s.	0	n.s.	0	n.s.	0	n.s.	0	n.s.	0	n.s.	0	n.s.	0	n.s.	0	n.s.
RFX5	1618	0	n.s.	0	n.s.	0	n.s.	0	n.s.	0	n.s.	0	n.s.	0	n.s.	0	n.s.	46	0.028	0	n.s.	0	n.s.	0	n.s.	0	n.s.	0	n.s.	0	n.s.	0	n.s.	0	n.s.	0	n.s.	0	n.s.	0	n.s.	0	n.s.	0	n.s.	0	n.s.	0	n.s.
RHOXF1	415906	7687	<0,001	0	n.s.	0	n.s.	0	n.s.	10824	<0,001	9632	<0,001	16224	<0,001	0	n.s.	8833	<0,001	8756	<0,001	15403	<0,001	0	n.s.	0	n.s.	12445	0.003	7017	<0,001	0	n.s.	0	n.s.	0	n.s.	8629	<0,001	0	n.s.	9125	<0,001	9788	<0,001	0	n.s.	20582	<0,001
RORA	14338	312	<0,001	0	n.s.	0	n.s.	0	n.s.	0	n.s.	357	0.032	612	0.02	0	n.s.	357	<0,001	338	0.005	602	0.001	0	n.s.	0	n.s.	0	n.s.	290	<0,001	0	n.s.	0	n.s.	0	n.s.	0	n.s.	566	<0,001	0	n.s.	0	n.s.	0	n.s.	813	<0,001
RORA(var,2)	1093	0	n.s.	0	n.s.	0	n.s.	0	n.s.	0	n.s.	0	n.s.	0	n.s.	0	n.s.	0	n.s.	0	n.s.	0	n.s.	0	n.s.	0	n.s.	0	n.s.	0	n.s.	0	n.s.	0	n.s.	0	n.s.	0	n.s.	0	n.s.	0	n.s.	0	n.s.	0	n.s.	0	n.s.
RORB	17887	382	<0,001	0	n.s.	0	n.s.	0	n.s.	0	n.s.	446	0.015	0	n.s.	0	n.s.	446	<0,001	426	0.001	0	n.s.	0	n.s.	0	n.s.	589	0.018	332	0.019	0	n.s.	0	n.s.	0	n.s.	0	n.s.	644	0.015	0	n.s.	0	n.s.	0	n.s.	1006	<0,001
RORC	25773	565	<0,001	0	n.s.	0	n.s.	0	n.s.	734	0.004	686	<0,001	1081	0.01	0	n.s.	700	<0,001	633	<0,001	1035	0.003	0	n.s.	0	n.s.	892	<0,001	490	0.001	0	n.s.	0	n.s.	0	n.s.	579	0.024	1005	<0,001	613	0.031	0	n.s.	0	n.s.	1464	<0,001
RREB1	2780	0	n.s.	0	n.s.	0	n.s.	0	n.s.	0	n.s.	0	n.s.	0	n.s.	0	n.s.	0	n.s.	0	n.s.	0	n.s.	0	n.s.	0	n.s.	0	n.s.	0	n.s.	0	n.s.	0	n.s.	0	n.s.	0	n.s.	0	n.s.	0	n.s.	0	n.s.	0	n.s.	0	n.s.
RUNX2	133734	0	n.s.	3593	<0,001	0	n.s.	0	n.s.	0	n.s.	0	n.s.	0	n.s.	0	n.s.	0	n.s.	0	n.s.	0	n.s.	0	n.s.	0	n.s.	0	n.s.	0	n.s.	0	n.s.	2991	0.004	0	n.s.	0	n.s.	0	n.s.	0	n.s.	0	n.s.	0	n.s.	0	n.s.
RUNX3	124487	0	n.s.	0	n.s.	0	n.s.	0	n.s.	0	n.s.	0	n.s.	0	n.s.	0	n.s.	0	n.s.	0	n.s.	0	n.s.	0	n.s.	0	n.s.	0	n.s.	0	n.s.	0	n.s.	0	n.s.	0	n.s.	0	n.s.	0	n.s.	0	n.s.	0	n.s.	0	n.s.	0	n.s.
RXRA::VDR	967	0	n.s.	0	n.s.	0	n.s.	0	n.s.	0	n.s.	0	n.s.	0	n.s.	0	n.s.	31	0.018	0	n.s.	0	n.s.	0	n.s.	0	n.s.	0	n.s.	26	0.026	0	n.s.	0	n.s.	0	n.s.	0	n.s.	45	0.031	0	n.s.	0	n.s.	0	n.s.	62	0.038
RXRB	2623	65	0.007	0	n.s.	0	n.s.	0	n.s.	0	n.s.	76	0.029	0	n.s.	0	n.s.	74	0.006	0	n.s.	0	n.s.	0	n.s.	0	n.s.	100	0.024	60	0.017	0	n.s.	0	n.s.	0	n.s.	0	n.s.	109	0.019	75	0.037	0	n.s.	0	n.s.	156	0.015
RXRG	4773	104	0.024	0	n.s.	0	n.s.	0	n.s.	0	n.s.	138	0.003	0	n.s.	0	n.s.	131	0.001	0	n.s.	0	n.s.	0	n.s.	0	n.s.	172	0.02	100	0.019	0	n.s.	0	n.s.	0	n.s.	0	n.s.	186	0.023	0	n.s.	0	n.s.	0	n.s.	290	<0,001
S0I2	282845	5092	<0,001	0	n.s.	0	n.s.	0	n.s.	0	n.s.	0	n.s.	0	n.s.	0	n.s.	5992	<0,001	5845	0.001	10475	0.034	0	n.s.	0	n.s.	0	n.s.	0	n.s.	0	n.s.	0	n.s.	0	n.s.	0	n.s.	0	n.s.	0	n.s.	0	n.s.	0	n.s.	14117	<0,001
SCRT1	2769	66	0.015	0	n.s.	0	n.s.	0	n.s.	92	0.022	0	n.s.	129	0.049	0	n.s.	0	n.s.	0	n.s.	0	n.s.	0	n.s.	0	n.s.	0	n.s.	0	n.s.	0	n.s.	0	n.s.	0	n.s.	0	n.s.	114	0.021	0	n.s.	0	n.s.	0	n.s.	162	0.022
SCRT2	5550	0	n.s.	0	n.s.	0	n.s.	0	n.s.	0	n.s.	0	n.s.	0	n.s.	0	n.s.	0	n.s.	0	n.s.	0	n.s.	0	n.s.	0	n.s.	0	n.s.	0	n.s.	0	n.s.	0	n.s.	0	n.s.	0	n.s.	0	n.s.	0	n.s.	0	n.s.	0	n.s.	0	n.s.
SHOX	44021	1117	<0,001	0	n.s.	0	n.s.	0	n.s.	1435	<0,001	1381	<0,001	1985	<0,001	1124	<0,001	1163	<0,001	1112	<0,001	1752	<0,001	0	n.s.	0	n.s.	1568	<0,001	920	<0,001	1422	0.004	0	n.s.	0	n.s.	1147	<0,001	1677	<0,001	1134	<0,001	1264	<0,001	797	0.015	2562	<0,001
SIX1	7380	0	n.s.	0	n.s.	0	n.s.	0	n.s.	0	n.s.	0	n.s.	327	0.021	0	n.s.	175	0.033	0	n.s.	0	n.s.	0	n.s.	0	n.s.	0	n.s.	0	n.s.	0	n.s.	0	n.s.	0	n.s.	0	n.s.	0	n.s.	0	n.s.	0	n.s.	0	n.s.	418	0.002
SIX2	614	0	n.s.	0	n.s.	0	n.s.	0	n.s.	0	n.s.	0	n.s.	0	n.s.	0	n.s.	20	0.049	0	n.s.	0	n.s.	0	n.s.	0	n.s.	0	n.s.	0	n.s.	0	n.s.	0	n.s.	0	n.s.	0	n.s.	0	n.s.	0	n.s.	0	n.s.	0	n.s.	0	n.s.
SMAD2::SMAD3::SMAD4	38393	0	n.s.	0	n.s.	0	n.s.	0	n.s.	0	n.s.	0	n.s.	0	n.s.	0	n.s.	0	n.s.	0	n.s.	0	n.s.	0	n.s.	0	n.s.	0	n.s.	0	n.s.	0	n.s.	0	n.s.	0	n.s.	0	n.s.	0	n.s.	0	n.s.	0	n.s.	0	n.s.	0	n.s.
SMAD3	20536	0	n.s.	0	n.s.	0	n.s.	0	n.s.	0	n.s.	0	n.s.	914	<0,001	0	n.s.	473	0.003	0	n.s.	854	<0,001	0	n.s.	0	n.s.	0	n.s.	0	n.s.	0	n.s.	0	n.s.	0	n.s.	0	n.s.	726	0.035	0	n.s.	0	n.s.	0	n.s.	1062	0.04
SOX10	30634	614	<0,001	0	n.s.	0	n.s.	0	n.s.	0	n.s.	779	<0,001	1305	0.001	0	n.s.	714	<0,001	0	n.s.	1208	0.01	0	n.s.	0	n.s.	992	0.009	556	0.01	0	n.s.	0	n.s.	0	n.s.	680	0.03	1128	<0,001	728	0.02	821	<0,001	0	n.s.	1658	<0,001
SOX13	17220	361	<0,001	0	n.s.	0	n.s.	0	n.s.	0	n.s.	453	<0,001	0	n.s.	0	n.s.	398	0.006	386	0.04	0	n.s.	0	n.s.	0	n.s.	0	n.s.	0	n.s.	0	n.s.	0	n.s.	0	n.s.	391	0.042	0	n.s.	0	n.s.	0	n.s.	0	n.s.	0	n.s.
SOX15	42241	967	<0,001	0	n.s.	0	n.s.	0	n.s.	1171	0.006	1178	<0,001	1775	<0,001	0	n.s.	1012	<0,001	926	0.009	1702	<0,001	0	n.s.	0	n.s.	1369	0.002	0	n.s.	0	n.s.	0	n.s.	0	n.s.	950	0.002	1510	<0,001	981	0.037	1114	<0,001	0	n.s.	2259	<0,001
SOX21	509	20	0.002	0	n.s.	0	n.s.	0	n.s.	22	0.035	0	n.s.	0	n.s.	0	n.s.	0	n.s.	0	n.s.	0	n.s.	0	n.s.	0	n.s.	0	n.s.	0	n.s.	0	n.s.	0	n.s.	0	n.s.	0	n.s.	0	n.s.	0	n.s.	0	n.s.	0	n.s.	0	n.s.
SOX4	53	0	n.s.	0	n.s.	0	n.s.	0	n.s.	0	n.s.	0	n.s.	0	n.s.	0	n.s.	0	n.s.	0	n.s.	0	n.s.	0	n.s.	0	n.s.	0	n.s.	0	n.s.	0	n.s.	0	n.s.	0	n.s.	0	n.s.	0	n.s.	0	n.s.	0	n.s.	0	n.s.	0	n.s.
SOX8	48	0	n.s.	0	n.s.	0	n.s.	0	n.s.	0	n.s.	0	n.s.	0	n.s.	0	n.s.	0	n.s.	0	n.s.	0	n.s.	0	n.s.	0	n.s.	0	n.s.	0	n.s.	0	n.s.	0	n.s.	0	n.s.	0	n.s.	0	n.s.	0	n.s.	0	n.s.	0	n.s.	0	n.s.
SOX9	43105	903	<0,001	0	n.s.	0	n.s.	0	n.s.	0	n.s.	1121	<0,001	0	n.s.	0	n.s.	983	<0,001	0	n.s.	0	n.s.	0	n.s.	0	n.s.	0	n.s.	0	n.s.	0	n.s.	0	n.s.	0	n.s.	0	n.s.	0	n.s.	0	n.s.	0	n.s.	0	n.s.	2204	0.014
SP1	285367	0	n.s.	7463	<0,001	0	n.s.	0	n.s.	0	n.s.	0	n.s.	0	n.s.	0	n.s.	0	n.s.	0	n.s.	0	n.s.	0	n.s.	0	n.s.	0	n.s.	0	n.s.	0	n.s.	6262	<0,001	0	n.s.	0	n.s.	0	n.s.	0	n.s.	0	n.s.	0	n.s.	0	n.s.
SP2	146359	0	n.s.	4074	<0,001	0	n.s.	0	n.s.	0	n.s.	0	n.s.	0	n.s.	0	n.s.	0	n.s.	0	n.s.	0	n.s.	0	n.s.	0	n.s.	0	n.s.	0	n.s.	0	n.s.	3428	<0,001	0	n.s.	0	n.s.	0	n.s.	0	n.s.	0	n.s.	0	n.s.	0	n.s.
SP3	93276	0	n.s.	0	n.s.	0	n.s.	0	n.s.	0	n.s.	0	n.s.	0	n.s.	0	n.s.	0	n.s.	0	n.s.	0	n.s.	0	n.s.	0	n.s.	0	n.s.	0	n.s.	0	n.s.	0	n.s.	0	n.s.	0	n.s.	0	n.s.	0	n.s.	0	n.s.	0	n.s.	0	n.s.
SP4	25535	0	n.s.	0	n.s.	0	n.s.	0	n.s.	0	n.s.	0	n.s.	0	n.s.	0	n.s.	0	n.s.	0	n.s.	0	n.s.	0	n.s.	0	n.s.	0	n.s.	0	n.s.	0	n.s.	0	n.s.	0	n.s.	0	n.s.	0	n.s.	0	n.s.	0	n.s.	0	n.s.	0	n.s.
SP8	143130	0	n.s.	0	n.s.	0	n.s.	0	n.s.	0	n.s.	0	n.s.	0	n.s.	0	n.s.	0	n.s.	0	n.s.	0	n.s.	0	n.s.	0	n.s.	0	n.s.	0	n.s.	0	n.s.	0	n.s.	0	n.s.	0	n.s.	0	n.s.	0	n.s.	0	n.s.	0	n.s.	0	n.s.
SPDEF	67743	0	n.s.	0	n.s.	0	n.s.	0	n.s.	0	n.s.	0	n.s.	0	n.s.	0	n.s.	0	n.s.	0	n.s.	0	n.s.	0	n.s.	0	n.s.	0	n.s.	0	n.s.	0	n.s.	0	n.s.	0	n.s.	0	n.s.	0	n.s.	0	n.s.	0	n.s.	0	n.s.	0	n.s.
SPI1	4304	0	n.s.	0	n.s.	0	n.s.	0	n.s.	0	n.s.	0	n.s.	0	n.s.	0	n.s.	0	n.s.	0	n.s.	0	n.s.	0	n.s.	0	n.s.	0	n.s.	0	n.s.	0	n.s.	0	n.s.	0	n.s.	0	n.s.	0	n.s.	0	n.s.	0	n.s.	0	n.s.	0	n.s.
SPIB	169232	3140	<0,001	0	n.s.	0	n.s.	0	n.s.	4494	0.002	4000	<0,001	6771	0.001	0	n.s.	3630	<0,001	0	n.s.	6328	0.029	0	n.s.	0	n.s.	0	n.s.	0	n.s.	0	n.s.	0	n.s.	0	n.s.	0	n.s.	0	n.s.	0	n.s.	4089	0.002	0	n.s.	0	n.s.
SPIC	27877	543	0.006	0	n.s.	0	n.s.	0	n.s.	0	n.s.	684	0.008	0	n.s.	0	n.s.	0	n.s.	0	n.s.	0	n.s.	0	n.s.	0	n.s.	0	n.s.	0	n.s.	0	n.s.	0	n.s.	0	n.s.	0	n.s.	0	n.s.	0	n.s.	0	n.s.	0	n.s.	0	n.s.
SREBF1	50033	0	n.s.	0	n.s.	0	n.s.	0	n.s.	0	n.s.	0	n.s.	0	n.s.	0	n.s.	0	n.s.	0	n.s.	0	n.s.	0	n.s.	0	n.s.	0	n.s.	0	n.s.	0	n.s.	0	n.s.	0	n.s.	0	n.s.	0	n.s.	0	n.s.	0	n.s.	0	n.s.	0	n.s.
SREBF2	29710	0	n.s.	0	n.s.	0	n.s.	0	n.s.	0	n.s.	0	n.s.	0	n.s.	0	n.s.	0	n.s.	0	n.s.	0	n.s.	0	n.s.	0	n.s.	0	n.s.	546	0.005	0	n.s.	0	n.s.	0	n.s.	0	n.s.	0	n.s.	0	n.s.	0	n.s.	0	n.s.	0	n.s.
SREBF2(var,2)	59711	1163	<0,001	0	n.s.	0	n.s.	0	n.s.	1603	0.049	1414	0.01	0	n.s.	0	n.s.	1460	<0,001	1389	<0,001	0	n.s.	0	n.s.	0	n.s.	0	n.s.	1103	<0,001	0	n.s.	0	n.s.	0	n.s.	1312	0.005	2170	<0,001	1409	0.002	0	n.s.	0	n.s.	3268	<0,001
SRF	751	0	n.s.	0	n.s.	0	n.s.	0	n.s.	0	n.s.	30	0.004	0	n.s.	0	n.s.	0	n.s.	0	n.s.	0	n.s.	0	n.s.	0	n.s.	33	0.05	0	n.s.	0	n.s.	0	n.s.	0	n.s.	0	n.s.	0	n.s.	0	n.s.	0	n.s.	0	n.s.	0	n.s.
SRY	49008	1120	<0,001	0	n.s.	0	n.s.	0	n.s.	1430	<0,001	1379	<0,001	2168	<0,001	0	n.s.	1260	<0,001	1139	<0,001	2044	<0,001	0	n.s.	0	n.s.	1634	<0,001	868	0.01	0	n.s.	0	n.s.	0	n.s.	1149	<0,001	1770	<0,001	1179	<0,001	1335	<0,001	0	n.s.	2782	<0,001
STAT1	75455	1528	<0,001	0	n.s.	0	n.s.	0	n.s.	2116	<0,001	1854	<0,001	3189	<0,001	1822	0.006	1735	<0,001	0	n.s.	2982	<0,001	0	n.s.	0	n.s.	2416	<0,001	0	n.s.	0	n.s.	0	n.s.	0	n.s.	1640	0.006	2712	<0,001	1747	0.005	1833	0.05	0	n.s.	3944	<0,001
STAT1::STAT2	6900	159	0.001	0	n.s.	0	n.s.	0	n.s.	0	n.s.	0	n.s.	0	n.s.	186	0.039	185	<0,001	0	n.s.	293	0.016	0	n.s.	0	n.s.	0	n.s.	0	n.s.	0	n.s.	0	n.s.	0	n.s.	0	n.s.	260	0.028	0	n.s.	0	n.s.	0	n.s.	379	0.019
STAT3	137355	3046	<0,001	0	n.s.	0	n.s.	0	n.s.	3874	<0,001	3552	<0,001	5914	<0,001	3322	<0,001	3378	<0,001	3042	<0,001	5579	<0,001	0	n.s.	0	n.s.	4516	<0,001	2377	<0,001	0	n.s.	0	n.s.	0	n.s.	3129	<0,001	5190	<0,001	3194	<0,001	3512	<0,001	0	n.s.	7613	<0,001
T	4354	108	0.001	0	n.s.	0	n.s.	0	n.s.	0	n.s.	0	n.s.	200	0.023	0	n.s.	115	0.005	0	n.s.	0	n.s.	0	n.s.	0	n.s.	0	n.s.	0	n.s.	0	n.s.	0	n.s.	0	n.s.	0	n.s.	0	n.s.	0	n.s.	0	n.s.	0	n.s.	0	n.s.
TAL1::TCF3	16392	325	0.016	0	n.s.	0	n.s.	0	n.s.	0	n.s.	424	0.002	0	n.s.	0	n.s.	0	n.s.	0	n.s.	0	n.s.	0	n.s.	0	n.s.	0	n.s.	0	n.s.	545	0.029	0	n.s.	0	n.s.	0	n.s.	0	n.s.	433	<0,001	0	n.s.	0	n.s.	854	0.04
TBR1	37103	698	0.026	0	n.s.	0	n.s.	0	n.s.	0	n.s.	0	n.s.	0	n.s.	0	n.s.	0	n.s.	0	n.s.	0	n.s.	0	n.s.	0	n.s.	0	n.s.	0	n.s.	0	n.s.	0	n.s.	0	n.s.	0	n.s.	0	n.s.	0	n.s.	0	n.s.	0	n.s.	0	n.s.
TBX1	82366	0	n.s.	0	n.s.	0	n.s.	0	n.s.	0	n.s.	0	n.s.	0	n.s.	0	n.s.	0	n.s.	0	n.s.	0	n.s.	0	n.s.	0	n.s.	0	n.s.	0	n.s.	0	n.s.	0	n.s.	0	n.s.	0	n.s.	0	n.s.	0	n.s.	0	n.s.	0	n.s.	0	n.s.
TBX15	70080	0	n.s.	0	n.s.	0	n.s.	0	n.s.	0	n.s.	0	n.s.	0	n.s.	0	n.s.	0	n.s.	0	n.s.	0	n.s.	0	n.s.	0	n.s.	0	n.s.	0	n.s.	0	n.s.	0	n.s.	0	n.s.	0	n.s.	0	n.s.	0	n.s.	0	n.s.	0	n.s.	0	n.s.
TBX19	364	0	n.s.	0	n.s.	0	n.s.	0	n.s.	0	n.s.	0	n.s.	0	n.s.	0	n.s.	0	n.s.	0	n.s.	0	n.s.	0	n.s.	0	n.s.	19	0.038	0	n.s.	0	n.s.	0	n.s.	0	n.s.	0	n.s.	0	n.s.	0	n.s.	0	n.s.	0	n.s.	0	n.s.
TBX2	71485	1334	0.004	0	n.s.	0	n.s.	0	n.s.	0	n.s.	0	n.s.	0	n.s.	0	n.s.	0	n.s.	1528	0.013	0	n.s.	0	n.s.	0	n.s.	0	n.s.	0	n.s.	0	n.s.	0	n.s.	0	n.s.	0	n.s.	0	n.s.	0	n.s.	0	n.s.	0	n.s.	0	n.s.
TBX20	19851	417	<0,001	0	n.s.	0	n.s.	0	n.s.	568	0.01	0	n.s.	884	<0,001	0	n.s.	471	<0,001	463	0.002	0	n.s.	0	n.s.	0	n.s.	641	0.044	0	n.s.	0	n.s.	0	n.s.	0	n.s.	0	n.s.	757	<0,001	0	n.s.	0	n.s.	0	n.s.	1048	0.007
TBX21	34002	0	n.s.	0	n.s.	0	n.s.	0	n.s.	0	n.s.	0	n.s.	0	n.s.	0	n.s.	0	n.s.	0	n.s.	0	n.s.	0	n.s.	0	n.s.	0	n.s.	0	n.s.	0	n.s.	0	n.s.	0	n.s.	0	n.s.	0	n.s.	0	n.s.	0	n.s.	0	n.s.	0	n.s.
TBX4	258383	0	n.s.	0	n.s.	0	n.s.	0	n.s.	0	n.s.	0	n.s.	0	n.s.	0	n.s.	0	n.s.	0	n.s.	0	n.s.	0	n.s.	0	n.s.	0	n.s.	0	n.s.	0	n.s.	0	n.s.	0	n.s.	0	n.s.	0	n.s.	0	n.s.	0	n.s.	0	n.s.	0	n.s.
TBX5	205842	0	n.s.	0	n.s.	0	n.s.	0	n.s.	0	n.s.	0	n.s.	0	n.s.	0	n.s.	0	n.s.	0	n.s.	0	n.s.	0	n.s.	0	n.s.	0	n.s.	0	n.s.	0	n.s.	0	n.s.	0	n.s.	0	n.s.	0	n.s.	0	n.s.	0	n.s.	0	n.s.	0	n.s.
TCF3	262843	0	n.s.	0	n.s.	0	n.s.	0	n.s.	0	n.s.	0	n.s.	0	n.s.	0	n.s.	0	n.s.	0	n.s.	0	n.s.	0	n.s.	0	n.s.	0	n.s.	0	n.s.	0	n.s.	0	n.s.	0	n.s.	0	n.s.	0	n.s.	0	n.s.	0	n.s.	0	n.s.	0	n.s.
TCF4	208443	0	n.s.	0	n.s.	0	n.s.	0	n.s.	0	n.s.	0	n.s.	0	n.s.	0	n.s.	4403	<0,001	4329	0.006	0	n.s.	0	n.s.	0	n.s.	0	n.s.	0	n.s.	0	n.s.	0	n.s.	0	n.s.	0	n.s.	6962	0.012	0	n.s.	0	n.s.	0	n.s.	10304	0.021
TCF7L1	5694	137	<0,001	0	n.s.	0	n.s.	0	n.s.	193	<0,001	170	<0,001	261	0.01	159	0.023	169	<0,001	0	n.s.	260	0.001	0	n.s.	0	n.s.	0	n.s.	0	n.s.	217	0.003	0	n.s.	0	n.s.	140	0.042	231	0.002	0	n.s.	0	n.s.	0	n.s.	351	<0,001
TCF7L2	44556	1012	<0,001	0	n.s.	0	n.s.	0	n.s.	1247	0.001	1256	<0,001	1962	<0,001	1095	0.01	1085	<0,001	1006	<0,001	1829	<0,001	0	n.s.	0	n.s.	1517	<0,001	813	0.001	1427	0.009	0	n.s.	0	n.s.	1052	<0,001	1664	<0,001	0	n.s.	1131	0.003	0	n.s.	2616	<0,001
TEAD1	217567	4215	<0,001	0	n.s.	0	n.s.	0	n.s.	5864	<0,001	5189	<0,001	8565	0.04	0	n.s.	4626	<0,001	4497	0.015	8196	<0,001	0	n.s.	0	n.s.	6607	0.02	3673	0.001	0	n.s.	0	n.s.	0	n.s.	0	n.s.	7284	0.003	0	n.s.	5186	0.012	0	n.s.	10875	<0,001
TEAD2	8963	0	n.s.	0	n.s.	0	n.s.	0	n.s.	0	n.s.	0	n.s.	0	n.s.	0	n.s.	0	n.s.	0	n.s.	0	n.s.	0	n.s.	0	n.s.	0	n.s.	0	n.s.	0	n.s.	0	n.s.	0	n.s.	0	n.s.	0	n.s.	0	n.s.	0	n.s.	0	n.s.	0	n.s.
TEAD3	91450	1827	<0,001	0	n.s.	0	n.s.	0	n.s.	2535	<0,001	2206	<0,001	3693	0.006	0	n.s.	2054	<0,001	2037	<0,001	0	n.s.	0	n.s.	0	n.s.	2873	0.002	1574	0.012	0	n.s.	0	n.s.	0	n.s.	1951	0.03	3163	<0,001	2101	0.005	2213	0.043	0	n.s.	4729	<0,001
TEAD4	163366	3474	<0,001	0	n.s.	0	n.s.	0	n.s.	4683	<0,001	4094	<0,001	6712	<0,001	3810	0.031	3821	<0,001	3515	<0,001	6289	<0,001	0	n.s.	0	n.s.	5120	<0,001	2841	<0,001	0	n.s.	0	n.s.	0	n.s.	3572	<0,001	5726	<0,001	3655	0.024	4105	<0,001	0	n.s.	8740	<0,001
TEF	66459	1360	<0,001	0	n.s.	0	n.s.	0	n.s.	0	n.s.	1567	0.01	0	n.s.	0	n.s.	1493	<0,001	0	n.s.	0	n.s.	0	n.s.	0	n.s.	0	n.s.	0	n.s.	0	n.s.	0	n.s.	0	n.s.	0	n.s.	0	n.s.	0	n.s.	0	n.s.	0	n.s.	0	n.s.
TFAP2A	658685	0	n.s.	0	n.s.	0	n.s.	0	n.s.	0	n.s.	0	n.s.	0	n.s.	0	n.s.	0	n.s.	0	n.s.	0	n.s.	0	n.s.	0	n.s.	0	n.s.	0	n.s.	0	n.s.	0	n.s.	0	n.s.	0	n.s.	0	n.s.	0	n.s.	0	n.s.	0	n.s.	0	n.s.
TFAP2A(var,2)	656941	0	n.s.	0	n.s.	0	n.s.	0	n.s.	0	n.s.	0	n.s.	0	n.s.	0	n.s.	0	n.s.	0	n.s.	0	n.s.	0	n.s.	0	n.s.	0	n.s.	0	n.s.	0	n.s.	0	n.s.	0	n.s.	0	n.s.	0	n.s.	0	n.s.	0	n.s.	0	n.s.	0	n.s.
TFAP2A(var,3)	67384	0	n.s.	0	n.s.	0	n.s.	0	n.s.	0	n.s.	0	n.s.	0	n.s.	0	n.s.	0	n.s.	0	n.s.	0	n.s.	0	n.s.	0	n.s.	0	n.s.	0	n.s.	0	n.s.	1562	0.002	0	n.s.	0	n.s.	0	n.s.	0	n.s.	0	n.s.	0	n.s.	0	n.s.
TFAP2B	454776	0	n.s.	0	n.s.	0	n.s.	0	n.s.	0	n.s.	0	n.s.	0	n.s.	0	n.s.	0	n.s.	0	n.s.	0	n.s.	0	n.s.	0	n.s.	0	n.s.	0	n.s.	0	n.s.	0	n.s.	0	n.s.	0	n.s.	0	n.s.	0	n.s.	0	n.s.	0	n.s.	0	n.s.
TFAP2B(var,2)	237011	0	n.s.	6975	<0,001	0	n.s.	6533	0.001	0	n.s.	0	n.s.	0	n.s.	0	n.s.	0	n.s.	0	n.s.	0	n.s.	0	n.s.	7870	<0,001	0	n.s.	0	n.s.	0	n.s.	5614	<0,001	0	n.s.	0	n.s.	0	n.s.	0	n.s.	0	n.s.	3987	0.016	0	n.s.
TFAP2B(var,3)	74479	0	n.s.	1972	0.028	0	n.s.	0	n.s.	0	n.s.	0	n.s.	0	n.s.	0	n.s.	0	n.s.	0	n.s.	0	n.s.	0	n.s.	0	n.s.	0	n.s.	0	n.s.	0	n.s.	1737	<0,001	0	n.s.	0	n.s.	0	n.s.	0	n.s.	0	n.s.	0	n.s.	0	n.s.
TFAP2C	196264	0	n.s.	5478	<0,001	0	n.s.	0	n.s.	0	n.s.	0	n.s.	0	n.s.	0	n.s.	0	n.s.	0	n.s.	0	n.s.	0	n.s.	0	n.s.	0	n.s.	0	n.s.	0	n.s.	4522	<0,001	0	n.s.	0	n.s.	0	n.s.	0	n.s.	0	n.s.	0	n.s.	0	n.s.
TFAP2C(var,2)	386702	0	n.s.	11432	<0,001	0	n.s.	10397	0.003	0	n.s.	0	n.s.	0	n.s.	0	n.s.	0	n.s.	0	n.s.	0	n.s.	0	n.s.	12657	<0,001	0	n.s.	0	n.s.	0	n.s.	8969	<0,001	0	n.s.	0	n.s.	0	n.s.	0	n.s.	0	n.s.	6369	0.042	0	n.s.
TFAP2C(var,3)	83669	0	n.s.	2275	<0,001	0	n.s.	0	n.s.	0	n.s.	0	n.s.	0	n.s.	0	n.s.	0	n.s.	0	n.s.	0	n.s.	0	n.s.	0	n.s.	0	n.s.	0	n.s.	0	n.s.	1994	<0,001	0	n.s.	0	n.s.	0	n.s.	0	n.s.	0	n.s.	0	n.s.	0	n.s.
TFAP4	35819	723	<0,001	0	n.s.	0	n.s.	0	n.s.	0	n.s.	0	n.s.	0	n.s.	0	n.s.	0	n.s.	0	n.s.	0	n.s.	0	n.s.	0	n.s.	0	n.s.	634	0.03	0	n.s.	0	n.s.	0	n.s.	788	0.035	0	n.s.	875	0.001	0	n.s.	0	n.s.	0	n.s.
TFCP2	53654	988	0.044	0	n.s.	0	n.s.	0	n.s.	0	n.s.	0	n.s.	0	n.s.	0	n.s.	0	n.s.	0	n.s.	0	n.s.	0	n.s.	0	n.s.	0	n.s.	0	n.s.	0	n.s.	0	n.s.	0	n.s.	0	n.s.	0	n.s.	0	n.s.	0	n.s.	0	n.s.	0	n.s.
TFDP1	67393	0	n.s.	1982	<0,001	0	n.s.	0	n.s.	0	n.s.	0	n.s.	0	n.s.	0	n.s.	0	n.s.	0	n.s.	0	n.s.	0	n.s.	0	n.s.	0	n.s.	0	n.s.	0	n.s.	0	n.s.	0	n.s.	0	n.s.	0	n.s.	0	n.s.	0	n.s.	0	n.s.	0	n.s.
TFE3	99795	1808	0.035	0	n.s.	0	n.s.	0	n.s.	0	n.s.	0	n.s.	0	n.s.	0	n.s.	2246	<0,001	2195	<0,001	0	n.s.	0	n.s.	0	n.s.	0	n.s.	1695	0.04	0	n.s.	0	n.s.	0	n.s.	0	n.s.	3445	<0,001	0	n.s.	0	n.s.	0	n.s.	5195	<0,001
TFEB	153411	2797	0.001	0	n.s.	0	n.s.	0	n.s.	4029	0.05	0	n.s.	6121	0.005	0	n.s.	3387	<0,001	3399	<0,001	5808	0.002	0	n.s.	0	n.s.	0	n.s.	2689	<0,001	0	n.s.	0	n.s.	0	n.s.	3251	0.007	5406	<0,001	0	n.s.	0	n.s.	0	n.s.	8039	<0,001
TFEC	135087	2472	0.002	0	n.s.	0	n.s.	0	n.s.	0	n.s.	0	n.s.	0	n.s.	0	n.s.	2981	<0,001	2907	<0,001	0	n.s.	0	n.s.	0	n.s.	0	n.s.	2306	0.005	0	n.s.	0	n.s.	0	n.s.	0	n.s.	4696	<0,001	0	n.s.	0	n.s.	0	n.s.	6976	<0,001
TGIF1	2015	55	0.002	0	n.s.	0	n.s.	0	n.s.	0	n.s.	0	n.s.	0	n.s.	0	n.s.	0	n.s.	0	n.s.	0	n.s.	0	n.s.	0	n.s.	0	n.s.	0	n.s.	0	n.s.	0	n.s.	0	n.s.	0	n.s.	0	n.s.	0	n.s.	0	n.s.	0	n.s.	0	n.s.
TGIF2	2781	65	0.022	0	n.s.	0	n.s.	0	n.s.	0	n.s.	0	n.s.	0	n.s.	0	n.s.	0	n.s.	0	n.s.	0	n.s.	0	n.s.	0	n.s.	0	n.s.	0	n.s.	0	n.s.	0	n.s.	0	n.s.	75	0.03	0	n.s.	0	n.s.	0	n.s.	0	n.s.	0	n.s.
THAP1	547136	0	n.s.	0	n.s.	0	n.s.	0	n.s.	0	n.s.	0	n.s.	0	n.s.	0	n.s.	0	n.s.	0	n.s.	0	n.s.	0	n.s.	0	n.s.	0	n.s.	0	n.s.	0	n.s.	0	n.s.	0	n.s.	0	n.s.	0	n.s.	0	n.s.	0	n.s.	0	n.s.	0	n.s.
TP53	2444	0	n.s.	0	n.s.	0	n.s.	0	n.s.	0	n.s.	0	n.s.	0	n.s.	0	n.s.	0	n.s.	0	n.s.	0	n.s.	0	n.s.	0	n.s.	0	n.s.	0	n.s.	0	n.s.	0	n.s.	0	n.s.	0	n.s.	0	n.s.	0	n.s.	0	n.s.	0	n.s.	0	n.s.
TP63	1428	0	n.s.	0	n.s.	0	n.s.	0	n.s.	0	n.s.	0	n.s.	0	n.s.	0	n.s.	0	n.s.	0	n.s.	0	n.s.	0	n.s.	0	n.s.	0	n.s.	0	n.s.	0	n.s.	0	n.s.	0	n.s.	0	n.s.	0	n.s.	0	n.s.	0	n.s.	0	n.s.	0	n.s.
TP73	5997	0	n.s.	0	n.s.	0	n.s.	0	n.s.	0	n.s.	0	n.s.	0	n.s.	0	n.s.	0	n.s.	147	0.025	0	n.s.	0	n.s.	0	n.s.	0	n.s.	0	n.s.	0	n.s.	0	n.s.	0	n.s.	0	n.s.	0	n.s.	0	n.s.	0	n.s.	0	n.s.	0	n.s.
TWIST1	12063	0	n.s.	0	n.s.	0	n.s.	0	n.s.	0	n.s.	0	n.s.	0	n.s.	0	n.s.	0	n.s.	0	n.s.	0	n.s.	0	n.s.	0	n.s.	0	n.s.	0	n.s.	0	n.s.	0	n.s.	0	n.s.	0	n.s.	0	n.s.	0	n.s.	0	n.s.	0	n.s.	0	n.s.
UNCX	48045	1242	<0,001	0	n.s.	0	n.s.	0	n.s.	1601	<0,001	1502	<0,001	2201	<0,001	1224	<0,001	1309	<0,001	1212	<0,001	1971	<0,001	1727	0.036	0	n.s.	1709	<0,001	978	<0,001	1565	0.001	0	n.s.	0	n.s.	1244	<0,001	1869	<0,001	1213	<0,001	1368	<0,001	913	<0,001	2784	<0,001
USF1	88286	1801	<0,001	0	n.s.	0	n.s.	0	n.s.	2406	0.001	2161	<0,001	3665	<0,001	0	n.s.	2180	<0,001	2030	<0,001	3383	0.003	0	n.s.	0	n.s.	2755	0.007	1651	<0,001	0	n.s.	0	n.s.	0	n.s.	1960	<0,001	3344	<0,001	2038	0.003	0	n.s.	0	n.s.	4901	<0,001
USF2	14858	373	<0,001	0	n.s.	0	n.s.	0	n.s.	503	<0,001	422	<0,001	730	<0,001	405	0.001	514	<0,001	448	<0,001	708	<0,001	625	<0,001	0	n.s.	559	<0,001	359	<0,001	506	0.009	0	n.s.	0	n.s.	389	<0,001	725	<0,001	415	<0,001	437	<0,001	0	n.s.	1118	<0,001
VAX1	53573	1281	<0,001	0	n.s.	0	n.s.	0	n.s.	1672	<0,001	1567	<0,001	2328	<0,001	1306	0.01	1357	<0,001	1293	<0,001	2102	0.001	0	n.s.	0	n.s.	1868	<0,001	1045	<0,001	0	n.s.	0	n.s.	0	n.s.	1347	<0,001	1998	<0,001	1298	<0,001	1510	<0,001	0	n.s.	3079	<0,001
VAX2	54325	1266	<0,001	0	n.s.	0	n.s.	0	n.s.	1686	<0,001	1568	<0,001	2323	<0,001	1316	0.018	1358	<0,001	1280	<0,001	2127	0.001	0	n.s.	0	n.s.	1829	<0,001	1051	<0,001	0	n.s.	0	n.s.	0	n.s.	1357	<0,001	1995	<0,001	1313	<0,001	1518	<0,001	0	n.s.	3100	<0,001
VDR	57553	1150	<0,001	0	n.s.	0	n.s.	0	n.s.	1605	<0,001	1409	<0,001	2355	0.006	0	n.s.	1386	<0,001	1329	<0,001	2262	<0,001	0	n.s.	0	n.s.	1846	0.001	1028	0.002	0	n.s.	0	n.s.	0	n.s.	1300	<0,001	1987	0.01	1341	0.009	1432	0.008	0	n.s.	2969	0.001
VENTX	53628	1283	<0,001	0	n.s.	0	n.s.	0	n.s.	1634	<0,001	1532	<0,001	2385	<0,001	1366	<0,001	1344	<0,001	1322	<0,001	2200	<0,001	0	n.s.	0	n.s.	1815	<0,001	1003	<0,001	0	n.s.	0	n.s.	0	n.s.	1312	<0,001	2008	<0,001	1274	0.001	1454	<0,001	0	n.s.	3007	<0,001
VSX1	30219	740	<0,001	0	n.s.	0	n.s.	0	n.s.	965	<0,001	918	<0,001	1327	<0,001	765	0.004	721	<0,001	751	<0,001	1191	0.011	0	n.s.	0	n.s.	1025	<0,001	600	<0,001	991	0.006	0	n.s.	0	n.s.	817	<0,001	1144	<0,001	758	<0,001	864	<0,001	562	0.012	1735	<0,001
VSX2	21474	508	<0,001	0	n.s.	0	n.s.	0	n.s.	677	<0,001	658	<0,001	937	<0,001	0	n.s.	515	<0,001	544	<0,001	0	n.s.	0	n.s.	0	n.s.	0	n.s.	425	<0,001	716	0.007	0	n.s.	0	n.s.	575	<0,001	807	<0,001	532	0.004	614	<0,001	401	0.037	1193	<0,001
XBP1	20149	392	0.022	0	n.s.	0	n.s.	0	n.s.	0	n.s.	0	n.s.	0	n.s.	0	n.s.	468	0.002	458	0.011	0	n.s.	0	n.s.	0	n.s.	0	n.s.	0	n.s.	0	n.s.	0	n.s.	0	n.s.	0	n.s.	723	0.013	0	n.s.	0	n.s.	0	n.s.	1129	<0,001
YY1	26041	0	n.s.	0	n.s.	0	n.s.	0	n.s.	0	n.s.	0	n.s.	0	n.s.	0	n.s.	0	n.s.	0	n.s.	0	n.s.	0	n.s.	0	n.s.	0	n.s.	0	n.s.	0	n.s.	0	n.s.	0	n.s.	0	n.s.	0	n.s.	0	n.s.	0	n.s.	0	n.s.	0	n.s.
YY2	32335	0	n.s.	0	n.s.	0	n.s.	0	n.s.	0	n.s.	0	n.s.	0	n.s.	0	n.s.	0	n.s.	0	n.s.	0	n.s.	0	n.s.	0	n.s.	0	n.s.	0	n.s.	0	n.s.	0	n.s.	0	n.s.	0	n.s.	0	n.s.	0	n.s.	0	n.s.	0	n.s.	0	n.s.
ZBED1	8910	0	n.s.	0	n.s.	0	n.s.	0	n.s.	0	n.s.	0	n.s.	0	n.s.	0	n.s.	208	0.034	0	n.s.	365	0.04	0	n.s.	0	n.s.	304	0.025	0	n.s.	0	n.s.	0	n.s.	0	n.s.	0	n.s.	328	0.037	234	0.008	240	0.036	0	n.s.	0	n.s.
ZBTB18	16342	0	n.s.	0	n.s.	0	n.s.	0	n.s.	0	n.s.	0	n.s.	0	n.s.	0	n.s.	0	n.s.	0	n.s.	0	n.s.	0	n.s.	0	n.s.	0	n.s.	0	n.s.	0	n.s.	0	n.s.	0	n.s.	0	n.s.	0	n.s.	0	n.s.	0	n.s.	0	n.s.	0	n.s.
ZBTB33	33754	0	n.s.	1167	<0,001	0	n.s.	997	0.019	0	n.s.	0	n.s.	0	n.s.	0	n.s.	0	n.s.	0	n.s.	0	n.s.	1294	<0,001	1188	0.009	0	n.s.	0	n.s.	0	n.s.	808	0.004	0	n.s.	0	n.s.	0	n.s.	0	n.s.	0	n.s.	0	n.s.	0	n.s.
ZBTB7A	30435	0	n.s.	0	n.s.	0	n.s.	0	n.s.	0	n.s.	0	n.s.	0	n.s.	0	n.s.	0	n.s.	0	n.s.	0	n.s.	0	n.s.	0	n.s.	0	n.s.	0	n.s.	0	n.s.	0	n.s.	0	n.s.	0	n.s.	0	n.s.	0	n.s.	0	n.s.	0	n.s.	0	n.s.
ZBTB7B	48973	0	n.s.	0	n.s.	0	n.s.	0	n.s.	0	n.s.	0	n.s.	0	n.s.	0	n.s.	0	n.s.	0	n.s.	0	n.s.	0	n.s.	0	n.s.	0	n.s.	0	n.s.	0	n.s.	1127	0.03	0	n.s.	0	n.s.	0	n.s.	0	n.s.	0	n.s.	0	n.s.	0	n.s.
ZBTB7C	69286	0	n.s.	0	n.s.	0	n.s.	0	n.s.	0	n.s.	0	n.s.	0	n.s.	0	n.s.	0	n.s.	0	n.s.	0	n.s.	0	n.s.	0	n.s.	0	n.s.	0	n.s.	0	n.s.	0	n.s.	0	n.s.	0	n.s.	0	n.s.	0	n.s.	0	n.s.	0	n.s.	0	n.s.
ZEB1	131555	0	n.s.	0	n.s.	0	n.s.	0	n.s.	0	n.s.	0	n.s.	0	n.s.	0	n.s.	0	n.s.	0	n.s.	0	n.s.	0	n.s.	0	n.s.	0	n.s.	0	n.s.	0	n.s.	0	n.s.	0	n.s.	0	n.s.	0	n.s.	0	n.s.	0	n.s.	0	n.s.	0	n.s.
ZIC1	41966	0	n.s.	1230	<0,001	0	n.s.	0	n.s.	0	n.s.	0	n.s.	0	n.s.	0	n.s.	0	n.s.	0	n.s.	0	n.s.	0	n.s.	0	n.s.	0	n.s.	0	n.s.	0	n.s.	991	0.004	0	n.s.	0	n.s.	0	n.s.	0	n.s.	0	n.s.	0	n.s.	0	n.s.
ZIC3	20866	0	n.s.	627	<0,001	0	n.s.	0	n.s.	0	n.s.	0	n.s.	0	n.s.	0	n.s.	0	n.s.	0	n.s.	0	n.s.	0	n.s.	0	n.s.	0	n.s.	0	n.s.	0	n.s.	514	0.006	0	n.s.	0	n.s.	0	n.s.	0	n.s.	0	n.s.	0	n.s.	0	n.s.
ZIC4	55615	0	n.s.	1549	<0,001	0	n.s.	0	n.s.	0	n.s.	0	n.s.	0	n.s.	0	n.s.	0	n.s.	0	n.s.	0	n.s.	0	n.s.	0	n.s.	0	n.s.	0	n.s.	0	n.s.	1289	0.006	0	n.s.	0	n.s.	0	n.s.	0	n.s.	0	n.s.	0	n.s.	0	n.s.
ZNF143	4720	102	0.031	0	n.s.	0	n.s.	0	n.s.	0	n.s.	0	n.s.	0	n.s.	0	n.s.	0	n.s.	0	n.s.	0	n.s.	0	n.s.	0	n.s.	166	0.045	98	0.026	0	n.s.	0	n.s.	0	n.s.	0	n.s.	188	0.01	0	n.s.	0	n.s.	0	n.s.	0	n.s.
ZNF24	857	25	0.019	0	n.s.	0	n.s.	0	n.s.	0	n.s.	0	n.s.	0	n.s.	0	n.s.	0	n.s.	0	n.s.	48	0.009	0	n.s.	0	n.s.	0	n.s.	0	n.s.	0	n.s.	0	n.s.	0	n.s.	0	n.s.	0	n.s.	0	n.s.	0	n.s.	0	n.s.	0	n.s.
ZNF263	112978	0	n.s.	0	n.s.	0	n.s.	0	n.s.	0	n.s.	0	n.s.	0	n.s.	0	n.s.	0	n.s.	0	n.s.	4306	0.002	0	n.s.	0	n.s.	0	n.s.	1917	0.029	0	n.s.	0	n.s.	0	n.s.	0	n.s.	0	n.s.	0	n.s.	0	n.s.	0	n.s.	0	n.s.
ZNF282	1039	0	n.s.	0	n.s.	0	n.s.	0	n.s.	0	n.s.	0	n.s.	0	n.s.	0	n.s.	0	n.s.	0	n.s.	0	n.s.	0	n.s.	0	n.s.	0	n.s.	0	n.s.	0	n.s.	0	n.s.	0	n.s.	0	n.s.	0	n.s.	0	n.s.	0	n.s.	0	n.s.	0	n.s.
ZNF354C	284273	0	n.s.	0	n.s.	0	n.s.	0	n.s.	0	n.s.	0	n.s.	0	n.s.	0	n.s.	0	n.s.	0	n.s.	0	n.s.	0	n.s.	0	n.s.	0	n.s.	4718	0.011	0	n.s.	0	n.s.	0	n.s.	0	n.s.	0	n.s.	0	n.s.	0	n.s.	0	n.s.	0	n.s.
ZNF384	22503	640	<0,001	0	n.s.	0	n.s.	0	n.s.	653	0.002	702	<0,001	991	<0,001	611	<0,001	581	<0,001	528	0.001	939	<0,001	0	n.s.	0	n.s.	794	<0,001	416	0.011	0	n.s.	0	n.s.	0	n.s.	558	<0,001	891	<0,001	574	<0,001	604	0.001	0	n.s.	1349	<0,001
ZNF410	123	7	0.012	0	n.s.	0	n.s.	0	n.s.	0	n.s.	0	n.s.	0	n.s.	0	n.s.	0	n.s.	0	n.s.	0	n.s.	0	n.s.	0	n.s.	0	n.s.	6	0.04	0	n.s.	0	n.s.	0	n.s.	0	n.s.	0	n.s.	0	n.s.	0	n.s.	0	n.s.	0	n.s.
ZNF740	70397	0	n.s.	0	n.s.	0	n.s.	0	n.s.	0	n.s.	0	n.s.	0	n.s.	0	n.s.	0	n.s.	0	n.s.	0	n.s.	0	n.s.	0	n.s.	0	n.s.	0	n.s.	0	n.s.	0	n.s.	0	n.s.	0	n.s.	0	n.s.	0	n.s.	0	n.s.	0	n.s.	0	n.s.
ZSCAN4	5599	0	n.s.	0	n.s.	0	n.s.	0	n.s.	0	n.s.	0	n.s.	0	n.s.	0	n.s.	0	n.s.	0	n.s.	0	n.s.	0	n.s.	0	n.s.	0	n.s.	0	n.s.	0	n.s.	0	n.s.	0	n.s.	0	n.s.	0	n.s.	0	n.s.	0	n.s.	0	n.s.	0	n.s.
n.s. : not significant
[truncated: 21 more columns]
