# Supplementary material for: DNA methylation profiles in chronic lymphocytic leukemia patients treated with chemoimmunotherapy
Source: Clin Epigenetics. 2019 Dec 2;11:177. doi: 10.1186/s13148-019-0783-1 (PMC6889736; doi:10.1186/s13148-019-0783-1)
Supplement: Supplementary file 6 — Additional file 6: Table S5. TFBS enrichment analysis of the hypermethylated relapse changes revealed common TFs among CLL cases. Each row represents a TFBS and each column represents a CLL case and displays the number of DMCpGs associated with the TFBS. Each patient column is accompanied by one more column representing the p-value after FDR correction regarding the statistical significance according the background. The last column shows the frequency of the enriched cases in each TF. The patients were sorted based on the number of the relapse changes, beggining from the higher to lowest number. [file 13148_2019_783_MOESM6_ESM.xls]

## Sheet: Suppl Table 5
Supplementary Table 5. TFBS enrichment analysis of the hypermethylated relapse changes revealed common TFs among CLL cases. Each row represents a TFBS and each column represents a CLL case and displays the number of DMCpGs associated with the TFBS. Each patient column is accompanied by one more column representing the p-value after FDR correction regarding the statistical significance according t…
TF	Background	P3	P3 FDR	P12	P12 FDR	P7	P7 FDR	P28	P28 FDR	P9	P9 FDR	P2	P2 FDR	P27	P27 FDR	P29	P29 FDR	P10	P10 FDR	P4	P4 FDR	P33	P33 FDR	P26	P26 FDR	P32	P32 FDR	P6	P6 FDR	P5	P5 FDR	P17	P17 FDR	P34	P34 FDR	P30	P30 FDR	P8	P8 FDR	P14	P14 FDR	P18	P18 FDR	P21	P21 FDR	P25	P25 FDR	P13	P13 FDR
ALX3	32481	0	n.s.	3036	<0,001	2927	<0,001	2581	0.001	0	n.s.	0	n.s.	0	n.s.	0	n.s.	423	<0.001	0	n.s.	932	<0.001	217	0.002	0	n.s.	0	n.s.	0	n.s.	233	<0.001	570	<0.001	0	n.s.	0	n.s.	0	n.s.	0	n.s.	0	n.s.	0	n.s.	0	n.s.
ARNT::HIF1A	168064	0	n.s.	12056	<0,001	13965	0.001	0	n.s.	0	n.s.	0	n.s.	1841	<0.001	0	n.s.	1778	0.005	0	n.s.	0	n.s.	0	n.s.	0	n.s.	0	n.s.	306	0.026	0	n.s.	0	n.s.	0	n.s.	0	n.s.	0	n.s.	0	n.s.	0	n.s.	0	n.s.	0	n.s.
ASCL1	40458	1738	<0.001	0	n.s.	0	n.s.	0	n.s.	1293	<0.001	692	<0.001	0	n.s.	0	n.s.	0	n.s.	0	n.s.	0	n.s.	0	n.s.	249	<0.001	0	n.s.	0	n.s.	0	n.s.	0	n.s.	0	n.s.	0	n.s.	0	n.s.	0	n.s.	0	n.s.	0	n.s.	0	n.s.
ATF4	18640	0	n.s.	1425	<0,001	0	n.s.	0	n.s.	0	n.s.	0	n.s.	0	n.s.	0	n.s.	222	0.015	0	n.s.	343	<0.001	0	n.s.	0	n.s.	0	n.s.	0	n.s.	109	<0.001	176	<0.001	0	n.s.	0	n.s.	0	n.s.	0	n.s.	0	n.s.	0	n.s.	0	n.s.
ATF7	8995	0	n.s.	686	0.005	0	n.s.	0	n.s.	0	n.s.	0	n.s.	0	n.s.	0	n.s.	115	0.016	0	n.s.	159	<0.001	0	n.s.	0	n.s.	0	n.s.	0	n.s.	53	0.013	0	n.s.	0	n.s.	0	n.s.	0	n.s.	0	n.s.	0	n.s.	0	n.s.	0	n.s.
BACH2	2259	0	n.s.	206	<0,001	0	n.s.	0	n.s.	0	n.s.	0	n.s.	0	n.s.	0	n.s.	0	n.s.	0	n.s.	0	n.s.	0	n.s.	0	n.s.	0	n.s.	0	n.s.	0	n.s.	0	n.s.	0	n.s.	0	n.s.	0	n.s.	0	n.s.	0	n.s.	0	n.s.	0	n.s.
BARHL2	216264	0	n.s.	19246	<0,001	19037	<0,001	17321	<0,001	0	n.s.	0	n.s.	2199	0.006	0	n.s.	2536	<0.001	0	n.s.	5980	<0.001	1300	<0.001	0	n.s.	0	n.s.	0	n.s.	1417	<0.001	3276	<0.001	0	n.s.	0	n.s.	0	n.s.	0	n.s.	0	n.s.	0	n.s.	0	n.s.
BARX1	74387	0	n.s.	6326	<0,001	6375	<0,001	5859	<0,001	0	n.s.	0	n.s.	0	n.s.	0	n.s.	850	<0.001	0	n.s.	1827	<0.001	439	0.019	0	n.s.	0	n.s.	0	n.s.	469	<0.001	995	<0.001	0	n.s.	0	n.s.	0	n.s.	0	n.s.	0	n.s.	0	n.s.	0	n.s.
BATF::JUN	52037	0	n.s.	4668	<0,001	4576	<0,001	4143	<0,001	0	n.s.	0	n.s.	0	n.s.	0	n.s.	602	0.001	0	n.s.	1100	<0.001	0	n.s.	0	n.s.	0	n.s.	0	n.s.	273	<0.001	451	<0.001	0	n.s.	0	n.s.	0	n.s.	0	n.s.	0	n.s.	0	n.s.	0	n.s.
BATF3	1751	0	n.s.	0	n.s.	0	n.s.	0	n.s.	0	n.s.	0	n.s.	0	n.s.	0	n.s.	0	n.s.	0	n.s.	0	n.s.	0	n.s.	0	n.s.	0	n.s.	0	n.s.	15	0.016	0	n.s.	0	n.s.	0	n.s.	0	n.s.	0	n.s.	0	n.s.	0	n.s.	0	n.s.
BCL6B	91	0	n.s.	0	n.s.	0	n.s.	0	n.s.	0	n.s.	0	n.s.	0	n.s.	0	n.s.	0	n.s.	0	n.s.	0	n.s.	0	n.s.	0	n.s.	0	n.s.	0	n.s.	0	n.s.	0	n.s.	0	n.s.	0	n.s.	0	n.s.	0	n.s.	0	n.s.	0	n.s.	0	n.s.
BHLHE22	35923	0	n.s.	2707	<0,001	0	n.s.	0	n.s.	0	n.s.	0	n.s.	0	n.s.	0	n.s.	0	n.s.	0	n.s.	698	<0.001	0	n.s.	0	n.s.	0	n.s.	0	n.s.	186	0.001	385	<0.001	0	n.s.	0	n.s.	0	n.s.	0	n.s.	0	n.s.	0	n.s.	0	n.s.
BHLHE23	22228	0	n.s.	1736	<0,001	0	n.s.	0	n.s.	0	n.s.	0	n.s.	0	n.s.	0	n.s.	0	n.s.	0	n.s.	488	<0.001	0	n.s.	0	n.s.	0	n.s.	0	n.s.	132	<0.001	289	<0.001	0	n.s.	0	n.s.	0	n.s.	0	n.s.	0	n.s.	0	n.s.	0	n.s.
BHLHE40	118676	0	n.s.	8388	0.003	0	n.s.	0	n.s.	0	n.s.	0	n.s.	1327	<0.001	0	n.s.	0	n.s.	0	n.s.	0	n.s.	0	n.s.	0	n.s.	0	n.s.	0	n.s.	0	n.s.	0	n.s.	0	n.s.	0	n.s.	0	n.s.	0	n.s.	0	n.s.	0	n.s.	67	0.046
BHLHE41	39186	0	n.s.	2896	<0,001	0	n.s.	0	n.s.	0	n.s.	0	n.s.	0	n.s.	0	n.s.	0	n.s.	0	n.s.	0	n.s.	0	n.s.	0	n.s.	0	n.s.	0	n.s.	0	n.s.	0	n.s.	0	n.s.	0	n.s.	0	n.s.	0	n.s.	0	n.s.	0	n.s.	0	n.s.
BSX	124254	0	n.s.	10909	<0,001	10722	<0,001	9923	<0,001	0	n.s.	0	n.s.	0	n.s.	0	n.s.	1456	<0.001	0	n.s.	3217	<0.001	738	<0.001	0	n.s.	0	n.s.	0	n.s.	834	<0.001	1802	<0.001	0	n.s.	0	n.s.	0	n.s.	0	n.s.	0	n.s.	0	n.s.	0	n.s.
CDX1	65618	0	n.s.	6069	<0,001	5656	<0,001	5330	<0,001	0	n.s.	0	n.s.	0	n.s.	0	n.s.	803	<0.001	0	n.s.	1821	<0.001	397	0.007	0	n.s.	0	n.s.	0	n.s.	497	<0.001	1119	<0.001	0	n.s.	0	n.s.	0	n.s.	0	n.s.	0	n.s.	0	n.s.	0	n.s.
CDX2	19835	0	n.s.	1899	<0,001	1728	0.004	1630	<0,001	0	n.s.	0	n.s.	228	0.036	0	n.s.	269	<0.001	0	n.s.	544	<0.001	0	n.s.	0	n.s.	0	n.s.	0	n.s.	147	<0.001	293	<0.001	0	n.s.	0	n.s.	0	n.s.	0	n.s.	0	n.s.	0	n.s.	0	n.s.
CEBPA	77559	0	n.s.	6490	<0,001	6642	<0,001	6060	<0,001	0	n.s.	0	n.s.	826	0.013	0	n.s.	874	<0.001	0	n.s.	1375	<0.001	0	n.s.	0	n.s.	0	n.s.	0	n.s.	380	<0.001	727	<0.001	0	n.s.	0	n.s.	0	n.s.	0	n.s.	0	n.s.	0	n.s.	0	n.s.
CEBPB	84428	0	n.s.	7015	<0,001	0	n.s.	6488	0.005	0	n.s.	0	n.s.	920	0.001	0	n.s.	944	<0.001	0	n.s.	1627	<0.001	0	n.s.	0	n.s.	0	n.s.	0	n.s.	455	<0.001	879	<0.001	0	n.s.	0	n.s.	0	n.s.	0	n.s.	0	n.s.	0	n.s.	0	n.s.
CEBPD	59802	0	n.s.	5008	<0,001	5027	0.011	0	n.s.	0	n.s.	0	n.s.	0	n.s.	0	n.s.	673	0.003	0	n.s.	1189	<0.001	0	n.s.	0	n.s.	0	n.s.	0	n.s.	334	<0.001	657	<0.001	0	n.s.	0	n.s.	0	n.s.	0	n.s.	0	n.s.	0	n.s.	0	n.s.
CEBPE	73845	0	n.s.	6044	<0,001	0	n.s.	5650	0.025	0	n.s.	0	n.s.	0	n.s.	0	n.s.	797	0.028	0	n.s.	1405	<0.001	0	n.s.	0	n.s.	0	n.s.	0	n.s.	397	<0.001	758	<0.001	0	n.s.	0	n.s.	0	n.s.	0	n.s.	0	n.s.	0	n.s.	0	n.s.
CEBPG	38255	0	n.s.	2800	<0,001	0	n.s.	0	n.s.	0	n.s.	0	n.s.	421	0.027	0	n.s.	0	n.s.	0	n.s.	765	<0.001	0	n.s.	0	n.s.	0	n.s.	0	n.s.	233	<0.001	444	<0.001	0	n.s.	0	n.s.	0	n.s.	0	n.s.	0	n.s.	0	n.s.	0	n.s.
CENPB	87493	0	n.s.	0	n.s.	0	n.s.	0	n.s.	0	n.s.	0	n.s.	0	n.s.	0	n.s.	0	n.s.	0	n.s.	0	n.s.	0	n.s.	0	n.s.	0	n.s.	0	n.s.	0	n.s.	0	n.s.	0	n.s.	0	n.s.	0	n.s.	0	n.s.	0	n.s.	0	n.s.	0	n.s.
CLOCK	111739	0	n.s.	8972	<0,001	9683	<0,001	8870	<0,001	0	n.s.	0	n.s.	1264	<0.001	0	n.s.	1236	<0.001	0	n.s.	0	n.s.	653	0.004	0	n.s.	0	n.s.	221	0.003	0	n.s.	0	n.s.	0	n.s.	0	n.s.	0	n.s.	0	n.s.	0	n.s.	0	n.s.	0	n.s.
CREB1	11142	0	n.s.	872	<0,001	0	n.s.	904	0.011	0	n.s.	0	n.s.	0	n.s.	0	n.s.	144	0.005	0	n.s.	0	n.s.	0	n.s.	0	n.s.	0	n.s.	0	n.s.	0	n.s.	0	n.s.	0	n.s.	0	n.s.	0	n.s.	0	n.s.	0	n.s.	0	n.s.	0	n.s.
CREB3	16060	0	n.s.	1426	<0,001	1456	<0,001	1280	0.015	0	n.s.	0	n.s.	0	n.s.	0	n.s.	188	0.042	0	n.s.	222	0.035	0	n.s.	0	n.s.	0	n.s.	0	n.s.	0	n.s.	0	n.s.	0	n.s.	0	n.s.	0	n.s.	0	n.s.	0	n.s.	0	n.s.	0	n.s.
CREB3L1	12871	0	n.s.	1132	<0,001	1179	<0,001	0	n.s.	0	n.s.	0	n.s.	0	n.s.	0	n.s.	162	0.007	0	n.s.	0	n.s.	0	n.s.	0	n.s.	0	n.s.	0	n.s.	0	n.s.	0	n.s.	0	n.s.	0	n.s.	0	n.s.	0	n.s.	0	n.s.	0	n.s.	0	n.s.
CTCF	4544	0	n.s.	0	n.s.	0	n.s.	0	n.s.	0	n.s.	0	n.s.	0	n.s.	0	n.s.	0	n.s.	0	n.s.	0	n.s.	37	0.043	0	n.s.	0	n.s.	0	n.s.	0	n.s.	0	n.s.	0	n.s.	0	n.s.	0	n.s.	0	n.s.	0	n.s.	0	n.s.	0	n.s.
CTCFL	16524	738	<0.001	0	n.s.	0	n.s.	0	n.s.	581	<0.001	0	n.s.	0	n.s.	0	n.s.	0	n.s.	0	n.s.	0	n.s.	0	n.s.	108	0.001	0	n.s.	0	n.s.	0	n.s.	0	n.s.	0	n.s.	0	n.s.	0	n.s.	0	n.s.	0	n.s.	0	n.s.	0	n.s.
CUX1	14794	0	n.s.	1273	<0,001	0	n.s.	0	n.s.	0	n.s.	0	n.s.	0	n.s.	0	n.s.	192	0.001	0	n.s.	451	<0.001	0	n.s.	0	n.s.	0	n.s.	0	n.s.	105	<0.001	235	<0.001	0	n.s.	0	n.s.	0	n.s.	0	n.s.	0	n.s.	0	n.s.	0	n.s.
CUX2	10854	0	n.s.	935	<0,001	0	n.s.	0	n.s.	0	n.s.	0	n.s.	0	n.s.	0	n.s.	0	n.s.	0	n.s.	336	<0.001	0	n.s.	0	n.s.	0	n.s.	0	n.s.	80	<0.001	185	<0.001	0	n.s.	0	n.s.	0	n.s.	0	n.s.	0	n.s.	0	n.s.	0	n.s.
DBP	33213	0	n.s.	2649	<0,001	0	n.s.	0	n.s.	0	n.s.	0	n.s.	0	n.s.	0	n.s.	369	0.049	0	n.s.	768	<0.001	0	n.s.	0	n.s.	0	n.s.	0	n.s.	211	<0.001	454	<0.001	0	n.s.	0	n.s.	0	n.s.	0	n.s.	0	n.s.	0	n.s.	0	n.s.
DLX6	156953	0	n.s.	13886	<0,001	13824	<0,001	12456	<0,001	0	n.s.	0	n.s.	0	n.s.	0	n.s.	1834	<0.001	0	n.s.	4097	<0.001	933	<0.001	0	n.s.	0	n.s.	0	n.s.	1005	<0.001	2219	<0.001	0	n.s.	0	n.s.	0	n.s.	0	n.s.	0	n.s.	0	n.s.	0	n.s.
DMRT3	19385	0	n.s.	1536	<0,001	0	n.s.	0	n.s.	0	n.s.	0	n.s.	0	n.s.	0	n.s.	0	n.s.	0	n.s.	378	<0.001	0	n.s.	0	n.s.	0	n.s.	0	n.s.	102	0.013	203	<0.001	0	n.s.	0	n.s.	0	n.s.	0	n.s.	0	n.s.	0	n.s.	0	n.s.
DUX4	41757	0	n.s.	3860	<0,001	3682	<0,001	3230	0.024	0	n.s.	0	n.s.	457	0.027	0	n.s.	0	n.s.	0	n.s.	897	<0.001	0	n.s.	0	n.s.	0	n.s.	0	n.s.	212	0.001	467	<0.001	0	n.s.	0	n.s.	0	n.s.	0	n.s.	0	n.s.	0	n.s.	0	n.s.
DUXA	10553	0	n.s.	1020	<0,001	944	0.003	0	n.s.	0	n.s.	0	n.s.	0	n.s.	0	n.s.	0	n.s.	0	n.s.	236	<0.001	0	n.s.	0	n.s.	0	n.s.	0	n.s.	68	0.001	121	<0.001	0	n.s.	0	n.s.	0	n.s.	0	n.s.	0	n.s.	0	n.s.	0	n.s.
E2F1	85370	4264	<0.001	0	n.s.	0	n.s.	0	n.s.	3291	<0.001	1458	<0.001	0	n.s.	568	<0.001	0	n.s.	842	<0.001	0	n.s.	0	n.s.	566	<0.001	0	n.s.	230	<0.001	0	n.s.	0	n.s.	345	<0.001	66	0.001	64	0.004	0	n.s.	98	0.002	19	0.008	53	0.024
E2F2	753	0	n.s.	0	n.s.	0	n.s.	0	n.s.	0	n.s.	0	n.s.	0	n.s.	0	n.s.	0	n.s.	0	n.s.	18	0.01	0	n.s.	0	n.s.	0	n.s.	0	n.s.	0	n.s.	0	n.s.	0	n.s.	0	n.s.	0	n.s.	0	n.s.	0	n.s.	0	n.s.	0	n.s.
E2F3	5387	0	n.s.	0	n.s.	0	n.s.	0	n.s.	0	n.s.	0	n.s.	0	n.s.	0	n.s.	0	n.s.	0	n.s.	129	<0.001	0	n.s.	0	n.s.	0	n.s.	0	n.s.	41	<0.001	60	<0.001	0	n.s.	0	n.s.	0	n.s.	0	n.s.	0	n.s.	0	n.s.	0	n.s.
E2F4	263306	12412	<0.001	0	n.s.	0	n.s.	0	n.s.	9595	<0.001	4252	<0.001	0	n.s.	1586	<0.001	0	n.s.	2307	0.042	0	n.s.	0	n.s.	1864	<0.001	724	<0.001	581	<0.001	0	n.s.	0	n.s.	1018	<0.001	198	<0.001	207	<0.001	0	n.s.	277	<0.001	42	<0.001	188	<0.001
E2F6	172769	6535	<0.001	0	n.s.	0	n.s.	0	n.s.	5132	<0.001	2535	<0.001	0	n.s.	0	n.s.	0	n.s.	0	n.s.	0	n.s.	0	n.s.	956	<0.001	0	n.s.	311	0.04	0	n.s.	0	n.s.	521	<0.001	0	n.s.	108	0.01	0	n.s.	0	n.s.	0	n.s.	0	n.s.
E2F7	1163	0	n.s.	0	n.s.	0	n.s.	0	n.s.	0	n.s.	0	n.s.	0	n.s.	0	n.s.	0	n.s.	0	n.s.	26	0.004	0	n.s.	0	n.s.	0	n.s.	0	n.s.	0	n.s.	0	n.s.	0	n.s.	0	n.s.	0	n.s.	0	n.s.	0	n.s.	0	n.s.	0	n.s.
E2F8	2875	0	n.s.	0	n.s.	0	n.s.	0	n.s.	0	n.s.	0	n.s.	0	n.s.	0	n.s.	0	n.s.	0	n.s.	58	<0.001	0	n.s.	0	n.s.	0	n.s.	0	n.s.	0	n.s.	0	n.s.	0	n.s.	0	n.s.	0	n.s.	0	n.s.	0	n.s.	0	n.s.	0	n.s.
EBF1	27729	0	n.s.	2152	<0,001	0	n.s.	0	n.s.	0	n.s.	0	n.s.	0	n.s.	0	n.s.	0	n.s.	0	n.s.	0	n.s.	0	n.s.	0	n.s.	0	n.s.	0	n.s.	0	n.s.	0	n.s.	0	n.s.	0	n.s.	0	n.s.	0	n.s.	0	n.s.	0	n.s.	0	n.s.
EGR1	22897	964	<0.001	0	n.s.	0	n.s.	0	n.s.	758	<0.001	0	n.s.	0	n.s.	0	n.s.	0	n.s.	0	n.s.	0	n.s.	0	n.s.	146	<0.001	0	n.s.	0	n.s.	0	n.s.	0	n.s.	91	<0.001	0	n.s.	0	n.s.	0	n.s.	0	n.s.	0	n.s.	0	n.s.
EGR2	166534	7082	<0.001	0	n.s.	0	n.s.	0	n.s.	5569	<0.001	2567	<0.001	1699	0.025	0	n.s.	0	n.s.	1497	0.033	0	n.s.	0	n.s.	1051	<0.001	0	n.s.	366	<0.001	0	n.s.	0	n.s.	563	<0.001	114	<0.001	114	<0.001	0	n.s.	0	n.s.	32	<0.001	147	<0.001
EGR3	36416	1515	<0.001	0	n.s.	0	n.s.	0	n.s.	1176	<0.001	0	n.s.	0	n.s.	0	n.s.	0	n.s.	0	n.s.	0	n.s.	0	n.s.	242	<0.001	0	n.s.	0	n.s.	0	n.s.	0	n.s.	139	<0.001	35	0.001	33	0.011	0	n.s.	0	n.s.	0	n.s.	0	n.s.
EGR4	23547	0	n.s.	0	n.s.	0	n.s.	0	n.s.	0	n.s.	0	n.s.	0	n.s.	0	n.s.	0	n.s.	0	n.s.	0	n.s.	0	n.s.	140	0.006	0	n.s.	0	n.s.	0	n.s.	0	n.s.	0	n.s.	0	n.s.	0	n.s.	0	n.s.	0	n.s.	0	n.s.	20	0.033
EHF	19504	0	n.s.	0	n.s.	0	n.s.	0	n.s.	0	n.s.	0	n.s.	0	n.s.	0	n.s.	0	n.s.	0	n.s.	0	n.s.	0	n.s.	0	n.s.	0	n.s.	0	n.s.	0	n.s.	0	n.s.	0	n.s.	0	n.s.	0	n.s.	0	n.s.	0	n.s.	0	n.s.	0	n.s.
ELF1	42946	0	n.s.	0	n.s.	0	n.s.	0	n.s.	0	n.s.	0	n.s.	0	n.s.	0	n.s.	0	n.s.	0	n.s.	0	n.s.	0	n.s.	0	n.s.	0	n.s.	0	n.s.	0	n.s.	0	n.s.	0	n.s.	0	n.s.	0	n.s.	0	n.s.	0	n.s.	0	n.s.	0	n.s.
ELF3	24834	0	n.s.	0	n.s.	0	n.s.	0	n.s.	0	n.s.	0	n.s.	0	n.s.	0	n.s.	0	n.s.	0	n.s.	374	<0.001	0	n.s.	0	n.s.	0	n.s.	0	n.s.	0	n.s.	184	<0.001	0	n.s.	0	n.s.	0	n.s.	0	n.s.	0	n.s.	0	n.s.	0	n.s.
ELF4	23434	0	n.s.	0	n.s.	0	n.s.	0	n.s.	0	n.s.	0	n.s.	0	n.s.	0	n.s.	0	n.s.	0	n.s.	0	n.s.	0	n.s.	0	n.s.	0	n.s.	0	n.s.	0	n.s.	0	n.s.	0	n.s.	0	n.s.	0	n.s.	0	n.s.	0	n.s.	0	n.s.	0	n.s.
ELF5	150173	0	n.s.	0	n.s.	0	n.s.	0	n.s.	0	n.s.	0	n.s.	0	n.s.	0	n.s.	0	n.s.	0	n.s.	1889	0.015	0	n.s.	0	n.s.	0	n.s.	0	n.s.	0	n.s.	0	n.s.	0	n.s.	0	n.s.	0	n.s.	0	n.s.	0	n.s.	0	n.s.	0	n.s.
ELK1	61775	0	n.s.	0	n.s.	0	n.s.	0	n.s.	0	n.s.	0	n.s.	0	n.s.	0	n.s.	0	n.s.	0	n.s.	0	n.s.	0	n.s.	0	n.s.	0	n.s.	0	n.s.	0	n.s.	0	n.s.	0	n.s.	0	n.s.	0	n.s.	0	n.s.	0	n.s.	0	n.s.	0	n.s.
ELK3	82390	0	n.s.	0	n.s.	0	n.s.	0	n.s.	0	n.s.	0	n.s.	0	n.s.	0	n.s.	0	n.s.	0	n.s.	0	n.s.	0	n.s.	0	n.s.	0	n.s.	0	n.s.	0	n.s.	529	0.002	0	n.s.	0	n.s.	0	n.s.	0	n.s.	0	n.s.	0	n.s.	0	n.s.
ELK4	103693	3775	0.002	0	n.s.	0	n.s.	0	n.s.	0	n.s.	0	n.s.	0	n.s.	0	n.s.	0	n.s.	0	n.s.	0	n.s.	0	n.s.	0	n.s.	0	n.s.	0	n.s.	0	n.s.	0	n.s.	0	n.s.	0	n.s.	0	n.s.	0	n.s.	0	n.s.	0	n.s.	0	n.s.
EMX1	33373	0	n.s.	3057	<0,001	2955	<0,001	2696	<0,001	0	n.s.	0	n.s.	0	n.s.	0	n.s.	395	0.002	0	n.s.	909	<0.001	222	0.002	0	n.s.	0	n.s.	0	n.s.	237	<0.001	494	<0.001	0	n.s.	0	n.s.	0	n.s.	0	n.s.	0	n.s.	0	n.s.	0	n.s.
EMX2	41182	0	n.s.	3753	<0,001	3525	0.001	3270	<0,001	0	n.s.	0	n.s.	0	n.s.	0	n.s.	469	0.007	0	n.s.	1112	<0.001	0	n.s.	0	n.s.	0	n.s.	0	n.s.	287	<0.001	551	<0.001	0	n.s.	0	n.s.	0	n.s.	0	n.s.	0	n.s.	0	n.s.	0	n.s.
EN1	168993	0	n.s.	14347	<0,001	14388	<0,001	13093	<0,001	0	n.s.	0	n.s.	0	n.s.	0	n.s.	1913	<0.001	0	n.s.	3800	<0.001	941	0.034	0	n.s.	0	n.s.	0	n.s.	1014	<0.001	1943	<0.001	0	n.s.	0	n.s.	0	n.s.	0	n.s.	0	n.s.	0	n.s.	0	n.s.
EN2	200340	0	n.s.	15547	<0,001	0	n.s.	0	n.s.	0	n.s.	0	n.s.	0	n.s.	0	n.s.	2108	0.004	0	n.s.	3193	<0.001	0	n.s.	0	n.s.	0	n.s.	0	n.s.	963	<0.001	1548	<0.001	0	n.s.	0	n.s.	0	n.s.	0	n.s.	0	n.s.	0	n.s.	0	n.s.
EOMES	12949	0	n.s.	985	0.001	0	n.s.	0	n.s.	0	n.s.	0	n.s.	0	n.s.	0	n.s.	163	0.007	0	n.s.	203	<0.001	0	n.s.	0	n.s.	0	n.s.	0	n.s.	0	n.s.	110	<0.001	0	n.s.	0	n.s.	0	n.s.	0	n.s.	0	n.s.	0	n.s.	0	n.s.
ERF	75708	0	n.s.	0	n.s.	0	n.s.	0	n.s.	0	n.s.	0	n.s.	0	n.s.	0	n.s.	0	n.s.	0	n.s.	0	n.s.	0	n.s.	0	n.s.	0	n.s.	0	n.s.	0	n.s.	0	n.s.	0	n.s.	0	n.s.	0	n.s.	0	n.s.	0	n.s.	0	n.s.	0	n.s.
ERG	130845	0	n.s.	0	n.s.	0	n.s.	0	n.s.	0	n.s.	0	n.s.	0	n.s.	0	n.s.	0	n.s.	0	n.s.	0	n.s.	0	n.s.	0	n.s.	0	n.s.	0	n.s.	0	n.s.	0	n.s.	0	n.s.	0	n.s.	0	n.s.	0	n.s.	0	n.s.	0	n.s.	0	n.s.
ESR1	2795	0	n.s.	0	n.s.	0	n.s.	0	n.s.	0	n.s.	0	n.s.	0	n.s.	0	n.s.	0	n.s.	0	n.s.	0	n.s.	0	n.s.	0	n.s.	0	n.s.	0	n.s.	0	n.s.	0	n.s.	0	n.s.	0	n.s.	0	n.s.	0	n.s.	0	n.s.	0	n.s.	0	n.s.
ESR2	90972	0	n.s.	0	n.s.	0	n.s.	0	n.s.	0	n.s.	0	n.s.	0	n.s.	0	n.s.	0	n.s.	0	n.s.	0	n.s.	0	n.s.	0	n.s.	0	n.s.	0	n.s.	0	n.s.	0	n.s.	0	n.s.	0	n.s.	0	n.s.	0	n.s.	0	n.s.	0	n.s.	0	n.s.
ESRRB	10691	0	n.s.	908	<0,001	943	0.012	874	0.006	0	n.s.	0	n.s.	0	n.s.	0	n.s.	132	0.026	0	n.s.	151	0.046	0	n.s.	0	n.s.	0	n.s.	0	n.s.	0	n.s.	0	n.s.	0	n.s.	0	n.s.	0	n.s.	0	n.s.	0	n.s.	0	n.s.	0	n.s.
ESX1	51218	0	n.s.	4608	<0,001	4558	<0,001	4077	<0,001	0	n.s.	0	n.s.	0	n.s.	0	n.s.	610	<0.001	0	n.s.	1433	<0.001	339	<0.001	0	n.s.	0	n.s.	0	n.s.	347	<0.001	823	<0.001	0	n.s.	0	n.s.	0	n.s.	0	n.s.	0	n.s.	0	n.s.	0	n.s.
ETS1	110341	0	n.s.	0	n.s.	0	n.s.	0	n.s.	0	n.s.	0	n.s.	0	n.s.	0	n.s.	0	n.s.	0	n.s.	0	n.s.	0	n.s.	0	n.s.	0	n.s.	0	n.s.	0	n.s.	0	n.s.	0	n.s.	0	n.s.	0	n.s.	0	n.s.	0	n.s.	0	n.s.	0	n.s.
ETV1	118292	0	n.s.	0	n.s.	0	n.s.	0	n.s.	0	n.s.	0	n.s.	0	n.s.	0	n.s.	0	n.s.	0	n.s.	0	n.s.	0	n.s.	0	n.s.	0	n.s.	0	n.s.	0	n.s.	0	n.s.	0	n.s.	0	n.s.	0	n.s.	0	n.s.	0	n.s.	0	n.s.	0	n.s.
ETV2	46394	0	n.s.	0	n.s.	0	n.s.	0	n.s.	0	n.s.	0	n.s.	0	n.s.	0	n.s.	0	n.s.	0	n.s.	627	0.002	0	n.s.	0	n.s.	0	n.s.	0	n.s.	0	n.s.	308	0.005	0	n.s.	0	n.s.	0	n.s.	0	n.s.	0	n.s.	0	n.s.	0	n.s.
ETV3	112789	0	n.s.	0	n.s.	0	n.s.	0	n.s.	0	n.s.	0	n.s.	0	n.s.	0	n.s.	0	n.s.	0	n.s.	0	n.s.	0	n.s.	0	n.s.	0	n.s.	0	n.s.	0	n.s.	708	0.002	0	n.s.	0	n.s.	0	n.s.	0	n.s.	0	n.s.	0	n.s.	0	n.s.
ETV4	129540	0	n.s.	0	n.s.	0	n.s.	0	n.s.	0	n.s.	0	n.s.	0	n.s.	0	n.s.	0	n.s.	0	n.s.	0	n.s.	0	n.s.	0	n.s.	0	n.s.	0	n.s.	0	n.s.	0	n.s.	0	n.s.	0	n.s.	0	n.s.	0	n.s.	0	n.s.	0	n.s.	0	n.s.
ETV5	187444	6875	<0.001	0	n.s.	0	n.s.	0	n.s.	5165	0.007	0	n.s.	0	n.s.	0	n.s.	0	n.s.	0	n.s.	0	n.s.	0	n.s.	0	n.s.	0	n.s.	0	n.s.	0	n.s.	0	n.s.	0	n.s.	0	n.s.	0	n.s.	0	n.s.	0	n.s.	0	n.s.	0	n.s.
ETV6	140034	0	n.s.	0	n.s.	0	n.s.	0	n.s.	0	n.s.	0	n.s.	0	n.s.	0	n.s.	0	n.s.	0	n.s.	0	n.s.	0	n.s.	0	n.s.	0	n.s.	262	0.017	0	n.s.	0	n.s.	0	n.s.	0	n.s.	0	n.s.	0	n.s.	0	n.s.	0	n.s.	0	n.s.
EVX1	184951	0	n.s.	15435	<0,001	15479	<0,001	14313	<0,001	0	n.s.	0	n.s.	0	n.s.	0	n.s.	2053	<0.001	0	n.s.	3966	<0.001	0	n.s.	0	n.s.	0	n.s.	0	n.s.	1058	<0.001	2084	<0.001	0	n.s.	0	n.s.	0	n.s.	0	n.s.	0	n.s.	0	n.s.	0	n.s.
EVX2	257540	0	n.s.	21200	<0,001	21540	<0,001	19790	<0,001	0	n.s.	0	n.s.	0	n.s.	0	n.s.	2796	<0.001	0	n.s.	5265	<0.001	0	n.s.	0	n.s.	0	n.s.	0	n.s.	1406	<0.001	2717	<0.001	0	n.s.	0	n.s.	0	n.s.	0	n.s.	0	n.s.	0	n.s.	0	n.s.
EWSR1-FLI1	116	0	n.s.	0	n.s.	0	n.s.	0	n.s.	0	n.s.	0	n.s.	0	n.s.	0	n.s.	0	n.s.	0	n.s.	0	n.s.	0	n.s.	0	n.s.	0	n.s.	0	n.s.	0	n.s.	0	n.s.	0	n.s.	0	n.s.	0	n.s.	0	n.s.	0	n.s.	0	n.s.	0	n.s.
FEV	104218	0	n.s.	0	n.s.	0	n.s.	0	n.s.	0	n.s.	0	n.s.	0	n.s.	0	n.s.	0	n.s.	0	n.s.	0	n.s.	0	n.s.	0	n.s.	0	n.s.	0	n.s.	0	n.s.	0	n.s.	0	n.s.	0	n.s.	0	n.s.	0	n.s.	0	n.s.	0	n.s.	0	n.s.
FIGLA	276823	0	n.s.	20608	<0,001	23148	<0,001	21157	<0,001	0	n.s.	0	n.s.	0	n.s.	0	n.s.	0	n.s.	0	n.s.	0	n.s.	0	n.s.	0	n.s.	0	n.s.	0	n.s.	0	n.s.	0	n.s.	0	n.s.	0	n.s.	0	n.s.	0	n.s.	0	n.s.	0	n.s.	0	n.s.
FLI1	122419	0	n.s.	0	n.s.	0	n.s.	0	n.s.	0	n.s.	0	n.s.	0	n.s.	0	n.s.	0	n.s.	0	n.s.	0	n.s.	0	n.s.	0	n.s.	0	n.s.	0	n.s.	0	n.s.	0	n.s.	0	n.s.	0	n.s.	0	n.s.	0	n.s.	0	n.s.	0	n.s.	0	n.s.
FOS	32972	0	n.s.	2631	<0,001	0	n.s.	0	n.s.	0	n.s.	0	n.s.	0	n.s.	0	n.s.	0	n.s.	0	n.s.	540	<0.001	0	n.s.	0	n.s.	0	n.s.	0	n.s.	0	n.s.	243	<0.001	0	n.s.	0	n.s.	0	n.s.	0	n.s.	0	n.s.	0	n.s.	0	n.s.
FOS::JUN	30284	0	n.s.	2445	<0,001	0	n.s.	0	n.s.	0	n.s.	0	n.s.	0	n.s.	0	n.s.	0	n.s.	0	n.s.	536	<0.001	0	n.s.	0	n.s.	0	n.s.	0	n.s.	153	0.008	241	<0.001	0	n.s.	0	n.s.	0	n.s.	0	n.s.	0	n.s.	0	n.s.	0	n.s.
FOS::JUN(var,2)	3239	0	n.s.	282	<0,001	0	n.s.	0	n.s.	0	n.s.	0	n.s.	0	n.s.	0	n.s.	51	0.005	0	n.s.	60	0.002	0	n.s.	0	n.s.	0	n.s.	0	n.s.	25	0.006	0	n.s.	0	n.s.	0	n.s.	0	n.s.	0	n.s.	0	n.s.	0	n.s.	0	n.s.
FOS::JUNB	20307	0	n.s.	1567	<0,001	0	n.s.	0	n.s.	0	n.s.	0	n.s.	0	n.s.	0	n.s.	0	n.s.	0	n.s.	336	<0.001	0	n.s.	0	n.s.	0	n.s.	0	n.s.	0	n.s.	150	0.002	0	n.s.	0	n.s.	0	n.s.	0	n.s.	0	n.s.	0	n.s.	0	n.s.
FOS::JUND	20711	0	n.s.	1755	<0,001	0	n.s.	0	n.s.	0	n.s.	0	n.s.	0	n.s.	0	n.s.	252	0.004	0	n.s.	386	<0.001	0	n.s.	0	n.s.	0	n.s.	0	n.s.	0	n.s.	167	<0.001	0	n.s.	0	n.s.	0	n.s.	0	n.s.	0	n.s.	0	n.s.	0	n.s.
FOSB::JUN	7055	0	n.s.	0	n.s.	0	n.s.	0	n.s.	0	n.s.	0	n.s.	0	n.s.	0	n.s.	0	n.s.	0	n.s.	121	<0.001	0	n.s.	0	n.s.	0	n.s.	0	n.s.	47	0.002	57	0.012	0	n.s.	0	n.s.	0	n.s.	0	n.s.	0	n.s.	0	n.s.	0	n.s.
FOSB::JUNB	36510	0	n.s.	3004	<0,001	0	n.s.	0	n.s.	0	n.s.	0	n.s.	0	n.s.	0	n.s.	0	n.s.	0	n.s.	628	<0.001	0	n.s.	0	n.s.	0	n.s.	0	n.s.	0	n.s.	295	<0.001	0	n.s.	0	n.s.	0	n.s.	0	n.s.	0	n.s.	0	n.s.	0	n.s.
FOSB::JUNB(var,2)	17084	0	n.s.	1317	<0,001	0	n.s.	0	n.s.	0	n.s.	0	n.s.	0	n.s.	0	n.s.	205	0.015	0	n.s.	292	<0.001	0	n.s.	0	n.s.	0	n.s.	0	n.s.	96	0.003	132	0.001	0	n.s.	0	n.s.	0	n.s.	0	n.s.	0	n.s.	0	n.s.	0	n.s.
FOSL1	31858	0	n.s.	2522	<0,001	0	n.s.	0	n.s.	0	n.s.	0	n.s.	0	n.s.	0	n.s.	0	n.s.	0	n.s.	463	<0.001	0	n.s.	0	n.s.	0	n.s.	0	n.s.	0	n.s.	0	n.s.	0	n.s.	0	n.s.	0	n.s.	0	n.s.	0	n.s.	0	n.s.	0	n.s.
FOSL1::JUN	16391	0	n.s.	1344	<0,001	0	n.s.	0	n.s.	0	n.s.	0	n.s.	0	n.s.	0	n.s.	206	0.003	0	n.s.	289	<0.001	0	n.s.	0	n.s.	0	n.s.	0	n.s.	0	n.s.	121	0.005	0	n.s.	0	n.s.	0	n.s.	0	n.s.	0	n.s.	0	n.s.	0	n.s.
FOSL1::JUN(var,2)	13186	0	n.s.	988	0.005	0	n.s.	0	n.s.	0	n.s.	0	n.s.	0	n.s.	0	n.s.	0	n.s.	0	n.s.	229	<0.001	0	n.s.	0	n.s.	0	n.s.	0	n.s.	75	0.007	104	0.001	0	n.s.	0	n.s.	0	n.s.	0	n.s.	0	n.s.	0	n.s.	0	n.s.
FOSL1::JUNB	11247	0	n.s.	903	<0,001	0	n.s.	0	n.s.	0	n.s.	0	n.s.	0	n.s.	0	n.s.	0	n.s.	0	n.s.	192	<0.001	0	n.s.	0	n.s.	0	n.s.	0	n.s.	0	n.s.	0	n.s.	0	n.s.	0	n.s.	0	n.s.	0	n.s.	0	n.s.	0	n.s.	0	n.s.
FOSL1::JUND	34288	0	n.s.	2820	<0,001	0	n.s.	0	n.s.	0	n.s.	0	n.s.	0	n.s.	0	n.s.	0	n.s.	0	n.s.	649	<0.001	0	n.s.	0	n.s.	0	n.s.	0	n.s.	0	n.s.	310	<0.001	0	n.s.	0	n.s.	0	n.s.	0	n.s.	0	n.s.	0	n.s.	0	n.s.
FOSL1::JUND(var,2)	20722	0	n.s.	1632	<0,001	0	n.s.	0	n.s.	0	n.s.	0	n.s.	0	n.s.	0	n.s.	0	n.s.	0	n.s.	384	<0.001	0	n.s.	0	n.s.	0	n.s.	0	n.s.	121	<0.001	182	<0.001	0	n.s.	0	n.s.	0	n.s.	0	n.s.	0	n.s.	0	n.s.	0	n.s.
FOSL2	56378	0	n.s.	4367	<0,001	0	n.s.	0	n.s.	0	n.s.	0	n.s.	0	n.s.	0	n.s.	0	n.s.	0	n.s.	728	0.037	0	n.s.	0	n.s.	0	n.s.	0	n.s.	0	n.s.	0	n.s.	0	n.s.	0	n.s.	0	n.s.	0	n.s.	0	n.s.	0	n.s.	0	n.s.
FOSL2::JUN	25476	0	n.s.	2075	<0,001	0	n.s.	0	n.s.	0	n.s.	0	n.s.	0	n.s.	0	n.s.	293	0.023	0	n.s.	454	<0.001	0	n.s.	0	n.s.	0	n.s.	0	n.s.	0	n.s.	200	<0.001	0	n.s.	0	n.s.	0	n.s.	0	n.s.	0	n.s.	0	n.s.	0	n.s.
FOSL2::JUN(var,2)	11219	0	n.s.	822	0.049	0	n.s.	0	n.s.	0	n.s.	0	n.s.	0	n.s.	0	n.s.	144	0.006	0	n.s.	185	<0.001	0	n.s.	0	n.s.	0	n.s.	0	n.s.	0	n.s.	90	0.002	0	n.s.	0	n.s.	0	n.s.	0	n.s.	0	n.s.	0	n.s.	0	n.s.
FOSL2::JUNB	32655	0	n.s.	2698	<0,001	0	n.s.	0	n.s.	0	n.s.	0	n.s.	0	n.s.	0	n.s.	369	0.024	0	n.s.	581	<0.001	0	n.s.	0	n.s.	0	n.s.	0	n.s.	162	0.012	275	<0.001	0	n.s.	0	n.s.	0	n.s.	0	n.s.	0	n.s.	0	n.s.	0	n.s.
FOSL2::JUNB(var,2)	8720	0	n.s.	651	0.026	0	n.s.	0	n.s.	0	n.s.	0	n.s.	0	n.s.	0	n.s.	0	n.s.	0	n.s.	155	<0.001	0	n.s.	0	n.s.	0	n.s.	0	n.s.	49	0.038	74	0.001	0	n.s.	0	n.s.	0	n.s.	0	n.s.	0	n.s.	0	n.s.	0	n.s.
FOSL2::JUND	35571	0	n.s.	2902	<0,001	0	n.s.	0	n.s.	0	n.s.	0	n.s.	0	n.s.	0	n.s.	394	0.048	0	n.s.	614	<0.001	0	n.s.	0	n.s.	0	n.s.	0	n.s.	168	0.049	288	<0.001	0	n.s.	0	n.s.	0	n.s.	0	n.s.	0	n.s.	0	n.s.	0	n.s.
FOSL2::JUND(var,2)	6103	0	n.s.	0	n.s.	0	n.s.	0	n.s.	0	n.s.	0	n.s.	0	n.s.	0	n.s.	0	n.s.	0	n.s.	99	0.004	0	n.s.	0	n.s.	0	n.s.	0	n.s.	44	0.001	0	n.s.	0	n.s.	0	n.s.	0	n.s.	0	n.s.	0	n.s.	0	n.s.	0	n.s.
FOXA1	38579	0	n.s.	3530	<0,001	3595	<0,001	3154	<0,001	0	n.s.	0	n.s.	0	n.s.	0	n.s.	463	<0.001	0	n.s.	808	<0.001	0	n.s.	0	n.s.	0	n.s.	0	n.s.	227	<0.001	454	<0.001	0	n.s.	0	n.s.	0	n.s.	0	n.s.	0	n.s.	0	n.s.	0	n.s.
FOXB1	25444	0	n.s.	2571	<0,001	2369	<0,001	2177	<0,001	0	n.s.	0	n.s.	0	n.s.	0	n.s.	369	<0.001	0	n.s.	794	<0.001	0	n.s.	0	n.s.	0	n.s.	0	n.s.	198	<0.001	500	<0.001	0	n.s.	0	n.s.	0	n.s.	0	n.s.	0	n.s.	0	n.s.	0	n.s.
FOXC1	37533	0	n.s.	3770	<0,001	3479	<0,001	3265	<0,001	0	n.s.	0	n.s.	421	0.01	0	n.s.	537	<0.001	0	n.s.	1044	<0.001	0	n.s.	0	n.s.	0	n.s.	0	n.s.	224	<0.001	611	<0.001	0	n.s.	0	n.s.	0	n.s.	0	n.s.	0	n.s.	0	n.s.	0	n.s.
FOXC2	14091	0	n.s.	1431	<0,001	1326	<0,001	1226	<0,001	0	n.s.	0	n.s.	0	n.s.	0	n.s.	195	<0.001	0	n.s.	408	<0.001	0	n.s.	0	n.s.	0	n.s.	0	n.s.	99	<0.001	247	<0.001	0	n.s.	0	n.s.	0	n.s.	0	n.s.	0	n.s.	0	n.s.	0	n.s.
FOXD1	20434	0	n.s.	1843	<0,001	1845	<0,001	1659	<0,001	0	n.s.	0	n.s.	0	n.s.	0	n.s.	267	<0.001	0	n.s.	487	<0.001	0	n.s.	0	n.s.	0	n.s.	0	n.s.	130	<0.001	273	<0.001	0	n.s.	0	n.s.	0	n.s.	0	n.s.	0	n.s.	0	n.s.	0	n.s.
FOXD2	518351	0	n.s.	0	n.s.	0	n.s.	0	n.s.	0	n.s.	0	n.s.	0	n.s.	0	n.s.	0	n.s.	0	n.s.	0	n.s.	0	n.s.	0	n.s.	0	n.s.	0	n.s.	0	n.s.	0	n.s.	0	n.s.	0	n.s.	0	n.s.	0	n.s.	0	n.s.	0	n.s.	0	n.s.
FOXF2	4015	0	n.s.	340	<0,001	367	0.028	0	n.s.	0	n.s.	0	n.s.	0	n.s.	0	n.s.	0	n.s.	0	n.s.	116	<0.001	0	n.s.	0	n.s.	0	n.s.	0	n.s.	26	0.038	68	<0.001	0	n.s.	0	n.s.	0	n.s.	0	n.s.	0	n.s.	0	n.s.	0	n.s.
FOXG1	18684	0	n.s.	1776	<0,001	1690	<0,001	1531	<0,001	0	n.s.	0	n.s.	0	n.s.	0	n.s.	258	<0.001	0	n.s.	464	<0.001	0	n.s.	0	n.s.	0	n.s.	0	n.s.	124	<0.001	279	<0.001	0	n.s.	0	n.s.	0	n.s.	0	n.s.	0	n.s.	0	n.s.	0	n.s.
FOXH1	34494	0	n.s.	3116	<0,001	3140	<0,001	2802	<0,001	0	n.s.	0	n.s.	0	n.s.	0	n.s.	407	0.002	0	n.s.	706	<0.001	0	n.s.	0	n.s.	0	n.s.	0	n.s.	191	<0.001	376	<0.001	0	n.s.	0	n.s.	0	n.s.	0	n.s.	0	n.s.	0	n.s.	0	n.s.
FOXI1	145213	0	n.s.	12382	<0,001	12529	<0,001	11707	<0,001	0	n.s.	0	n.s.	1509	0.005	0	n.s.	1640	<0.001	0	n.s.	2928	<0.001	0	n.s.	0	n.s.	0	n.s.	0	n.s.	754	<0.001	1514	<0.001	0	n.s.	0	n.s.	0	n.s.	0	n.s.	0	n.s.	0	n.s.	0	n.s.
FOXK1	6695	0	n.s.	622	<0,001	666	<0,001	587	<0,001	0	n.s.	0	n.s.	86	0.042	0	n.s.	91	0.009	0	n.s.	146	<0.001	0	n.s.	0	n.s.	0	n.s.	0	n.s.	39	0.042	83	<0.001	0	n.s.	0	n.s.	0	n.s.	0	n.s.	0	n.s.	0	n.s.	0	n.s.
FOXK2	14173	0	n.s.	1397	<0,001	1340	<0,001	1206	<0,001	0	n.s.	0	n.s.	0	n.s.	0	n.s.	202	<0.001	0	n.s.	360	<0.001	0	n.s.	0	n.s.	0	n.s.	0	n.s.	94	<0.001	205	<0.001	0	n.s.	0	n.s.	0	n.s.	0	n.s.	0	n.s.	0	n.s.	0	n.s.
FOXL1	330594	0	n.s.	26830	<0,001	27968	<0,001	26019	<0,001	0	n.s.	0	n.s.	3506	<0.001	0	n.s.	3700	<0.001	0	n.s.	6233	<0.001	1798	0.001	0	n.s.	0	n.s.	0	n.s.	1673	<0.001	3197	<0.001	0	n.s.	0	n.s.	0	n.s.	0	n.s.	0	n.s.	0	n.s.	0	n.s.
FOXO3	42048	0	n.s.	3672	<0,001	3619	<0,001	3473	<0,001	0	n.s.	0	n.s.	0	n.s.	0	n.s.	501	<0.001	0	n.s.	886	<0.001	0	n.s.	0	n.s.	0	n.s.	0	n.s.	213	0.001	468	<0.001	0	n.s.	0	n.s.	0	n.s.	0	n.s.	0	n.s.	0	n.s.	0	n.s.
FOXO4	138189	0	n.s.	11730	<0,001	12058	<0,001	11101	<0,001	0	n.s.	0	n.s.	1441	0.004	0	n.s.	1606	<0.001	0	n.s.	2905	<0.001	0	n.s.	0	n.s.	0	n.s.	0	n.s.	773	<0.001	1478	<0.001	0	n.s.	0	n.s.	0	n.s.	0	n.s.	0	n.s.	0	n.s.	0	n.s.
FOXO6	158483	0	n.s.	13624	<0,001	13875	<0,001	12827	<0,001	0	n.s.	0	n.s.	1637	0.006	0	n.s.	1840	<0.001	0	n.s.	3171	<0.001	0	n.s.	0	n.s.	0	n.s.	0	n.s.	813	<0.001	1579	<0.001	0	n.s.	0	n.s.	0	n.s.	0	n.s.	0	n.s.	0	n.s.	0	n.s.
FOXP1	10256	0	n.s.	957	<0,001	985	<0,001	871	<0,001	0	n.s.	0	n.s.	0	n.s.	0	n.s.	143	<0.001	0	n.s.	229	<0.001	0	n.s.	0	n.s.	0	n.s.	0	n.s.	64	0.002	121	<0.001	0	n.s.	0	n.s.	0	n.s.	0	n.s.	0	n.s.	0	n.s.	0	n.s.
FOXP2	23383	0	n.s.	2342	<0,001	2213	<0,001	2030	<0,001	0	n.s.	0	n.s.	0	n.s.	0	n.s.	326	<0.001	0	n.s.	548	<0.001	0	n.s.	0	n.s.	0	n.s.	0	n.s.	120	0.013	301	<0.001	0	n.s.	0	n.s.	0	n.s.	0	n.s.	0	n.s.	0	n.s.	0	n.s.
FOXP3	414925	0	n.s.	33254	<0,001	35121	<0,001	32358	<0,001	0	n.s.	0	n.s.	4285	<0.001	0	n.s.	4553	<0.001	0	n.s.	7490	<0.001	2245	<0.001	0	n.s.	0	n.s.	0	n.s.	2056	<0.001	3974	<0.001	0	n.s.	0	n.s.	0	n.s.	0	n.s.	0	n.s.	0	n.s.	0	n.s.
GATA1::TAL1	8907	0	n.s.	720	<0,001	0	n.s.	0	n.s.	0	n.s.	0	n.s.	0	n.s.	0	n.s.	0	n.s.	0	n.s.	210	<0.001	0	n.s.	0	n.s.	0	n.s.	0	n.s.	52	0.017	119	<0.001	0	n.s.	0	n.s.	0	n.s.	0	n.s.	0	n.s.	0	n.s.	0	n.s.
GATA2	14576	0	n.s.	1319	<0,001	1275	0.009	1304	<0,001	0	n.s.	0	n.s.	171	0.045	0	n.s.	173	0.035	0	n.s.	389	<0.001	0	n.s.	0	n.s.	0	n.s.	0	n.s.	81	0.008	222	<0.001	0	n.s.	0	n.s.	0	n.s.	0	n.s.	0	n.s.	0	n.s.	0	n.s.
GATA3	67464	0	n.s.	5649	<0,001	5807	<0,001	5335	<0,001	0	n.s.	0	n.s.	733	0.005	0	n.s.	799	<0.001	0	n.s.	1430	<0.001	0	n.s.	0	n.s.	0	n.s.	0	n.s.	382	<0.001	756	<0.001	0	n.s.	0	n.s.	0	n.s.	0	n.s.	0	n.s.	0	n.s.	0	n.s.
GATA5	123775	0	n.s.	9629	<0,001	0	n.s.	9387	0.033	0	n.s.	0	n.s.	0	n.s.	0	n.s.	1352	<0.001	0	n.s.	2199	<0.001	0	n.s.	0	n.s.	0	n.s.	0	n.s.	605	<0.001	1095	<0.001	0	n.s.	0	n.s.	0	n.s.	0	n.s.	0	n.s.	0	n.s.	0	n.s.
GATA6	6158	0	n.s.	583	<0,001	582	<0,001	524	0.003	0	n.s.	0	n.s.	0	n.s.	0	n.s.	0	n.s.	0	n.s.	144	<0.001	0	n.s.	0	n.s.	0	n.s.	0	n.s.	0	n.s.	86	<0.001	0	n.s.	0	n.s.	0	n.s.	0	n.s.	0	n.s.	0	n.s.	0	n.s.
GBX1	38168	0	n.s.	3379	<0,001	3378	<0,001	2982	0.006	0	n.s.	0	n.s.	0	n.s.	0	n.s.	456	<0.001	0	n.s.	1041	<0.001	239	0.015	0	n.s.	0	n.s.	0	n.s.	264	<0.001	582	<0.001	0	n.s.	0	n.s.	0	n.s.	0	n.s.	0	n.s.	0	n.s.	0	n.s.
GBX2	49707	0	n.s.	4420	<0,001	4412	<0,001	3884	0.002	0	n.s.	0	n.s.	0	n.s.	0	n.s.	574	0.001	0	n.s.	1320	<0.001	310	0.005	0	n.s.	0	n.s.	0	n.s.	330	<0.001	752	<0.001	0	n.s.	0	n.s.	0	n.s.	0	n.s.	0	n.s.	0	n.s.	0	n.s.
GCM1	81451	0	n.s.	0	n.s.	0	n.s.	0	n.s.	2357	<0.001	0	n.s.	0	n.s.	0	n.s.	0	n.s.	0	n.s.	0	n.s.	0	n.s.	0	n.s.	0	n.s.	0	n.s.	0	n.s.	0	n.s.	0	n.s.	0	n.s.	0	n.s.	0	n.s.	0	n.s.	0	n.s.	0	n.s.
GCM2	156026	0	n.s.	0	n.s.	0	n.s.	0	n.s.	0	n.s.	0	n.s.	0	n.s.	0	n.s.	0	n.s.	0	n.s.	0	n.s.	0	n.s.	778	0.001	0	n.s.	0	n.s.	0	n.s.	0	n.s.	0	n.s.	95	0.033	0	n.s.	0	n.s.	0	n.s.	0	n.s.	86	0.022
GLI2	15959	0	n.s.	0	n.s.	0	n.s.	0	n.s.	0	n.s.	0	n.s.	0	n.s.	0	n.s.	0	n.s.	0	n.s.	0	n.s.	0	n.s.	0	n.s.	0	n.s.	0	n.s.	0	n.s.	0	n.s.	0	n.s.	0	n.s.	0	n.s.	0	n.s.	0	n.s.	0	n.s.	0	n.s.
GLIS1	1941	0	n.s.	0	n.s.	0	n.s.	0	n.s.	0	n.s.	0	n.s.	0	n.s.	0	n.s.	0	n.s.	0	n.s.	0	n.s.	0	n.s.	0	n.s.	0	n.s.	0	n.s.	0	n.s.	0	n.s.	0	n.s.	0	n.s.	0	n.s.	0	n.s.	0	n.s.	0	n.s.	0	n.s.
GLIS2	33774	0	n.s.	0	n.s.	0	n.s.	0	n.s.	0	n.s.	0	n.s.	0	n.s.	0	n.s.	0	n.s.	0	n.s.	0	n.s.	0	n.s.	0	n.s.	0	n.s.	0	n.s.	0	n.s.	0	n.s.	0	n.s.	0	n.s.	0	n.s.	0	n.s.	0	n.s.	0	n.s.	0	n.s.
GLIS3	5331	0	n.s.	0	n.s.	0	n.s.	0	n.s.	0	n.s.	0	n.s.	0	n.s.	0	n.s.	0	n.s.	0	n.s.	0	n.s.	0	n.s.	0	n.s.	0	n.s.	0	n.s.	0	n.s.	0	n.s.	0	n.s.	0	n.s.	0	n.s.	0	n.s.	0	n.s.	0	n.s.	0	n.s.
GMEB2	102543	0	n.s.	0	n.s.	8542	0.01	0	n.s.	0	n.s.	0	n.s.	0	n.s.	0	n.s.	1144	<0.001	0	n.s.	1611	<0.001	0	n.s.	0	n.s.	0	n.s.	0	n.s.	0	n.s.	803	<0.001	0	n.s.	0	n.s.	0	n.s.	0	n.s.	0	n.s.	0	n.s.	0	n.s.
GRHL1	13066	0	n.s.	1237	<0,001	1179	<0,001	1040	0.032	0	n.s.	0	n.s.	166	0.004	0	n.s.	0	n.s.	0	n.s.	222	<0.001	0	n.s.	0	n.s.	0	n.s.	0	n.s.	78	0.002	130	<0.001	0	n.s.	0	n.s.	0	n.s.	0	n.s.	0	n.s.	0	n.s.	0	n.s.
GRHL2	1496	0	n.s.	176	<0,001	145	0.041	146	0.002	0	n.s.	0	n.s.	0	n.s.	0	n.s.	0	n.s.	0	n.s.	31	0.006	0	n.s.	0	n.s.	0	n.s.	0	n.s.	0	n.s.	0	n.s.	0	n.s.	0	n.s.	0	n.s.	0	n.s.	0	n.s.	0	n.s.	0	n.s.
GSC	84146	0	n.s.	6845	<0,001	0	n.s.	6469	0.004	0	n.s.	0	n.s.	929	<0.001	0	n.s.	922	0.005	0	n.s.	1764	<0.001	0	n.s.	0	n.s.	0	n.s.	0	n.s.	468	<0.001	912	<0.001	0	n.s.	0	n.s.	0	n.s.	0	n.s.	0	n.s.	0	n.s.	0	n.s.
GSC2	170867	0	n.s.	13968	<0,001	14550	<0,001	13384	<0,001	0	n.s.	0	n.s.	1731	0.047	0	n.s.	1844	<0.001	0	n.s.	3726	<0.001	0	n.s.	0	n.s.	0	n.s.	0	n.s.	1018	<0.001	1924	<0.001	0	n.s.	0	n.s.	0	n.s.	0	n.s.	0	n.s.	0	n.s.	0	n.s.
GSX1	198427	0	n.s.	17755	<0,001	17322	<0,001	15813	<0,001	0	n.s.	0	n.s.	2005	0.033	0	n.s.	2274	<0.001	0	n.s.	5185	<0.001	1122	0.001	0	n.s.	0	n.s.	0	n.s.	1244	<0.001	2743	<0.001	0	n.s.	0	n.s.	0	n.s.	0	n.s.	0	n.s.	0	n.s.	0	n.s.
GSX2	94608	0	n.s.	8858	<0,001	8462	<0,001	7636	<0,001	0	n.s.	0	n.s.	0	n.s.	0	n.s.	1106	<0.001	0	n.s.	2672	<0.001	596	<0.001	0	n.s.	0	n.s.	0	n.s.	642	<0.001	1480	<0.001	0	n.s.	0	n.s.	0	n.s.	0	n.s.	0	n.s.	0	n.s.	0	n.s.
HES5	23321	0	n.s.	0	n.s.	0	n.s.	0	n.s.	0	n.s.	0	n.s.	0	n.s.	0	n.s.	0	n.s.	0	n.s.	0	n.s.	0	n.s.	0	n.s.	0	n.s.	0	n.s.	0	n.s.	0	n.s.	0	n.s.	0	n.s.	0	n.s.	0	n.s.	0	n.s.	0	n.s.	0	n.s.
HES7	15653	0	n.s.	0	n.s.	0	n.s.	0	n.s.	0	n.s.	0	n.s.	0	n.s.	0	n.s.	0	n.s.	0	n.s.	0	n.s.	0	n.s.	0	n.s.	0	n.s.	0	n.s.	0	n.s.	0	n.s.	0	n.s.	0	n.s.	0	n.s.	0	n.s.	0	n.s.	0	n.s.	0	n.s.
HESX1	74084	0	n.s.	6622	<0,001	6703	<0,001	5940	<0,001	0	n.s.	0	n.s.	0	n.s.	0	n.s.	843	<0.001	0	n.s.	1986	<0.001	436	0.022	0	n.s.	0	n.s.	0	n.s.	470	<0.001	1127	<0.001	0	n.s.	0	n.s.	0	n.s.	0	n.s.	0	n.s.	0	n.s.	0	n.s.
HEY1	131348	5057	<0.001	0	n.s.	0	n.s.	0	n.s.	4128	<0.001	2008	<0.001	1473	<0.001	0	n.s.	0	n.s.	1276	<0.001	0	n.s.	0	n.s.	755	<0.001	0	n.s.	324	<0.001	583	0.009	0	n.s.	439	<0.001	101	<0.001	0	n.s.	0	n.s.	146	<0.001	0	n.s.	86	<0.001
HEY2	225598	8406	<0.001	0	n.s.	0	n.s.	0	n.s.	6798	<0.001	3344	<0.001	2473	<0.001	0	n.s.	0	n.s.	2069	<0.001	0	n.s.	0	n.s.	1135	<0.001	0	n.s.	482	<0.001	0	n.s.	0	n.s.	658	<0.001	158	<0.001	0	n.s.	0	n.s.	214	0.002	0	n.s.	153	<0.001
HIC2	577359	0	n.s.	0	n.s.	0	n.s.	0	n.s.	0	n.s.	0	n.s.	0	n.s.	0	n.s.	0	n.s.	0	n.s.	0	n.s.	0	n.s.	0	n.s.	0	n.s.	0	n.s.	0	n.s.	0	n.s.	0	n.s.	0	n.s.	0	n.s.	0	n.s.	0	n.s.	0	n.s.	0	n.s.
HIF1A	123480	0	n.s.	8719	0.004	10427	<0,001	0	n.s.	0	n.s.	0	n.s.	1360	<0.001	0	n.s.	1412	<0.001	0	n.s.	0	n.s.	732	<0.001	0	n.s.	0	n.s.	0	n.s.	0	n.s.	0	n.s.	0	n.s.	0	n.s.	0	n.s.	0	n.s.	0	n.s.	0	n.s.	0	n.s.
HINFP	124135	5475	<0.001	0	n.s.	0	n.s.	0	n.s.	4222	<0.001	1883	<0.001	0	n.s.	771	0.001	0	n.s.	0	n.s.	0	n.s.	0	n.s.	777	<0.001	348	0.002	243	0.002	0	n.s.	0	n.s.	436	<0.001	93	<0.001	0	n.s.	0	n.s.	0	n.s.	0	n.s.	78	0.001
HLF	57546	0	n.s.	4921	<0,001	4819	0.027	4443	0.01	0	n.s.	0	n.s.	639	0.002	0	n.s.	655	0.001	0	n.s.	1257	<0.001	0	n.s.	0	n.s.	0	n.s.	0	n.s.	347	<0.001	721	<0.001	0	n.s.	0	n.s.	0	n.s.	0	n.s.	0	n.s.	0	n.s.	0	n.s.
HMBOX1	62149	0	n.s.	5454	<0,001	5406	<0,001	4990	<0,001	0	n.s.	0	n.s.	0	n.s.	0	n.s.	696	0.003	0	n.s.	1341	<0.001	0	n.s.	0	n.s.	0	n.s.	0	n.s.	355	<0.001	644	<0.001	0	n.s.	0	n.s.	0	n.s.	0	n.s.	0	n.s.	0	n.s.	0	n.s.
HNF1A	1743	0	n.s.	183	<0,001	0	n.s.	0	n.s.	0	n.s.	0	n.s.	0	n.s.	0	n.s.	0	n.s.	0	n.s.	60	<0.001	0	n.s.	0	n.s.	0	n.s.	0	n.s.	18	0.001	34	<0.001	0	n.s.	0	n.s.	0	n.s.	0	n.s.	0	n.s.	0	n.s.	0	n.s.
HNF1B	2986	0	n.s.	292	<0,001	0	n.s.	0	n.s.	0	n.s.	0	n.s.	0	n.s.	0	n.s.	0	n.s.	0	n.s.	96	<0.001	0	n.s.	0	n.s.	0	n.s.	0	n.s.	0	n.s.	54	<0.001	0	n.s.	0	n.s.	0	n.s.	0	n.s.	0	n.s.	0	n.s.	0	n.s.
HNF4G	80856	0	n.s.	5997	<0,001	6837	<0,001	6252	0.001	0	n.s.	0	n.s.	0	n.s.	0	n.s.	0	n.s.	0	n.s.	0	n.s.	0	n.s.	0	n.s.	0	n.s.	0	n.s.	0	n.s.	0	n.s.	0	n.s.	0	n.s.	0	n.s.	0	n.s.	0	n.s.	0	n.s.	0	n.s.
HOXA10	37309	0	n.s.	3582	<0,001	3203	0.001	3061	<0,001	0	n.s.	0	n.s.	0	n.s.	0	n.s.	477	<0.001	0	n.s.	1137	<0.001	233	0.019	0	n.s.	0	n.s.	0	n.s.	290	<0.001	609	<0.001	0	n.s.	0	n.s.	0	n.s.	0	n.s.	0	n.s.	0	n.s.	0	n.s.
HOXA13	29725	0	n.s.	2845	<0,001	2589	<0,001	2424	<0,001	0	n.s.	0	n.s.	0	n.s.	0	n.s.	378	<0.001	0	n.s.	929	<0.001	0	n.s.	0	n.s.	0	n.s.	0	n.s.	201	<0.001	513	<0.001	0	n.s.	0	n.s.	0	n.s.	0	n.s.	0	n.s.	0	n.s.	0	n.s.
HOXA2	199057	0	n.s.	16842	<0,001	17084	<0,001	15629	<0,001	0	n.s.	0	n.s.	0	n.s.	0	n.s.	2218	<0.001	0	n.s.	4109	<0.001	1134	<0.001	0	n.s.	0	n.s.	0	n.s.	1082	<0.001	2141	<0.001	0	n.s.	0	n.s.	0	n.s.	0	n.s.	0	n.s.	0	n.s.	0	n.s.
HOXA5	149218	0	n.s.	12219	<0,001	12735	<0,001	11554	<0,001	0	n.s.	0	n.s.	1635	<0.001	0	n.s.	1659	<0.001	0	n.s.	3276	<0.001	0	n.s.	0	n.s.	0	n.s.	0	n.s.	836	<0.001	1738	<0.001	0	n.s.	0	n.s.	0	n.s.	0	n.s.	0	n.s.	0	n.s.	0	n.s.
HOXB13	32935	0	n.s.	3181	<0,001	2992	<0,001	2736	<0,001	0	n.s.	0	n.s.	0	n.s.	0	n.s.	425	<0.001	0	n.s.	1003	<0.001	218	0.002	0	n.s.	0	n.s.	0	n.s.	229	<0.001	565	<0.001	0	n.s.	0	n.s.	0	n.s.	0	n.s.	0	n.s.	0	n.s.	0	n.s.
HOXB2	121472	0	n.s.	10892	<0,001	10702	<0,001	9779	<0,001	0	n.s.	0	n.s.	1270	0.007	0	n.s.	1369	<0.001	0	n.s.	2991	<0.001	705	0.004	0	n.s.	0	n.s.	0	n.s.	749	<0.001	1632	<0.001	0	n.s.	0	n.s.	0	n.s.	0	n.s.	0	n.s.	0	n.s.	0	n.s.
HOXB3	319861	0	n.s.	27587	<0,001	27722	<0,001	25324	<0,001	0	n.s.	0	n.s.	3236	<0.001	0	n.s.	3719	<0.001	0	n.s.	7270	<0.001	1788	<0.001	0	n.s.	0	n.s.	0	n.s.	1805	<0.001	3806	<0.001	0	n.s.	0	n.s.	0	n.s.	0	n.s.	0	n.s.	0	n.s.	0	n.s.
HOXC10	73450	0	n.s.	7135	<0,001	6473	<0,001	6074	<0,001	0	n.s.	0	n.s.	798	0.003	0	n.s.	915	<0.001	0	n.s.	2090	<0.001	0	n.s.	0	n.s.	0	n.s.	0	n.s.	531	<0.001	1167	<0.001	0	n.s.	0	n.s.	0	n.s.	0	n.s.	0	n.s.	0	n.s.	0	n.s.
HOXC11	44617	0	n.s.	4298	<0,001	3998	<0,001	3649	<0,001	0	n.s.	0	n.s.	0	n.s.	0	n.s.	544	<0.001	0	n.s.	1136	<0.001	0	n.s.	0	n.s.	0	n.s.	0	n.s.	291	<0.001	643	<0.001	0	n.s.	0	n.s.	0	n.s.	0	n.s.	0	n.s.	0	n.s.	0	n.s.
HOXC12	31849	0	n.s.	3024	<0,001	2831	<0,001	2696	<0,001	0	n.s.	0	n.s.	0	n.s.	0	n.s.	399	<0.001	0	n.s.	859	<0.001	0	n.s.	0	n.s.	0	n.s.	0	n.s.	217	<0.001	474	<0.001	0	n.s.	0	n.s.	0	n.s.	0	n.s.	0	n.s.	0	n.s.	0	n.s.
HOXC13	13116	0	n.s.	1292	<0,001	1244	<0,001	1090	<0,001	0	n.s.	0	n.s.	157	0.034	0	n.s.	160	0.02	0	n.s.	355	<0.001	0	n.s.	0	n.s.	0	n.s.	0	n.s.	75	0.006	185	<0.001	0	n.s.	0	n.s.	0	n.s.	0	n.s.	0	n.s.	0	n.s.	0	n.s.
HOXD11	42055	0	n.s.	4109	<0,001	3749	<0,001	3500	<0,001	0	n.s.	0	n.s.	484	0.001	0	n.s.	540	<0.001	0	n.s.	1241	<0.001	0	n.s.	0	n.s.	0	n.s.	0	n.s.	306	<0.001	721	<0.001	0	n.s.	0	n.s.	0	n.s.	0	n.s.	0	n.s.	0	n.s.	0	n.s.
HOXD12	35344	0	n.s.	3123	<0,001	2984	0.031	2824	<0,001	0	n.s.	0	n.s.	0	n.s.	0	n.s.	417	0.001	0	n.s.	880	<0.001	0	n.s.	0	n.s.	0	n.s.	0	n.s.	217	<0.001	495	<0.001	0	n.s.	0	n.s.	0	n.s.	0	n.s.	0	n.s.	0	n.s.	0	n.s.
HOXD13	47384	0	n.s.	4590	<0,001	4302	<0,001	3952	<0,001	0	n.s.	0	n.s.	0	n.s.	0	n.s.	618	<0.001	0	n.s.	1417	<0.001	302	0.002	0	n.s.	0	n.s.	0	n.s.	352	<0.001	821	<0.001	0	n.s.	0	n.s.	0	n.s.	0	n.s.	0	n.s.	0	n.s.	0	n.s.
HSF1	3909	0	n.s.	329	<0,001	0	n.s.	329	0.031	0	n.s.	0	n.s.	0	n.s.	0	n.s.	0	n.s.	0	n.s.	76	<0.001	38	0.003	0	n.s.	0	n.s.	0	n.s.	0	n.s.	40	0.001	0	n.s.	0	n.s.	0	n.s.	0	n.s.	0	n.s.	0	n.s.	0	n.s.
HSF2	13871	0	n.s.	1154	<0,001	0	n.s.	1138	0.001	0	n.s.	0	n.s.	0	n.s.	0	n.s.	0	n.s.	0	n.s.	219	<0.001	97	0.02	0	n.s.	0	n.s.	0	n.s.	0	n.s.	120	<0.001	0	n.s.	0	n.s.	0	n.s.	0	n.s.	0	n.s.	0	n.s.	0	n.s.
HSF4	12954	0	n.s.	1047	<0,001	0	n.s.	1043	0.012	0	n.s.	0	n.s.	0	n.s.	0	n.s.	0	n.s.	0	n.s.	204	<0.001	90	0.031	0	n.s.	0	n.s.	0	n.s.	0	n.s.	106	<0.001	0	n.s.	0	n.s.	0	n.s.	0	n.s.	0	n.s.	0	n.s.	0	n.s.
ID4	165348	0	n.s.	0	n.s.	0	n.s.	0	n.s.	0	n.s.	0	n.s.	1681	0.037	0	n.s.	0	n.s.	0	n.s.	0	n.s.	0	n.s.	0	n.s.	0	n.s.	0	n.s.	0	n.s.	0	n.s.	0	n.s.	0	n.s.	0	n.s.	0	n.s.	0	n.s.	0	n.s.	0	n.s.
INSM1	46246	1779	<0.001	0	n.s.	0	n.s.	0	n.s.	0	n.s.	0	n.s.	0	n.s.	0	n.s.	0	n.s.	0	n.s.	0	n.s.	0	n.s.	0	n.s.	0	n.s.	0	n.s.	0	n.s.	0	n.s.	0	n.s.	0	n.s.	0	n.s.	0	n.s.	0	n.s.	0	n.s.	0	n.s.
IRF1	2643	0	n.s.	263	<0,001	0	n.s.	0	n.s.	0	n.s.	0	n.s.	0	n.s.	0	n.s.	0	n.s.	0	n.s.	48	0.007	0	n.s.	0	n.s.	0	n.s.	0	n.s.	0	n.s.	32	<0.001	0	n.s.	0	n.s.	0	n.s.	0	n.s.	0	n.s.	0	n.s.	0	n.s.
IRF2	1216	0	n.s.	0	n.s.	0	n.s.	0	n.s.	0	n.s.	0	n.s.	0	n.s.	0	n.s.	0	n.s.	0	n.s.	0	n.s.	0	n.s.	0	n.s.	0	n.s.	0	n.s.	0	n.s.	17	0.002	0	n.s.	0	n.s.	0	n.s.	0	n.s.	0	n.s.	0	n.s.	0	n.s.
IRF3	489	0	n.s.	48	0.014	0	n.s.	0	n.s.	0	n.s.	0	n.s.	0	n.s.	0	n.s.	0	n.s.	0	n.s.	0	n.s.	0	n.s.	0	n.s.	0	n.s.	0	n.s.	0	n.s.	11	<0.001	0	n.s.	0	n.s.	0	n.s.	0	n.s.	0	n.s.	0	n.s.	0	n.s.
IRF4	1891	0	n.s.	155	0.023	0	n.s.	0	n.s.	0	n.s.	0	n.s.	0	n.s.	0	n.s.	0	n.s.	0	n.s.	42	<0.001	0	n.s.	0	n.s.	0	n.s.	0	n.s.	0	n.s.	24	0.001	0	n.s.	0	n.s.	0	n.s.	0	n.s.	0	n.s.	0	n.s.	0	n.s.
IRF5	4531	0	n.s.	0	n.s.	0	n.s.	0	n.s.	0	n.s.	0	n.s.	0	n.s.	0	n.s.	0	n.s.	0	n.s.	98	<0.001	0	n.s.	0	n.s.	0	n.s.	0	n.s.	0	n.s.	41	0.006	0	n.s.	0	n.s.	0	n.s.	0	n.s.	0	n.s.	0	n.s.	0	n.s.
IRF7	5612	0	n.s.	508	<0,001	508	0.017	0	n.s.	0	n.s.	0	n.s.	0	n.s.	0	n.s.	79	0.007	0	n.s.	141	<0.001	0	n.s.	0	n.s.	0	n.s.	0	n.s.	0	n.s.	69	<0.001	0	n.s.	0	n.s.	0	n.s.	0	n.s.	0	n.s.	0	n.s.	0	n.s.
IRF8	3430	0	n.s.	296	<0,001	0	n.s.	0	n.s.	0	n.s.	0	n.s.	0	n.s.	0	n.s.	0	n.s.	0	n.s.	75	<0.001	0	n.s.	0	n.s.	0	n.s.	0	n.s.	0	n.s.	34	0.003	0	n.s.	0	n.s.	0	n.s.	0	n.s.	0	n.s.	0	n.s.	0	n.s.
IRF9	1638	0	n.s.	151	<0,001	0	n.s.	0	n.s.	0	n.s.	0	n.s.	0	n.s.	0	n.s.	0	n.s.	0	n.s.	34	0.004	0	n.s.	0	n.s.	0	n.s.	0	n.s.	0	n.s.	22	0.001	0	n.s.	0	n.s.	0	n.s.	0	n.s.	0	n.s.	0	n.s.	0	n.s.
ISL2	60243	0	n.s.	4778	<0,001	5272	<0,001	4663	0.005	0	n.s.	0	n.s.	0	n.s.	0	n.s.	0	n.s.	0	n.s.	1364	<0.001	0	n.s.	0	n.s.	0	n.s.	0	n.s.	346	<0.001	687	<0.001	0	n.s.	0	n.s.	0	n.s.	0	n.s.	0	n.s.	0	n.s.	0	n.s.
ISX	99255	0	n.s.	9061	<0,001	8841	<0,001	7877	<0,001	0	n.s.	0	n.s.	0	n.s.	0	n.s.	1186	<0.001	0	n.s.	2747	<0.001	601	<0.001	0	n.s.	0	n.s.	0	n.s.	686	<0.001	1448	<0.001	0	n.s.	0	n.s.	0	n.s.	0	n.s.	0	n.s.	0	n.s.	0	n.s.
JDP2	23824	0	n.s.	2075	<0,001	0	n.s.	1859	0.039	0	n.s.	0	n.s.	0	n.s.	0	n.s.	294	0.001	0	n.s.	447	<0.001	0	n.s.	0	n.s.	0	n.s.	0	n.s.	0	n.s.	172	0.002	0	n.s.	0	n.s.	0	n.s.	0	n.s.	0	n.s.	0	n.s.	0	n.s.
JDP2(var,2)	14353	0	n.s.	1084	0.001	0	n.s.	0	n.s.	0	n.s.	0	n.s.	0	n.s.	0	n.s.	181	0.004	0	n.s.	257	<0.001	0	n.s.	0	n.s.	0	n.s.	0	n.s.	0	n.s.	120	<0.001	0	n.s.	0	n.s.	0	n.s.	0	n.s.	0	n.s.	0	n.s.	0	n.s.
JUN	44713	0	n.s.	3601	<0,001	0	n.s.	0	n.s.	0	n.s.	0	n.s.	0	n.s.	0	n.s.	496	0.024	0	n.s.	667	<0.001	0	n.s.	0	n.s.	0	n.s.	0	n.s.	0	n.s.	337	<0.001	0	n.s.	0	n.s.	0	n.s.	0	n.s.	0	n.s.	0	n.s.	0	n.s.
JUN(var,2)	23551	0	n.s.	1979	<0,001	0	n.s.	1842	0.032	0	n.s.	0	n.s.	0	n.s.	0	n.s.	0	n.s.	0	n.s.	400	<0.001	0	n.s.	0	n.s.	0	n.s.	0	n.s.	0	n.s.	183	<0.001	0	n.s.	0	n.s.	0	n.s.	0	n.s.	0	n.s.	0	n.s.	0	n.s.
JUN::JUNB	25084	0	n.s.	1923	<0,001	0	n.s.	0	n.s.	0	n.s.	0	n.s.	0	n.s.	0	n.s.	290	0.02	0	n.s.	441	<0.001	0	n.s.	0	n.s.	0	n.s.	0	n.s.	0	n.s.	202	<0.001	0	n.s.	0	n.s.	0	n.s.	0	n.s.	0	n.s.	0	n.s.	0	n.s.
JUN::JUNB(var,2)	8298	0	n.s.	0	n.s.	0	n.s.	0	n.s.	0	n.s.	0	n.s.	0	n.s.	0	n.s.	104	0.035	0	n.s.	146	<0.001	0	n.s.	0	n.s.	0	n.s.	0	n.s.	54	0.002	0	n.s.	0	n.s.	0	n.s.	0	n.s.	0	n.s.	0	n.s.	0	n.s.	0	n.s.
JUNB	39978	0	n.s.	3308	<0,001	0	n.s.	0	n.s.	0	n.s.	0	n.s.	0	n.s.	0	n.s.	0	n.s.	0	n.s.	628	<0.001	0	n.s.	0	n.s.	0	n.s.	0	n.s.	0	n.s.	274	0.002	0	n.s.	0	n.s.	0	n.s.	0	n.s.	0	n.s.	0	n.s.	0	n.s.
JUNB(var,2)	13296	0	n.s.	1072	<0,001	0	n.s.	0	n.s.	0	n.s.	0	n.s.	0	n.s.	0	n.s.	161	0.024	0	n.s.	253	<0.001	0	n.s.	0	n.s.	0	n.s.	0	n.s.	72	0.022	141	<0.001	0	n.s.	0	n.s.	0	n.s.	0	n.s.	0	n.s.	0	n.s.	0	n.s.
JUND	36889	0	n.s.	2995	<0,001	0	n.s.	0	n.s.	0	n.s.	0	n.s.	0	n.s.	0	n.s.	0	n.s.	0	n.s.	595	<0.001	0	n.s.	0	n.s.	0	n.s.	0	n.s.	0	n.s.	246	0.01	0	n.s.	0	n.s.	0	n.s.	0	n.s.	0	n.s.	0	n.s.	0	n.s.
JUND(var,2)	38187	0	n.s.	2978	<0,001	0	n.s.	0	n.s.	0	n.s.	0	n.s.	0	n.s.	0	n.s.	0	n.s.	0	n.s.	595	<0.001	0	n.s.	0	n.s.	0	n.s.	0	n.s.	0	n.s.	286	<0.001	0	n.s.	0	n.s.	0	n.s.	0	n.s.	0	n.s.	0	n.s.	0	n.s.
KLF13	8254	0	n.s.	0	n.s.	0	n.s.	0	n.s.	0	n.s.	0	n.s.	0	n.s.	0	n.s.	0	n.s.	0	n.s.	0	n.s.	0	n.s.	0	n.s.	0	n.s.	0	n.s.	0	n.s.	0	n.s.	0	n.s.	0	n.s.	0	n.s.	0	n.s.	0	n.s.	0	n.s.	10	0.038
KLF14	65042	2379	0.017	0	n.s.	0	n.s.	0	n.s.	1886	<0.001	0	n.s.	0	n.s.	0	n.s.	0	n.s.	0	n.s.	0	n.s.	0	n.s.	386	<0.001	0	n.s.	131	0.04	0	n.s.	0	n.s.	237	<0.001	48	0.023	0	n.s.	0	n.s.	0	n.s.	0	n.s.	52	<0.001
KLF16	147419	5475	<0.001	0	n.s.	0	n.s.	0	n.s.	4171	<0.001	0	n.s.	0	n.s.	0	n.s.	0	n.s.	0	n.s.	0	n.s.	0	n.s.	828	<0.001	0	n.s.	272	0.026	0	n.s.	0	n.s.	477	<0.001	121	<0.001	92	0.039	0	n.s.	0	n.s.	0	n.s.	113	<0.001
KLF4	38584	0	n.s.	2764	0.02	0	n.s.	0	n.s.	0	n.s.	0	n.s.	0	n.s.	0	n.s.	0	n.s.	0	n.s.	0	n.s.	0	n.s.	0	n.s.	0	n.s.	0	n.s.	0	n.s.	0	n.s.	0	n.s.	0	n.s.	0	n.s.	0	n.s.	0	n.s.	0	n.s.	47	<0.001
KLF5	274384	0	n.s.	0	n.s.	0	n.s.	0	n.s.	0	n.s.	0	n.s.	0	n.s.	0	n.s.	0	n.s.	0	n.s.	0	n.s.	0	n.s.	1334	<0.001	0	n.s.	489	<0.001	0	n.s.	0	n.s.	763	<0.001	150	0.042	0	n.s.	0	n.s.	0	n.s.	0	n.s.	139	0.004
KLF9	25536	0	n.s.	0	n.s.	0	n.s.	0	n.s.	0	n.s.	0	n.s.	0	n.s.	0	n.s.	0	n.s.	0	n.s.	0	n.s.	0	n.s.	0	n.s.	0	n.s.	0	n.s.	0	n.s.	0	n.s.	0	n.s.	0	n.s.	0	n.s.	0	n.s.	0	n.s.	0	n.s.	31	<0.001
LBX1	62367	0	n.s.	5420	<0,001	5386	<0,001	4936	<0,001	0	n.s.	0	n.s.	0	n.s.	0	n.s.	695	0.005	0	n.s.	1438	<0.001	375	0.013	0	n.s.	0	n.s.	0	n.s.	385	<0.001	744	<0.001	0	n.s.	0	n.s.	0	n.s.	0	n.s.	0	n.s.	0	n.s.	0	n.s.
LBX2	60462	0	n.s.	5188	<0,001	5248	<0,001	4709	0.001	0	n.s.	0	n.s.	0	n.s.	0	n.s.	676	0.004	0	n.s.	1412	<0.001	383	<0.001	0	n.s.	0	n.s.	0	n.s.	357	<0.001	796	<0.001	0	n.s.	0	n.s.	0	n.s.	0	n.s.	0	n.s.	0	n.s.	0	n.s.
LEF1	2894	0	n.s.	254	<0,001	280	0.005	0	n.s.	0	n.s.	0	n.s.	0	n.s.	0	n.s.	47	0.004	0	n.s.	75	<0.001	0	n.s.	0	n.s.	0	n.s.	0	n.s.	0	n.s.	36	<0.001	0	n.s.	0	n.s.	0	n.s.	0	n.s.	0	n.s.	0	n.s.	0	n.s.
LHX2	82988	0	n.s.	7304	<0,001	6994	0.001	6377	0.005	0	n.s.	0	n.s.	0	n.s.	0	n.s.	926	0.001	0	n.s.	1900	<0.001	495	0.005	0	n.s.	0	n.s.	0	n.s.	516	<0.001	1022	<0.001	0	n.s.	0	n.s.	0	n.s.	0	n.s.	0	n.s.	0	n.s.	0	n.s.
LHX6	163698	0	n.s.	13113	<0,001	13635	<0,001	12445	0.003	0	n.s.	0	n.s.	0	n.s.	0	n.s.	1831	<0.001	0	n.s.	2967	<0.001	927	0.006	0	n.s.	0	n.s.	0	n.s.	848	<0.001	1480	<0.001	0	n.s.	0	n.s.	0	n.s.	0	n.s.	0	n.s.	0	n.s.	0	n.s.
LHX9	180288	0	n.s.	15789	<0,001	15214	<0,001	14046	<0,001	0	n.s.	0	n.s.	0	n.s.	0	n.s.	2058	<0.001	0	n.s.	4241	<0.001	1016	0.005	0	n.s.	0	n.s.	0	n.s.	1136	<0.001	2249	<0.001	0	n.s.	0	n.s.	0	n.s.	0	n.s.	0	n.s.	0	n.s.	0	n.s.
LMX1A	28258	0	n.s.	2714	<0,001	2564	<0,001	2322	<0,001	0	n.s.	0	n.s.	0	n.s.	0	n.s.	364	<0.001	0	n.s.	899	<0.001	212	<0.001	0	n.s.	0	n.s.	0	n.s.	224	<0.001	534	<0.001	0	n.s.	0	n.s.	0	n.s.	0	n.s.	0	n.s.	0	n.s.	0	n.s.
LMX1B	60535	0	n.s.	5842	<0,001	5351	<0,001	4905	<0,001	0	n.s.	0	n.s.	0	n.s.	0	n.s.	763	<0.001	0	n.s.	1938	<0.001	377	0.002	0	n.s.	0	n.s.	0	n.s.	459	<0.001	1124	<0.001	0	n.s.	0	n.s.	0	n.s.	0	n.s.	0	n.s.	0	n.s.	0	n.s.
MAF::NFE2	4489	0	n.s.	382	<0,001	0	n.s.	0	n.s.	0	n.s.	0	n.s.	0	n.s.	0	n.s.	60	0.042	0	n.s.	75	0.007	0	n.s.	0	n.s.	0	n.s.	0	n.s.	0	n.s.	0	n.s.	0	n.s.	0	n.s.	0	n.s.	0	n.s.	0	n.s.	0	n.s.	0	n.s.
MAFF	12	0	n.s.	0	n.s.	0	n.s.	0	n.s.	4	0.003	0	n.s.	0	n.s.	0	n.s.	0	n.s.	0	n.s.	0	n.s.	0	n.s.	0	n.s.	0	n.s.	0	n.s.	2	0.003	0	n.s.	0	n.s.	0	n.s.	0	n.s.	0	n.s.	0	n.s.	0	n.s.	0	n.s.
MAFG	368	0	n.s.	0	n.s.	0	n.s.	0	n.s.	0	n.s.	0	n.s.	0	n.s.	0	n.s.	0	n.s.	0	n.s.	0	n.s.	0	n.s.	0	n.s.	0	n.s.	0	n.s.	0	n.s.	0	n.s.	0	n.s.	0	n.s.	0	n.s.	0	n.s.	0	n.s.	0	n.s.	0	n.s.
MAFK	75	0	n.s.	10	0.048	0	n.s.	13	0.01	0	n.s.	0	n.s.	0	n.s.	0	n.s.	0	n.s.	0	n.s.	0	n.s.	0	n.s.	0	n.s.	0	n.s.	0	n.s.	0	n.s.	0	n.s.	0	n.s.	0	n.s.	0	n.s.	0	n.s.	0	n.s.	0	n.s.	0	n.s.
MAX	208231	0	n.s.	0	n.s.	0	n.s.	0	n.s.	0	n.s.	0	n.s.	2273	<0.001	0	n.s.	0	n.s.	1889	<0.001	0	n.s.	0	n.s.	0	n.s.	0	n.s.	407	<0.001	0	n.s.	0	n.s.	0	n.s.	0	n.s.	0	n.s.	0	n.s.	0	n.s.	0	n.s.	124	<0.001
MAX::MYC	21527	0	n.s.	1960	<0,001	2036	<0,001	1790	<0,001	0	n.s.	0	n.s.	255	0.007	0	n.s.	0	n.s.	0	n.s.	0	n.s.	145	0.01	0	n.s.	0	n.s.	0	n.s.	0	n.s.	0	n.s.	0	n.s.	0	n.s.	0	n.s.	0	n.s.	0	n.s.	0	n.s.	0	n.s.
MEF2A	7222	0	n.s.	726	<0,001	0	n.s.	0	n.s.	0	n.s.	0	n.s.	0	n.s.	0	n.s.	103	0.001	0	n.s.	308	<0.001	0	n.s.	0	n.s.	0	n.s.	0	n.s.	0	n.s.	132	<0.001	0	n.s.	0	n.s.	0	n.s.	0	n.s.	0	n.s.	0	n.s.	0	n.s.
MEF2B	4972	0	n.s.	463	<0,001	0	n.s.	0	n.s.	0	n.s.	0	n.s.	0	n.s.	0	n.s.	0	n.s.	0	n.s.	191	<0.001	0	n.s.	0	n.s.	0	n.s.	0	n.s.	0	n.s.	83	<0.001	0	n.s.	0	n.s.	0	n.s.	0	n.s.	0	n.s.	0	n.s.	0	n.s.
MEF2C	18768	0	n.s.	1887	<0,001	1701	<0,001	1573	<0,001	0	n.s.	0	n.s.	0	n.s.	0	n.s.	231	0.004	0	n.s.	568	<0.001	0	n.s.	0	n.s.	0	n.s.	0	n.s.	141	<0.001	334	<0.001	0	n.s.	0	n.s.	0	n.s.	0	n.s.	0	n.s.	0	n.s.	0	n.s.
MEF2D	5879	0	n.s.	562	<0,001	0	n.s.	0	n.s.	0	n.s.	0	n.s.	0	n.s.	0	n.s.	0	n.s.	0	n.s.	233	<0.001	0	n.s.	0	n.s.	0	n.s.	0	n.s.	0	n.s.	101	<0.001	0	n.s.	0	n.s.	0	n.s.	0	n.s.	0	n.s.	0	n.s.	0	n.s.
MEIS1	1500816	0	n.s.	0	n.s.	0	n.s.	0	n.s.	0	n.s.	0	n.s.	0	n.s.	0	n.s.	0	n.s.	0	n.s.	0	n.s.	0	n.s.	0	n.s.	0	n.s.	0	n.s.	0	n.s.	0	n.s.	0	n.s.	0	n.s.	0	n.s.	0	n.s.	0	n.s.	0	n.s.	0	n.s.
MEIS2	110371	0	n.s.	8596	<0,001	9380	<0,001	8606	<0,001	0	n.s.	0	n.s.	0	n.s.	0	n.s.	1191	0.005	0	n.s.	0	n.s.	0	n.s.	0	n.s.	0	n.s.	0	n.s.	0	n.s.	0	n.s.	0	n.s.	0	n.s.	0	n.s.	0	n.s.	0	n.s.	0	n.s.	0	n.s.
MEIS3	210436	0	n.s.	15032	<0,001	0	n.s.	0	n.s.	0	n.s.	0	n.s.	0	n.s.	0	n.s.	2187	0.021	0	n.s.	0	n.s.	0	n.s.	0	n.s.	0	n.s.	0	n.s.	0	n.s.	0	n.s.	0	n.s.	0	n.s.	0	n.s.	0	n.s.	0	n.s.	0	n.s.	0	n.s.
MEOX1	106302	0	n.s.	8757	<0,001	0	n.s.	8153	0.002	0	n.s.	0	n.s.	0	n.s.	0	n.s.	1143	0.009	0	n.s.	2191	<0.001	0	n.s.	0	n.s.	0	n.s.	0	n.s.	600	<0.001	1158	<0.001	0	n.s.	0	n.s.	0	n.s.	0	n.s.	0	n.s.	0	n.s.	0	n.s.
MEOX2	43776	0	n.s.	3926	<0,001	3749	0.001	3432	0.002	0	n.s.	0	n.s.	0	n.s.	0	n.s.	485	0.027	0	n.s.	1074	<0.001	293	<0.001	0	n.s.	0	n.s.	0	n.s.	274	<0.001	607	<0.001	0	n.s.	0	n.s.	0	n.s.	0	n.s.	0	n.s.	0	n.s.	0	n.s.
MGA	135325	0	n.s.	0	n.s.	0	n.s.	0	n.s.	0	n.s.	0	n.s.	1486	<0.001	0	n.s.	0	n.s.	0	n.s.	0	n.s.	0	n.s.	0	n.s.	0	n.s.	266	0.001	0	n.s.	0	n.s.	0	n.s.	0	n.s.	0	n.s.	0	n.s.	0	n.s.	0	n.s.	79	0.008
MITF	6624	0	n.s.	788	<0,001	710	<0,001	614	<0,001	0	n.s.	0	n.s.	96	0.002	0	n.s.	92	0.005	0	n.s.	0	n.s.	0	n.s.	0	n.s.	0	n.s.	0	n.s.	0	n.s.	0	n.s.	0	n.s.	0	n.s.	0	n.s.	0	n.s.	0	n.s.	0	n.s.	0	n.s.
MIXL1	120996	0	n.s.	10796	<0,001	10627	<0,001	9589	<0,001	0	n.s.	0	n.s.	1250	0.027	0	n.s.	1412	<0.001	0	n.s.	2983	<0.001	718	<0.001	0	n.s.	0	n.s.	0	n.s.	728	<0.001	1652	<0.001	0	n.s.	0	n.s.	0	n.s.	0	n.s.	0	n.s.	0	n.s.	0	n.s.
MLX	34896	0	n.s.	3086	<0,001	3242	<0,001	2873	<0,001	0	n.s.	0	n.s.	400	0.004	0	n.s.	388	0.042	0	n.s.	0	n.s.	0	n.s.	0	n.s.	0	n.s.	0	n.s.	0	n.s.	0	n.s.	0	n.s.	0	n.s.	0	n.s.	0	n.s.	0	n.s.	0	n.s.	0	n.s.
MLXIPL	64751	0	n.s.	5474	<0,001	5847	<0,001	5196	<0,001	0	n.s.	0	n.s.	0	n.s.	0	n.s.	705	0.023	0	n.s.	0	n.s.	0	n.s.	0	n.s.	0	n.s.	0	n.s.	0	n.s.	0	n.s.	0	n.s.	0	n.s.	0	n.s.	0	n.s.	0	n.s.	0	n.s.	0	n.s.
MNT	158749	0	n.s.	13259	<0,001	13941	<0,001	12795	<0,001	0	n.s.	0	n.s.	1691	<0.001	0	n.s.	1770	<0.001	0	n.s.	0	n.s.	0	n.s.	0	n.s.	0	n.s.	0	n.s.	0	n.s.	0	n.s.	0	n.s.	0	n.s.	0	n.s.	0	n.s.	0	n.s.	0	n.s.	0	n.s.
MNX1	121489	0	n.s.	11193	<0,001	10586	<0,001	9780	<0,001	0	n.s.	0	n.s.	1249	0.042	0	n.s.	1401	<0.001	0	n.s.	2962	<0.001	707	0.003	0	n.s.	0	n.s.	0	n.s.	687	<0.001	1526	<0.001	0	n.s.	0	n.s.	0	n.s.	0	n.s.	0	n.s.	0	n.s.	0	n.s.
MSC	29653	0	n.s.	2287	<0,001	2602	<0,001	2323	0.012	0	n.s.	0	n.s.	0	n.s.	0	n.s.	0	n.s.	0	n.s.	0	n.s.	0	n.s.	0	n.s.	0	n.s.	0	n.s.	0	n.s.	0	n.s.	0	n.s.	0	n.s.	0	n.s.	0	n.s.	0	n.s.	0	n.s.	0	n.s.
MSX1	137486	0	n.s.	11257	<0,001	11467	0.001	10512	0.001	0	n.s.	0	n.s.	0	n.s.	0	n.s.	1512	<0.001	0	n.s.	2798	<0.001	797	0.002	0	n.s.	0	n.s.	0	n.s.	774	<0.001	1469	<0.001	0	n.s.	0	n.s.	0	n.s.	0	n.s.	0	n.s.	0	n.s.	0	n.s.
MSX2	77901	0	n.s.	6880	<0,001	6756	<0,001	6080	<0,001	0	n.s.	0	n.s.	0	n.s.	0	n.s.	899	<0.001	0	n.s.	1900	<0.001	499	<0.001	0	n.s.	0	n.s.	0	n.s.	467	<0.001	1042	<0.001	0	n.s.	0	n.s.	0	n.s.	0	n.s.	0	n.s.	0	n.s.	0	n.s.
MTF1	2785	0	n.s.	0	n.s.	0	n.s.	0	n.s.	0	n.s.	0	n.s.	0	n.s.	0	n.s.	0	n.s.	0	n.s.	0	n.s.	0	n.s.	0	n.s.	0	n.s.	0	n.s.	0	n.s.	0	n.s.	0	n.s.	0	n.s.	0	n.s.	0	n.s.	0	n.s.	0	n.s.	0	n.s.
MXI1	51685	0	n.s.	3825	<0,001	4420	<0,001	3994	0.013	0	n.s.	0	n.s.	559	0.025	0	n.s.	0	n.s.	0	n.s.	0	n.s.	0	n.s.	0	n.s.	0	n.s.	0	n.s.	0	n.s.	0	n.s.	0	n.s.	0	n.s.	0	n.s.	0	n.s.	0	n.s.	0	n.s.	0	n.s.
MYB	119010	0	n.s.	0	n.s.	0	n.s.	0	n.s.	0	n.s.	0	n.s.	0	n.s.	0	n.s.	0	n.s.	0	n.s.	0	n.s.	0	n.s.	0	n.s.	0	n.s.	0	n.s.	0	n.s.	0	n.s.	0	n.s.	0	n.s.	0	n.s.	0	n.s.	0	n.s.	0	n.s.	0	n.s.
MYBL1	28313	0	n.s.	2132	<0,001	0	n.s.	0	n.s.	0	n.s.	0	n.s.	0	n.s.	0	n.s.	0	n.s.	0	n.s.	535	<0.001	0	n.s.	0	n.s.	0	n.s.	0	n.s.	164	<0.001	307	<0.001	0	n.s.	0	n.s.	0	n.s.	0	n.s.	0	n.s.	0	n.s.	0	n.s.
MYBL2	3206	0	n.s.	274	<0,001	0	n.s.	0	n.s.	0	n.s.	0	n.s.	0	n.s.	0	n.s.	46	0.03	0	n.s.	0	n.s.	0	n.s.	0	n.s.	0	n.s.	0	n.s.	0	n.s.	28	0.036	0	n.s.	0	n.s.	0	n.s.	0	n.s.	0	n.s.	0	n.s.	0	n.s.
MYC	36569	0	n.s.	2684	<0,001	3130	0.003	2840	0.02	0	n.s.	0	n.s.	406	0.021	0	n.s.	0	n.s.	0	n.s.	0	n.s.	0	n.s.	0	n.s.	0	n.s.	0	n.s.	0	n.s.	0	n.s.	0	n.s.	0	n.s.	0	n.s.	0	n.s.	0	n.s.	0	n.s.	0	n.s.
MYCN	50030	0	n.s.	3558	0.027	4190	0.04	0	n.s.	0	n.s.	0	n.s.	0	n.s.	0	n.s.	0	n.s.	0	n.s.	0	n.s.	0	n.s.	0	n.s.	0	n.s.	0	n.s.	0	n.s.	0	n.s.	0	n.s.	0	n.s.	0	n.s.	0	n.s.	0	n.s.	0	n.s.	0	n.s.
MYF6	35518	0	n.s.	2781	<0,001	3035	0.004	0	n.s.	0	n.s.	0	n.s.	0	n.s.	0	n.s.	0	n.s.	0	n.s.	489	0.002	0	n.s.	0	n.s.	0	n.s.	0	n.s.	0	n.s.	0	n.s.	0	n.s.	0	n.s.	0	n.s.	0	n.s.	0	n.s.	0	n.s.	0	n.s.
MZF1	237858	0	n.s.	0	n.s.	0	n.s.	0	n.s.	0	n.s.	0	n.s.	0	n.s.	0	n.s.	0	n.s.	0	n.s.	0	n.s.	0	n.s.	0	n.s.	0	n.s.	0	n.s.	0	n.s.	0	n.s.	0	n.s.	0	n.s.	0	n.s.	0	n.s.	0	n.s.	0	n.s.	0	n.s.
MZF1(var,2)	131612	4755	0.001	0	n.s.	0	n.s.	0	n.s.	3656	0.014	0	n.s.	0	n.s.	0	n.s.	0	n.s.	0	n.s.	0	n.s.	0	n.s.	665	0.001	0	n.s.	0	n.s.	0	n.s.	0	n.s.	0	n.s.	0	n.s.	0	n.s.	0	n.s.	0	n.s.	0	n.s.	0	n.s.
NEUROD1	17344	0	n.s.	0	n.s.	0	n.s.	0	n.s.	0	n.s.	0	n.s.	0	n.s.	0	n.s.	0	n.s.	0	n.s.	0	n.s.	0	n.s.	0	n.s.	0	n.s.	0	n.s.	0	n.s.	0	n.s.	0	n.s.	0	n.s.	0	n.s.	0	n.s.	0	n.s.	0	n.s.	0	n.s.
NEUROD2	472370	0	n.s.	0	n.s.	0	n.s.	0	n.s.	0	n.s.	0	n.s.	0	n.s.	0	n.s.	0	n.s.	0	n.s.	0	n.s.	0	n.s.	0	n.s.	0	n.s.	0	n.s.	0	n.s.	0	n.s.	0	n.s.	0	n.s.	0	n.s.	0	n.s.	0	n.s.	0	n.s.	0	n.s.
NEUROG2	47062	0	n.s.	3695	<0,001	0	n.s.	3691	0.001	0	n.s.	0	n.s.	0	n.s.	0	n.s.	0	n.s.	0	n.s.	708	<0.001	0	n.s.	0	n.s.	0	n.s.	0	n.s.	0	n.s.	313	0.004	0	n.s.	0	n.s.	0	n.s.	0	n.s.	0	n.s.	0	n.s.	0	n.s.
NFATC2	74540	0	n.s.	5987	<0,001	6645	<0,001	5955	<0,001	0	n.s.	0	n.s.	0	n.s.	0	n.s.	0	n.s.	0	n.s.	1156	<0.001	0	n.s.	0	n.s.	0	n.s.	0	n.s.	0	n.s.	547	<0.001	0	n.s.	0	n.s.	0	n.s.	0	n.s.	0	n.s.	0	n.s.	0	n.s.
NFATC3	59766	0	n.s.	4747	<0,001	5199	<0,001	4674	<0,001	0	n.s.	0	n.s.	0	n.s.	0	n.s.	0	n.s.	0	n.s.	1047	<0.001	0	n.s.	0	n.s.	0	n.s.	0	n.s.	0	n.s.	564	<0.001	0	n.s.	0	n.s.	0	n.s.	0	n.s.	0	n.s.	0	n.s.	0	n.s.
NFE2	23080	0	n.s.	1725	<0,001	0	n.s.	0	n.s.	0	n.s.	0	n.s.	0	n.s.	0	n.s.	0	n.s.	0	n.s.	338	<0.001	0	n.s.	0	n.s.	0	n.s.	0	n.s.	0	n.s.	0	n.s.	0	n.s.	0	n.s.	0	n.s.	0	n.s.	0	n.s.	0	n.s.	0	n.s.
NFIA	56804	0	n.s.	4425	<0,001	4840	<0,001	4439	0.001	0	n.s.	0	n.s.	0	n.s.	0	n.s.	622	0.024	0	n.s.	0	n.s.	0	n.s.	0	n.s.	0	n.s.	0	n.s.	0	n.s.	0	n.s.	0	n.s.	0	n.s.	0	n.s.	0	n.s.	0	n.s.	0	n.s.	0	n.s.
NFIC	18439	0	n.s.	1426	<0,001	1589	0.018	1468	0.01	0	n.s.	0	n.s.	0	n.s.	0	n.s.	0	n.s.	0	n.s.	0	n.s.	0	n.s.	0	n.s.	0	n.s.	0	n.s.	0	n.s.	0	n.s.	0	n.s.	0	n.s.	0	n.s.	0	n.s.	0	n.s.	0	n.s.	0	n.s.
NFIC::TLX1	1557	0	n.s.	0	n.s.	0	n.s.	0	n.s.	0	n.s.	0	n.s.	0	n.s.	0	n.s.	0	n.s.	0	n.s.	0	n.s.	0	n.s.	0	n.s.	0	n.s.	0	n.s.	0	n.s.	0	n.s.	0	n.s.	0	n.s.	0	n.s.	0	n.s.	0	n.s.	0	n.s.	0	n.s.
NFIL3	8315	0	n.s.	705	<0,001	0	n.s.	0	n.s.	0	n.s.	0	n.s.	0	n.s.	0	n.s.	109	0.011	0	n.s.	263	<0.001	0	n.s.	0	n.s.	0	n.s.	0	n.s.	67	<0.001	174	<0.001	0	n.s.	0	n.s.	0	n.s.	0	n.s.	0	n.s.	0	n.s.	0	n.s.
NFIX	601757	0	n.s.	0	n.s.	0	n.s.	0	n.s.	0	n.s.	0	n.s.	0	n.s.	0	n.s.	0	n.s.	0	n.s.	0	n.s.	0	n.s.	0	n.s.	0	n.s.	0	n.s.	0	n.s.	0	n.s.	0	n.s.	0	n.s.	0	n.s.	0	n.s.	0	n.s.	0	n.s.	0	n.s.
NFKB1	11419	0	n.s.	0	n.s.	0	n.s.	0	n.s.	0	n.s.	0	n.s.	0	n.s.	0	n.s.	0	n.s.	0	n.s.	0	n.s.	0	n.s.	0	n.s.	0	n.s.	0	n.s.	0	n.s.	0	n.s.	0	n.s.	0	n.s.	0	n.s.	0	n.s.	0	n.s.	0	n.s.	0	n.s.
NFKB2	24651	0	n.s.	0	n.s.	0	n.s.	0	n.s.	0	n.s.	0	n.s.	0	n.s.	0	n.s.	0	n.s.	0	n.s.	0	n.s.	0	n.s.	0	n.s.	91	0.001	0	n.s.	0	n.s.	0	n.s.	0	n.s.	0	n.s.	0	n.s.	0	n.s.	0	n.s.	0	n.s.	0	n.s.
NFYA	14040	0	n.s.	0	n.s.	0	n.s.	0	n.s.	0	n.s.	0	n.s.	0	n.s.	0	n.s.	0	n.s.	0	n.s.	0	n.s.	0	n.s.	0	n.s.	0	n.s.	0	n.s.	0	n.s.	0	n.s.	0	n.s.	0	n.s.	0	n.s.	0	n.s.	0	n.s.	0	n.s.	0	n.s.
NFYB	8749	0	n.s.	0	n.s.	0	n.s.	0	n.s.	0	n.s.	0	n.s.	0	n.s.	0	n.s.	0	n.s.	0	n.s.	0	n.s.	0	n.s.	0	n.s.	0	n.s.	0	n.s.	0	n.s.	0	n.s.	0	n.s.	0	n.s.	0	n.s.	0	n.s.	0	n.s.	0	n.s.	0	n.s.
NHLH1	134447	4937	<0.001	0	n.s.	0	n.s.	0	n.s.	3822	<0.001	1979	0.003	0	n.s.	0	n.s.	0	n.s.	0	n.s.	0	n.s.	0	n.s.	0	n.s.	0	n.s.	0	n.s.	0	n.s.	0	n.s.	0	n.s.	0	n.s.	0	n.s.	0	n.s.	0	n.s.	0	n.s.	0	n.s.
NKX2-3	178044	0	n.s.	0	n.s.	14754	0.002	0	n.s.	0	n.s.	0	n.s.	0	n.s.	0	n.s.	1877	0.006	0	n.s.	0	n.s.	0	n.s.	0	n.s.	0	n.s.	0	n.s.	0	n.s.	0	n.s.	0	n.s.	0	n.s.	0	n.s.	0	n.s.	0	n.s.	0	n.s.	0	n.s.
NKX2-8	619412	0	n.s.	0	n.s.	0	n.s.	0	n.s.	0	n.s.	0	n.s.	0	n.s.	0	n.s.	0	n.s.	0	n.s.	0	n.s.	0	n.s.	0	n.s.	0	n.s.	0	n.s.	0	n.s.	0	n.s.	0	n.s.	0	n.s.	0	n.s.	0	n.s.	0	n.s.	0	n.s.	0	n.s.
NKX3-2	56416	0	n.s.	4119	<0,001	4749	0.01	0	n.s.	0	n.s.	0	n.s.	0	n.s.	0	n.s.	0	n.s.	0	n.s.	1002	<0.001	0	n.s.	0	n.s.	0	n.s.	0	n.s.	271	0.004	455	<0.001	0	n.s.	0	n.s.	0	n.s.	0	n.s.	0	n.s.	0	n.s.	0	n.s.
NKX6-1	195509	0	n.s.	16981	<0,001	16774	<0,001	15285	<0,001	0	n.s.	0	n.s.	0	n.s.	0	n.s.	2186	<0.001	0	n.s.	4479	<0.001	1113	0.001	0	n.s.	0	n.s.	0	n.s.	1134	<0.001	2300	<0.001	0	n.s.	0	n.s.	0	n.s.	0	n.s.	0	n.s.	0	n.s.	0	n.s.
NKX6-2	131688	0	n.s.	12115	<0,001	11484	<0,001	10537	<0,001	0	n.s.	0	n.s.	0	n.s.	0	n.s.	1522	<0.001	0	n.s.	3629	<0.001	825	<0.001	0	n.s.	0	n.s.	0	n.s.	891	<0.001	1945	<0.001	0	n.s.	0	n.s.	0	n.s.	0	n.s.	0	n.s.	0	n.s.	0	n.s.
NOTO	140568	0	n.s.	12381	<0,001	11871	<0,001	11100	<0,001	0	n.s.	0	n.s.	1443	0.027	0	n.s.	1568	<0.001	0	n.s.	3558	<0.001	0	n.s.	0	n.s.	0	n.s.	0	n.s.	955	<0.001	1892	<0.001	0	n.s.	0	n.s.	0	n.s.	0	n.s.	0	n.s.	0	n.s.	0	n.s.
NR1A4::RXRA	2791	0	n.s.	225	0.014	0	n.s.	0	n.s.	0	n.s.	0	n.s.	0	n.s.	0	n.s.	0	n.s.	0	n.s.	0	n.s.	0	n.s.	0	n.s.	0	n.s.	0	n.s.	0	n.s.	0	n.s.	0	n.s.	0	n.s.	0	n.s.	0	n.s.	0	n.s.	0	n.s.	0	n.s.
NR1H2::RXRA	26	0	n.s.	0	n.s.	0	n.s.	0	n.s.	0	n.s.	0	n.s.	0	n.s.	0	n.s.	0	n.s.	0	n.s.	0	n.s.	0	n.s.	0	n.s.	0	n.s.	0	n.s.	0	n.s.	0	n.s.	0	n.s.	0	n.s.	0	n.s.	0	n.s.	0	n.s.	0	n.s.	0	n.s.
NR1H4	12889	0	n.s.	1095	<0,001	1138	0.005	1120	<0,001	0	n.s.	0	n.s.	0	n.s.	0	n.s.	0	n.s.	0	n.s.	192	0.004	0	n.s.	0	n.s.	0	n.s.	0	n.s.	0	n.s.	0	n.s.	0	n.s.	0	n.s.	0	n.s.	0	n.s.	0	n.s.	0	n.s.	0	n.s.
NR2C2	59024	0	n.s.	0	n.s.	0	n.s.	0	n.s.	0	n.s.	0	n.s.	0	n.s.	0	n.s.	0	n.s.	0	n.s.	0	n.s.	0	n.s.	0	n.s.	0	n.s.	0	n.s.	0	n.s.	0	n.s.	0	n.s.	0	n.s.	0	n.s.	0	n.s.	0	n.s.	0	n.s.	0	n.s.
NR2F1	33046	0	n.s.	2439	<0,001	0	n.s.	2596	0.005	0	n.s.	0	n.s.	0	n.s.	0	n.s.	0	n.s.	0	n.s.	0	n.s.	0	n.s.	0	n.s.	0	n.s.	0	n.s.	0	n.s.	0	n.s.	0	n.s.	0	n.s.	0	n.s.	0	n.s.	0	n.s.	0	n.s.	0	n.s.
NR2F2	14297	0	n.s.	1225	<0,001	1278	0.001	1200	<0,001	0	n.s.	0	n.s.	0	n.s.	0	n.s.	0	n.s.	0	n.s.	218	0.001	0	n.s.	0	n.s.	0	n.s.	0	n.s.	0	n.s.	103	0.019	0	n.s.	0	n.s.	0	n.s.	0	n.s.	0	n.s.	0	n.s.	0	n.s.
NR3C1	4406	0	n.s.	374	<0,001	410	0.007	375	0.012	0	n.s.	0	n.s.	0	n.s.	0	n.s.	0	n.s.	0	n.s.	0	n.s.	0	n.s.	0	n.s.	0	n.s.	0	n.s.	0	n.s.	0	n.s.	0	n.s.	0	n.s.	0	n.s.	0	n.s.	0	n.s.	0	n.s.	0	n.s.
NR3C2	4440	0	n.s.	364	0.001	406	0.02	384	0.004	0	n.s.	0	n.s.	0	n.s.	0	n.s.	60	0.036	0	n.s.	0	n.s.	0	n.s.	0	n.s.	0	n.s.	0	n.s.	0	n.s.	0	n.s.	0	n.s.	0	n.s.	0	n.s.	0	n.s.	0	n.s.	0	n.s.	0	n.s.
NR4A1	32288	0	n.s.	2610	<0,001	2783	0.001	2565	0.001	0	n.s.	0	n.s.	0	n.s.	0	n.s.	370	0.012	0	n.s.	508	<0.001	0	n.s.	0	n.s.	0	n.s.	0	n.s.	0	n.s.	235	<0.001	0	n.s.	0	n.s.	0	n.s.	0	n.s.	0	n.s.	0	n.s.	0	n.s.
NR4A2	69953	0	n.s.	5414	<0,001	5931	<0,001	5493	<0,001	0	n.s.	0	n.s.	0	n.s.	0	n.s.	0	n.s.	0	n.s.	0	n.s.	0	n.s.	0	n.s.	0	n.s.	0	n.s.	0	n.s.	0	n.s.	0	n.s.	0	n.s.	0	n.s.	0	n.s.	0	n.s.	0	n.s.	0	n.s.
NR4A2::RXRA	8175	0	n.s.	0	n.s.	0	n.s.	0	n.s.	0	n.s.	0	n.s.	0	n.s.	0	n.s.	0	n.s.	0	n.s.	0	n.s.	0	n.s.	0	n.s.	0	n.s.	0	n.s.	0	n.s.	0	n.s.	0	n.s.	0	n.s.	0	n.s.	0	n.s.	0	n.s.	0	n.s.	0	n.s.
NRF1	536442	0	n.s.	0	n.s.	0	n.s.	0	n.s.	0	n.s.	0	n.s.	0	n.s.	0	n.s.	0	n.s.	0	n.s.	0	n.s.	0	n.s.	0	n.s.	0	n.s.	0	n.s.	0	n.s.	0	n.s.	0	n.s.	0	n.s.	0	n.s.	0	n.s.	0	n.s.	0	n.s.	0	n.s.
NRL	183935	0	n.s.	12896	0.005	0	n.s.	0	n.s.	0	n.s.	0	n.s.	0	n.s.	0	n.s.	1914	0.034	0	n.s.	2623	<0.001	0	n.s.	0	n.s.	0	n.s.	0	n.s.	810	0.002	1264	<0.001	0	n.s.	0	n.s.	0	n.s.	0	n.s.	0	n.s.	0	n.s.	0	n.s.
OLIG1	72994	0	n.s.	5677	<0,001	0	n.s.	5681	<0,001	0	n.s.	0	n.s.	766	0.048	0	n.s.	0	n.s.	0	n.s.	1284	<0.001	0	n.s.	0	n.s.	0	n.s.	0	n.s.	0	n.s.	657	<0.001	0	n.s.	0	n.s.	0	n.s.	0	n.s.	0	n.s.	0	n.s.	0	n.s.
OLIG2	50111	0	n.s.	3869	<0,001	0	n.s.	0	n.s.	0	n.s.	0	n.s.	541	0.03	0	n.s.	0	n.s.	0	n.s.	1186	<0.001	0	n.s.	0	n.s.	0	n.s.	0	n.s.	290	<0.001	650	<0.001	0	n.s.	0	n.s.	0	n.s.	0	n.s.	0	n.s.	0	n.s.	0	n.s.
OLIG3	148302	0	n.s.	10952	<0,001	0	n.s.	0	n.s.	0	n.s.	0	n.s.	1549	0.002	0	n.s.	0	n.s.	0	n.s.	2587	<0.001	0	n.s.	0	n.s.	0	n.s.	0	n.s.	678	<0.001	1251	<0.001	0	n.s.	0	n.s.	0	n.s.	0	n.s.	0	n.s.	0	n.s.	0	n.s.
ONECUT1	6645	0	n.s.	639	<0,001	0	n.s.	0	n.s.	0	n.s.	0	n.s.	0	n.s.	0	n.s.	92	0.005	0	n.s.	214	<0.001	0	n.s.	0	n.s.	0	n.s.	0	n.s.	46	0.001	93	<0.001	0	n.s.	0	n.s.	0	n.s.	0	n.s.	0	n.s.	0	n.s.	0	n.s.
ONECUT2	5159	0	n.s.	501	<0,001	0	n.s.	0	n.s.	0	n.s.	0	n.s.	0	n.s.	0	n.s.	0	n.s.	0	n.s.	185	<0.001	0	n.s.	0	n.s.	0	n.s.	0	n.s.	44	<0.001	90	<0.001	0	n.s.	0	n.s.	0	n.s.	0	n.s.	0	n.s.	0	n.s.	0	n.s.
ONECUT3	1452	0	n.s.	151	<0,001	0	n.s.	0	n.s.	0	n.s.	0	n.s.	0	n.s.	0	n.s.	0	n.s.	0	n.s.	51	<0.001	0	n.s.	0	n.s.	0	n.s.	0	n.s.	0	n.s.	30	<0.001	0	n.s.	0	n.s.	0	n.s.	0	n.s.	0	n.s.	0	n.s.	0	n.s.
OTX1	308834	0	n.s.	25038	<0,001	25832	<0,001	23622	<0,001	0	n.s.	0	n.s.	0	n.s.	0	n.s.	3389	<0.001	0	n.s.	6346	<0.001	1722	<0.001	0	n.s.	0	n.s.	0	n.s.	1647	<0.001	3267	<0.001	0	n.s.	0	n.s.	0	n.s.	0	n.s.	0	n.s.	0	n.s.	0	n.s.
OTX2	160925	0	n.s.	13536	<0,001	13643	<0,001	12558	<0,001	0	n.s.	0	n.s.	0	n.s.	0	n.s.	1842	<0.001	0	n.s.	3725	<0.001	916	0.004	0	n.s.	0	n.s.	0	n.s.	962	<0.001	1952	<0.001	0	n.s.	0	n.s.	0	n.s.	0	n.s.	0	n.s.	0	n.s.	0	n.s.
PAX1	27412	0	n.s.	0	n.s.	0	n.s.	0	n.s.	0	n.s.	0	n.s.	0	n.s.	0	n.s.	0	n.s.	0	n.s.	0	n.s.	0	n.s.	0	n.s.	0	n.s.	0	n.s.	0	n.s.	0	n.s.	0	n.s.	0	n.s.	0	n.s.	0	n.s.	0	n.s.	0	n.s.	0	n.s.
PAX3	7271	0	n.s.	691	<0,001	645	0.028	0	n.s.	0	n.s.	0	n.s.	0	n.s.	0	n.s.	122	<0.001	0	n.s.	240	<0.001	0	n.s.	0	n.s.	0	n.s.	0	n.s.	53	<0.001	129	<0.001	0	n.s.	0	n.s.	0	n.s.	0	n.s.	0	n.s.	0	n.s.	0	n.s.
PAX4	49094	0	n.s.	4385	<0,001	4405	<0,001	3888	<0,001	0	n.s.	0	n.s.	0	n.s.	0	n.s.	604	<0.001	0	n.s.	1214	<0.001	337	<0.001	0	n.s.	0	n.s.	0	n.s.	310	<0.001	718	<0.001	0	n.s.	0	n.s.	0	n.s.	0	n.s.	0	n.s.	0	n.s.	0	n.s.
PAX5	36438	0	n.s.	0	n.s.	0	n.s.	0	n.s.	0	n.s.	0	n.s.	0	n.s.	0	n.s.	0	n.s.	0	n.s.	0	n.s.	0	n.s.	0	n.s.	0	n.s.	0	n.s.	0	n.s.	0	n.s.	0	n.s.	0	n.s.	0	n.s.	0	n.s.	0	n.s.	0	n.s.	0	n.s.
Pax6	5601	0	n.s.	436	0.007	0	n.s.	0	n.s.	0	n.s.	0	n.s.	0	n.s.	0	n.s.	0	n.s.	0	n.s.	121	<0.001	0	n.s.	0	n.s.	0	n.s.	0	n.s.	0	n.s.	47	0.012	0	n.s.	0	n.s.	0	n.s.	0	n.s.	0	n.s.	0	n.s.	0	n.s.
PAX7	8753	0	n.s.	837	<0,001	791	0.003	0	n.s.	0	n.s.	0	n.s.	0	n.s.	0	n.s.	147	<0.001	0	n.s.	276	<0.001	0	n.s.	0	n.s.	0	n.s.	0	n.s.	61	<0.001	167	<0.001	0	n.s.	0	n.s.	0	n.s.	0	n.s.	0	n.s.	0	n.s.	0	n.s.
PAX9	7560	0	n.s.	0	n.s.	0	n.s.	0	n.s.	0	n.s.	0	n.s.	0	n.s.	0	n.s.	0	n.s.	0	n.s.	0	n.s.	0	n.s.	0	n.s.	0	n.s.	0	n.s.	0	n.s.	0	n.s.	0	n.s.	0	n.s.	0	n.s.	0	n.s.	0	n.s.	0	n.s.	0	n.s.
PBX1	2722	0	n.s.	251	<0,001	0	n.s.	237	0.02	0	n.s.	0	n.s.	0	n.s.	0	n.s.	0	n.s.	0	n.s.	67	<0.001	0	n.s.	0	n.s.	0	n.s.	0	n.s.	0	n.s.	35	<0.001	0	n.s.	0	n.s.	0	n.s.	0	n.s.	0	n.s.	0	n.s.	0	n.s.
PBX2	5745	0	n.s.	493	<0,001	0	n.s.	475	0.026	0	n.s.	0	n.s.	0	n.s.	0	n.s.	0	n.s.	0	n.s.	0	n.s.	0	n.s.	0	n.s.	0	n.s.	0	n.s.	0	n.s.	0	n.s.	0	n.s.	0	n.s.	0	n.s.	0	n.s.	0	n.s.	0	n.s.	0	n.s.
PBX3	924	0	n.s.	90	0.001	0	n.s.	0	n.s.	0	n.s.	0	n.s.	0	n.s.	0	n.s.	0	n.s.	0	n.s.	0	n.s.	0	n.s.	0	n.s.	0	n.s.	0	n.s.	0	n.s.	0	n.s.	0	n.s.	0	n.s.	0	n.s.	0	n.s.	0	n.s.	0	n.s.	0	n.s.
PDX1	56945	0	n.s.	5069	<0,001	4948	<0,001	4470	<0,001	0	n.s.	0	n.s.	0	n.s.	0	n.s.	687	<0.001	0	n.s.	1471	<0.001	337	0.047	0	n.s.	0	n.s.	0	n.s.	393	<0.001	781	<0.001	0	n.s.	0	n.s.	0	n.s.	0	n.s.	0	n.s.	0	n.s.	0	n.s.
PHOX2A	18610	0	n.s.	1859	<0,001	1644	0.001	1465	0.032	0	n.s.	0	n.s.	234	0.001	0	n.s.	233	0.002	0	n.s.	593	<0.001	0	n.s.	0	n.s.	0	n.s.	0	n.s.	164	<0.001	378	<0.001	0	n.s.	0	n.s.	0	n.s.	0	n.s.	0	n.s.	0	n.s.	0	n.s.
PITX3	75307	0	n.s.	6058	<0,001	0	n.s.	5920	<0,001	0	n.s.	0	n.s.	0	n.s.	0	n.s.	815	0.021	0	n.s.	1508	<0.001	0	n.s.	0	n.s.	0	n.s.	0	n.s.	391	<0.001	724	<0.001	0	n.s.	0	n.s.	0	n.s.	0	n.s.	0	n.s.	0	n.s.	0	n.s.
PKNOX1	3852	0	n.s.	0	n.s.	0	n.s.	0	n.s.	0	n.s.	0	n.s.	0	n.s.	0	n.s.	53	0.037	0	n.s.	0	n.s.	0	n.s.	0	n.s.	0	n.s.	0	n.s.	0	n.s.	0	n.s.	0	n.s.	0	n.s.	0	n.s.	0	n.s.	0	n.s.	0	n.s.	0	n.s.
PKNOX2	5192	0	n.s.	423	<0,001	0	n.s.	0	n.s.	0	n.s.	0	n.s.	0	n.s.	0	n.s.	72	0.013	0	n.s.	0	n.s.	0	n.s.	0	n.s.	0	n.s.	0	n.s.	0	n.s.	0	n.s.	0	n.s.	0	n.s.	0	n.s.	0	n.s.	0	n.s.	0	n.s.	0	n.s.
PLAG1	8378	0	n.s.	0	n.s.	0	n.s.	0	n.s.	0	n.s.	0	n.s.	0	n.s.	0	n.s.	0	n.s.	0	n.s.	0	n.s.	0	n.s.	0	n.s.	0	n.s.	0	n.s.	0	n.s.	0	n.s.	0	n.s.	0	n.s.	0	n.s.	0	n.s.	0	n.s.	0	n.s.	0	n.s.
POU1F1	1180	0	n.s.	149	<0,001	0	n.s.	0	n.s.	0	n.s.	0	n.s.	0	n.s.	0	n.s.	0	n.s.	0	n.s.	43	<0.001	0	n.s.	0	n.s.	0	n.s.	0	n.s.	11	0.026	27	<0.001	0	n.s.	0	n.s.	0	n.s.	0	n.s.	0	n.s.	0	n.s.	0	n.s.
POU2F1	6321	0	n.s.	669	<0,001	0	n.s.	0	n.s.	0	n.s.	0	n.s.	0	n.s.	0	n.s.	87	0.008	0	n.s.	186	<0.001	0	n.s.	0	n.s.	0	n.s.	0	n.s.	55	<0.001	140	<0.001	0	n.s.	0	n.s.	0	n.s.	0	n.s.	0	n.s.	0	n.s.	0	n.s.
POU2F2	10324	0	n.s.	1034	<0,001	940	0.001	885	<0,001	0	n.s.	0	n.s.	0	n.s.	0	n.s.	156	<0.001	0	n.s.	317	<0.001	0	n.s.	0	n.s.	0	n.s.	0	n.s.	84	<0.001	163	<0.001	0	n.s.	0	n.s.	0	n.s.	0	n.s.	0	n.s.	0	n.s.	0	n.s.
POU3F1	5637	0	n.s.	621	<0,001	513	0.012	0	n.s.	0	n.s.	0	n.s.	0	n.s.	0	n.s.	0	n.s.	0	n.s.	184	<0.001	0	n.s.	0	n.s.	0	n.s.	0	n.s.	57	<0.001	128	<0.001	0	n.s.	0	n.s.	0	n.s.	0	n.s.	0	n.s.	0	n.s.	0	n.s.
POU3F2	6912	0	n.s.	741	<0,001	639	0.001	577	0.007	0	n.s.	0	n.s.	91	0.023	0	n.s.	98	0.002	0	n.s.	220	<0.001	0	n.s.	0	n.s.	0	n.s.	0	n.s.	73	<0.001	143	<0.001	0	n.s.	0	n.s.	0	n.s.	0	n.s.	0	n.s.	0	n.s.	0	n.s.
POU3F3	1777	0	n.s.	197	<0,001	178	0.007	0	n.s.	0	n.s.	0	n.s.	0	n.s.	0	n.s.	0	n.s.	0	n.s.	59	<0.001	0	n.s.	0	n.s.	0	n.s.	0	n.s.	17	0.004	51	<0.001	0	n.s.	0	n.s.	0	n.s.	0	n.s.	0	n.s.	0	n.s.	0	n.s.
POU3F4	11741	0	n.s.	1183	<0,001	1025	0.022	992	<0,001	0	n.s.	0	n.s.	143	0.029	0	n.s.	158	0.001	0	n.s.	343	<0.001	0	n.s.	0	n.s.	0	n.s.	0	n.s.	99	<0.001	219	<0.001	0	n.s.	0	n.s.	0	n.s.	0	n.s.	0	n.s.	0	n.s.	0	n.s.
POU4F1	641	0	n.s.	64	0.003	0	n.s.	0	n.s.	0	n.s.	0	n.s.	0	n.s.	0	n.s.	0	n.s.	0	n.s.	38	<0.001	0	n.s.	0	n.s.	0	n.s.	0	n.s.	8	0.014	19	<0.001	0	n.s.	0	n.s.	0	n.s.	0	n.s.	0	n.s.	0	n.s.	0	n.s.
POU4F2	119	0	n.s.	17	0.005	0	n.s.	0	n.s.	0	n.s.	0	n.s.	0	n.s.	0	n.s.	0	n.s.	0	n.s.	0	n.s.	0	n.s.	0	n.s.	0	n.s.	0	n.s.	0	n.s.	0	n.s.	0	n.s.	0	n.s.	0	n.s.	0	n.s.	0	n.s.	0	n.s.	0	n.s.
POU4F3	162	0	n.s.	23	0.001	0	n.s.	0	n.s.	0	n.s.	0	n.s.	0	n.s.	0	n.s.	0	n.s.	0	n.s.	6	0.025	0	n.s.	0	n.s.	0	n.s.	0	n.s.	0	n.s.	0	n.s.	0	n.s.	0	n.s.	0	n.s.	0	n.s.	0	n.s.	0	n.s.	0	n.s.
POU5F1	9476	0	n.s.	970	<0,001	864	0.001	841	<0,001	0	n.s.	0	n.s.	0	n.s.	0	n.s.	126	0.004	0	n.s.	237	<0.001	0	n.s.	0	n.s.	0	n.s.	0	n.s.	77	<0.001	157	<0.001	0	n.s.	0	n.s.	0	n.s.	0	n.s.	0	n.s.	0	n.s.	0	n.s.
POU5F1B	18046	0	n.s.	1822	<0,001	1562	0.012	1511	<0,001	0	n.s.	0	n.s.	0	n.s.	0	n.s.	237	<0.001	0	n.s.	576	<0.001	0	n.s.	0	n.s.	0	n.s.	0	n.s.	138	<0.001	344	<0.001	0	n.s.	0	n.s.	0	n.s.	0	n.s.	0	n.s.	0	n.s.	0	n.s.
POU6F1	10872	0	n.s.	1062	<0,001	970	0.004	0	n.s.	0	n.s.	0	n.s.	0	n.s.	0	n.s.	158	<0.001	0	n.s.	380	<0.001	0	n.s.	0	n.s.	0	n.s.	0	n.s.	100	<0.001	214	<0.001	0	n.s.	0	n.s.	0	n.s.	0	n.s.	0	n.s.	0	n.s.	0	n.s.
POU6F2	33359	0	n.s.	3036	<0,001	2906	<0,001	2670	<0,001	0	n.s.	0	n.s.	0	n.s.	0	n.s.	390	0.004	0	n.s.	859	<0.001	210	0.021	0	n.s.	0	n.s.	0	n.s.	221	<0.001	493	<0.001	0	n.s.	0	n.s.	0	n.s.	0	n.s.	0	n.s.	0	n.s.	0	n.s.
PPARA::RXRA	624	0	n.s.	58	0.02	0	n.s.	61	0.047	0	n.s.	0	n.s.	0	n.s.	0	n.s.	14	0.014	0	n.s.	0	n.s.	0	n.s.	0	n.s.	0	n.s.	0	n.s.	0	n.s.	0	n.s.	0	n.s.	0	n.s.	0	n.s.	0	n.s.	0	n.s.	0	n.s.	0	n.s.
PPARG	716	0	n.s.	0	n.s.	0	n.s.	0	n.s.	0	n.s.	0	n.s.	0	n.s.	0	n.s.	0	n.s.	0	n.s.	0	n.s.	0	n.s.	0	n.s.	0	n.s.	0	n.s.	0	n.s.	0	n.s.	0	n.s.	0	n.s.	0	n.s.	0	n.s.	0	n.s.	0	n.s.	0	n.s.
PRDM1	28723	0	n.s.	2384	<0,001	2585	<0,001	2230	0.042	0	n.s.	0	n.s.	0	n.s.	0	n.s.	339	0.004	0	n.s.	515	<0.001	197	0.001	0	n.s.	0	n.s.	0	n.s.	0	n.s.	275	<0.001	0	n.s.	0	n.s.	0	n.s.	0	n.s.	0	n.s.	0	n.s.	0	n.s.
PROP1	7541	0	n.s.	806	<0,001	0	n.s.	620	0.015	0	n.s.	0	n.s.	99	0.018	0	n.s.	0	n.s.	0	n.s.	282	<0.001	0	n.s.	0	n.s.	0	n.s.	0	n.s.	79	<0.001	214	<0.001	0	n.s.	0	n.s.	0	n.s.	0	n.s.	0	n.s.	0	n.s.	0	n.s.
PROX1	22942	0	n.s.	0	n.s.	0	n.s.	0	n.s.	0	n.s.	0	n.s.	0	n.s.	0	n.s.	263	0.035	0	n.s.	319	0.009	0	n.s.	0	n.s.	0	n.s.	0	n.s.	0	n.s.	0	n.s.	0	n.s.	0	n.s.	0	n.s.	0	n.s.	0	n.s.	0	n.s.	0	n.s.
PRRX1	81340	0	n.s.	7522	<0,001	7240	<0,001	6592	<0,001	0	n.s.	0	n.s.	0	n.s.	0	n.s.	989	<0.001	0	n.s.	2233	<0.001	517	<0.001	0	n.s.	0	n.s.	0	n.s.	559	<0.001	1249	<0.001	0	n.s.	0	n.s.	0	n.s.	0	n.s.	0	n.s.	0	n.s.	0	n.s.
RARA	378	0	n.s.	0	n.s.	0	n.s.	0	n.s.	0	n.s.	0	n.s.	0	n.s.	0	n.s.	12	0.002	0	n.s.	0	n.s.	0	n.s.	0	n.s.	0	n.s.	0	n.s.	0	n.s.	0	n.s.	0	n.s.	0	n.s.	0	n.s.	0	n.s.	0	n.s.	0	n.s.	0	n.s.
RARA(var,2)	1570	0	n.s.	129	0.034	0	n.s.	0	n.s.	0	n.s.	0	n.s.	0	n.s.	0	n.s.	0	n.s.	0	n.s.	0	n.s.	0	n.s.	0	n.s.	0	n.s.	0	n.s.	0	n.s.	0	n.s.	0	n.s.	0	n.s.	0	n.s.	0	n.s.	0	n.s.	0	n.s.	0	n.s.
RARA::RXRA	6616	0	n.s.	496	0.039	0	n.s.	0	n.s.	0	n.s.	0	n.s.	0	n.s.	0	n.s.	0	n.s.	0	n.s.	0	n.s.	0	n.s.	0	n.s.	0	n.s.	0	n.s.	0	n.s.	0	n.s.	0	n.s.	0	n.s.	0	n.s.	0	n.s.	0	n.s.	0	n.s.	0	n.s.
RARA::RXRG	10100	0	n.s.	0	n.s.	0	n.s.	0	n.s.	0	n.s.	0	n.s.	0	n.s.	0	n.s.	0	n.s.	0	n.s.	0	n.s.	0	n.s.	0	n.s.	0	n.s.	0	n.s.	0	n.s.	0	n.s.	0	n.s.	0	n.s.	0	n.s.	0	n.s.	0	n.s.	0	n.s.	0	n.s.
RAX	63305	0	n.s.	5861	<0,001	5725	<0,001	5172	<0,001	0	n.s.	0	n.s.	0	n.s.	0	n.s.	735	<0.001	0	n.s.	1949	<0.001	381	0.012	0	n.s.	0	n.s.	0	n.s.	460	<0.001	1127	<0.001	0	n.s.	0	n.s.	0	n.s.	0	n.s.	0	n.s.	0	n.s.	0	n.s.
RAX2	48418	0	n.s.	4478	<0,001	4332	<0,001	3814	<0,001	0	n.s.	0	n.s.	0	n.s.	0	n.s.	612	<0.001	0	n.s.	1362	<0.001	331	<0.001	0	n.s.	0	n.s.	0	n.s.	335	<0.001	751	<0.001	0	n.s.	0	n.s.	0	n.s.	0	n.s.	0	n.s.	0	n.s.	0	n.s.
RBPJ	78487	0	n.s.	6155	<0,001	6743	<0,001	6207	<0,001	0	n.s.	0	n.s.	0	n.s.	0	n.s.	0	n.s.	0	n.s.	0	n.s.	0	n.s.	0	n.s.	0	n.s.	0	n.s.	0	n.s.	0	n.s.	0	n.s.	0	n.s.	0	n.s.	0	n.s.	0	n.s.	0	n.s.	0	n.s.
REL	58652	0	n.s.	4174	0.015	0	n.s.	4490	0.045	0	n.s.	0	n.s.	0	n.s.	0	n.s.	0	n.s.	0	n.s.	765	0.015	0	n.s.	0	n.s.	0	n.s.	0	n.s.	0	n.s.	0	n.s.	0	n.s.	0	n.s.	0	n.s.	0	n.s.	0	n.s.	0	n.s.	0	n.s.
RELA	22690	0	n.s.	0	n.s.	0	n.s.	0	n.s.	0	n.s.	0	n.s.	0	n.s.	0	n.s.	0	n.s.	0	n.s.	0	n.s.	0	n.s.	0	n.s.	0	n.s.	0	n.s.	0	n.s.	0	n.s.	0	n.s.	0	n.s.	0	n.s.	0	n.s.	0	n.s.	0	n.s.	0	n.s.
RELB	17950	0	n.s.	1378	<0,001	1560	0.008	0	n.s.	0	n.s.	0	n.s.	0	n.s.	0	n.s.	0	n.s.	0	n.s.	0	n.s.	0	n.s.	0	n.s.	0	n.s.	0	n.s.	0	n.s.	0	n.s.	0	n.s.	0	n.s.	0	n.s.	0	n.s.	0	n.s.	0	n.s.	0	n.s.
REST	226	0	n.s.	0	n.s.	30	0.015	0	n.s.	0	n.s.	0	n.s.	0	n.s.	0	n.s.	0	n.s.	0	n.s.	0	n.s.	0	n.s.	0	n.s.	0	n.s.	0	n.s.	0	n.s.	0	n.s.	0	n.s.	0	n.s.	0	n.s.	0	n.s.	0	n.s.	0	n.s.	0	n.s.
RFX2	2214	0	n.s.	0	n.s.	0	n.s.	0	n.s.	0	n.s.	0	n.s.	0	n.s.	0	n.s.	0	n.s.	0	n.s.	0	n.s.	0	n.s.	0	n.s.	0	n.s.	0	n.s.	0	n.s.	0	n.s.	0	n.s.	0	n.s.	0	n.s.	0	n.s.	0	n.s.	0	n.s.	0	n.s.
RFX3	5730	0	n.s.	0	n.s.	0	n.s.	0	n.s.	0	n.s.	0	n.s.	0	n.s.	0	n.s.	0	n.s.	0	n.s.	0	n.s.	0	n.s.	0	n.s.	0	n.s.	0	n.s.	0	n.s.	0	n.s.	0	n.s.	0	n.s.	0	n.s.	0	n.s.	0	n.s.	0	n.s.	0	n.s.
RFX4	11855	0	n.s.	0	n.s.	0	n.s.	0	n.s.	0	n.s.	0	n.s.	0	n.s.	0	n.s.	0	n.s.	0	n.s.	168	0.033	0	n.s.	0	n.s.	0	n.s.	0	n.s.	0	n.s.	0	n.s.	0	n.s.	0	n.s.	0	n.s.	0	n.s.	0	n.s.	0	n.s.	0	n.s.
RFX5	1618	0	n.s.	0	n.s.	0	n.s.	0	n.s.	0	n.s.	0	n.s.	0	n.s.	0	n.s.	0	n.s.	0	n.s.	0	n.s.	0	n.s.	0	n.s.	0	n.s.	0	n.s.	0	n.s.	0	n.s.	0	n.s.	0	n.s.	0	n.s.	0	n.s.	0	n.s.	0	n.s.	0	n.s.
RHOXF1	415906	0	n.s.	30676	<0,001	0	n.s.	31322	<0,001	0	n.s.	0	n.s.	0	n.s.	0	n.s.	0	n.s.	0	n.s.	5813	<0.001	2209	0.001	0	n.s.	0	n.s.	0	n.s.	1718	<0.001	2652	<0.001	0	n.s.	0	n.s.	0	n.s.	213	<0.001	0	n.s.	0	n.s.	0	n.s.
RORA	14338	0	n.s.	1276	<0,001	1269	0.002	1134	0.042	0	n.s.	0	n.s.	0	n.s.	0	n.s.	0	n.s.	0	n.s.	206	0.011	0	n.s.	0	n.s.	0	n.s.	0	n.s.	0	n.s.	106	0.009	0	n.s.	0	n.s.	0	n.s.	0	n.s.	0	n.s.	0	n.s.	0	n.s.
RORA(var,2)	1093	0	n.s.	0	n.s.	0	n.s.	0	n.s.	0	n.s.	0	n.s.	0	n.s.	0	n.s.	0	n.s.	0	n.s.	22	0.027	0	n.s.	0	n.s.	0	n.s.	0	n.s.	0	n.s.	13	0.021	0	n.s.	0	n.s.	0	n.s.	0	n.s.	0	n.s.	0	n.s.	0	n.s.
RORB	17887	0	n.s.	1569	<0,001	1535	0.031	0	n.s.	0	n.s.	0	n.s.	0	n.s.	0	n.s.	0	n.s.	0	n.s.	328	<0.001	0	n.s.	0	n.s.	0	n.s.	0	n.s.	97	0.007	156	<0.001	0	n.s.	0	n.s.	0	n.s.	0	n.s.	0	n.s.	0	n.s.	0	n.s.
RORC	25773	0	n.s.	2183	<0,001	2220	0.005	0	n.s.	0	n.s.	0	n.s.	0	n.s.	0	n.s.	0	n.s.	0	n.s.	447	<0.001	0	n.s.	0	n.s.	0	n.s.	0	n.s.	0	n.s.	221	<0.001	0	n.s.	0	n.s.	0	n.s.	0	n.s.	0	n.s.	0	n.s.	0	n.s.
RREB1	2780	0	n.s.	0	n.s.	259	0.032	0	n.s.	0	n.s.	0	n.s.	0	n.s.	0	n.s.	0	n.s.	0	n.s.	0	n.s.	0	n.s.	0	n.s.	0	n.s.	0	n.s.	0	n.s.	0	n.s.	0	n.s.	0	n.s.	0	n.s.	0	n.s.	0	n.s.	0	n.s.	0	n.s.
RUNX2	133734	4876	<0.001	0	n.s.	0	n.s.	0	n.s.	3783	<0.001	1973	0.003	0	n.s.	0	n.s.	0	n.s.	0	n.s.	0	n.s.	0	n.s.	730	<0.001	0	n.s.	0	n.s.	0	n.s.	0	n.s.	404	<0.001	0	n.s.	100	<0.001	0	n.s.	0	n.s.	0	n.s.	0	n.s.
RUNX3	124487	0	n.s.	0	n.s.	0	n.s.	0	n.s.	0	n.s.	0	n.s.	0	n.s.	0	n.s.	0	n.s.	0	n.s.	0	n.s.	0	n.s.	0	n.s.	0	n.s.	0	n.s.	0	n.s.	0	n.s.	0	n.s.	0	n.s.	89	0.001	0	n.s.	0	n.s.	0	n.s.	0	n.s.
RXRA::VDR	967	0	n.s.	0	n.s.	0	n.s.	0	n.s.	0	n.s.	0	n.s.	0	n.s.	0	n.s.	0	n.s.	0	n.s.	0	n.s.	0	n.s.	0	n.s.	0	n.s.	0	n.s.	0	n.s.	0	n.s.	0	n.s.	0	n.s.	0	n.s.	0	n.s.	0	n.s.	0	n.s.	0	n.s.
RXRB	2623	0	n.s.	234	<0,001	0	n.s.	233	0.01	0	n.s.	0	n.s.	0	n.s.	0	n.s.	0	n.s.	0	n.s.	0	n.s.	0	n.s.	0	n.s.	0	n.s.	0	n.s.	0	n.s.	0	n.s.	0	n.s.	0	n.s.	0	n.s.	0	n.s.	0	n.s.	0	n.s.	0	n.s.
RXRG	4773	0	n.s.	430	<0,001	0	n.s.	430	<0,001	0	n.s.	0	n.s.	0	n.s.	0	n.s.	0	n.s.	0	n.s.	0	n.s.	0	n.s.	0	n.s.	0	n.s.	0	n.s.	0	n.s.	0	n.s.	0	n.s.	0	n.s.	0	n.s.	0	n.s.	0	n.s.	0	n.s.	0	n.s.
S0I2	282845	0	n.s.	20684	<0,001	23259	0.003	21539	<0,001	0	n.s.	0	n.s.	2851	0.002	0	n.s.	0	n.s.	0	n.s.	3504	0.003	0	n.s.	0	n.s.	0	n.s.	0	n.s.	0	n.s.	0	n.s.	0	n.s.	0	n.s.	0	n.s.	0	n.s.	0	n.s.	0	n.s.	0	n.s.
SCRT1	2769	0	n.s.	253	<0,001	263	0.014	0	n.s.	0	n.s.	0	n.s.	0	n.s.	0	n.s.	0	n.s.	0	n.s.	0	n.s.	0	n.s.	0	n.s.	0	n.s.	0	n.s.	0	n.s.	0	n.s.	0	n.s.	0	n.s.	0	n.s.	0	n.s.	0	n.s.	0	n.s.	0	n.s.
SCRT2	5550	0	n.s.	444	0.001	508	0.009	0	n.s.	0	n.s.	0	n.s.	0	n.s.	0	n.s.	0	n.s.	0	n.s.	0	n.s.	0	n.s.	0	n.s.	0	n.s.	0	n.s.	0	n.s.	0	n.s.	0	n.s.	0	n.s.	0	n.s.	0	n.s.	0	n.s.	0	n.s.	0	n.s.
SHOX	44021	0	n.s.	4102	<0,001	3921	<0,001	3442	0.003	0	n.s.	0	n.s.	0	n.s.	0	n.s.	561	<0.001	0	n.s.	1301	<0.001	294	<0.001	0	n.s.	0	n.s.	0	n.s.	331	<0.001	741	<0.001	0	n.s.	0	n.s.	0	n.s.	0	n.s.	0	n.s.	0	n.s.	0	n.s.
SIX1	7380	0	n.s.	638	<0,001	654	0.028	603	0.025	0	n.s.	0	n.s.	0	n.s.	0	n.s.	0	n.s.	0	n.s.	133	<0.001	0	n.s.	0	n.s.	0	n.s.	0	n.s.	0	n.s.	71	<0.001	0	n.s.	0	n.s.	0	n.s.	0	n.s.	0	n.s.	0	n.s.	0	n.s.
SIX2	614	0	n.s.	0	n.s.	0	n.s.	0	n.s.	0	n.s.	0	n.s.	0	n.s.	0	n.s.	0	n.s.	0	n.s.	0	n.s.	0	n.s.	0	n.s.	0	n.s.	0	n.s.	0	n.s.	0	n.s.	0	n.s.	0	n.s.	0	n.s.	0	n.s.	0	n.s.	0	n.s.	0	n.s.
SMAD2::SMAD3::SMAD4	38393	0	n.s.	2746	0.025	0	n.s.	0	n.s.	0	n.s.	0	n.s.	0	n.s.	0	n.s.	0	n.s.	0	n.s.	0	n.s.	0	n.s.	0	n.s.	0	n.s.	0	n.s.	0	n.s.	0	n.s.	0	n.s.	0	n.s.	0	n.s.	0	n.s.	0	n.s.	0	n.s.	0	n.s.
SMAD3	20536	0	n.s.	1639	<0,001	0	n.s.	1669	<0,001	0	n.s.	0	n.s.	0	n.s.	0	n.s.	0	n.s.	0	n.s.	0	n.s.	0	n.s.	0	n.s.	0	n.s.	0	n.s.	0	n.s.	0	n.s.	0	n.s.	0	n.s.	0	n.s.	0	n.s.	0	n.s.	0	n.s.	0	n.s.
SOX10	30634	0	n.s.	2542	<0,001	2730	<0,001	2433	0.001	0	n.s.	0	n.s.	0	n.s.	0	n.s.	346	0.03	0	n.s.	553	<0.001	0	n.s.	0	n.s.	0	n.s.	0	n.s.	0	n.s.	302	<0.001	0	n.s.	0	n.s.	0	n.s.	0	n.s.	0	n.s.	0	n.s.	0	n.s.
SOX13	17220	0	n.s.	1437	<0,001	1543	<0,001	1353	0.046	0	n.s.	0	n.s.	0	n.s.	0	n.s.	201	0.039	0	n.s.	359	<0.001	0	n.s.	0	n.s.	0	n.s.	0	n.s.	88	0.04	176	<0.001	0	n.s.	0	n.s.	0	n.s.	0	n.s.	0	n.s.	0	n.s.	0	n.s.
SOX15	42241	0	n.s.	3846	<0,001	3749	<0,001	3442	<0,001	0	n.s.	0	n.s.	0	n.s.	0	n.s.	513	<0.001	0	n.s.	1126	<0.001	0	n.s.	0	n.s.	0	n.s.	0	n.s.	248	<0.001	555	<0.001	0	n.s.	0	n.s.	0	n.s.	0	n.s.	0	n.s.	0	n.s.	0	n.s.
SOX21	509	0	n.s.	62	<0,001	0	n.s.	0	n.s.	0	n.s.	0	n.s.	0	n.s.	0	n.s.	0	n.s.	0	n.s.	22	<0.001	0	n.s.	0	n.s.	0	n.s.	0	n.s.	0	n.s.	11	<0.001	0	n.s.	0	n.s.	0	n.s.	0	n.s.	0	n.s.	0	n.s.	0	n.s.
SOX4	53	0	n.s.	0	n.s.	0	n.s.	0	n.s.	0	n.s.	0	n.s.	0	n.s.	0	n.s.	0	n.s.	0	n.s.	0	n.s.	0	n.s.	0	n.s.	0	n.s.	0	n.s.	2	0.05	0	n.s.	0	n.s.	0	n.s.	0	n.s.	0	n.s.	0	n.s.	0	n.s.	0	n.s.
SOX8	48	0	n.s.	0	n.s.	0	n.s.	0	n.s.	0	n.s.	0	n.s.	0	n.s.	0	n.s.	0	n.s.	0	n.s.	0	n.s.	0	n.s.	0	n.s.	0	n.s.	0	n.s.	0	n.s.	0	n.s.	0	n.s.	0	n.s.	0	n.s.	0	n.s.	0	n.s.	0	n.s.	0	n.s.
SOX9	43105	0	n.s.	3596	<0,001	3707	<0,001	3419	<0,001	0	n.s.	0	n.s.	0	n.s.	0	n.s.	481	0.019	0	n.s.	1011	<0.001	0	n.s.	0	n.s.	0	n.s.	0	n.s.	246	<0.001	515	<0.001	0	n.s.	0	n.s.	0	n.s.	0	n.s.	0	n.s.	0	n.s.	0	n.s.
SP1	285367	10739	<0.001	0	n.s.	0	n.s.	0	n.s.	8203	<0.001	4056	0.003	0	n.s.	0	n.s.	0	n.s.	0	n.s.	0	n.s.	0	n.s.	1531	<0.001	0	n.s.	554	<0.001	0	n.s.	0	n.s.	834	<0.001	177	<0.001	168	<0.001	0	n.s.	0	n.s.	0	n.s.	142	0.007
SP2	146359	5901	<0.001	0	n.s.	0	n.s.	0	n.s.	4574	<0.001	2147	0.003	0	n.s.	0	n.s.	0	n.s.	0	n.s.	0	n.s.	0	n.s.	868	<0.001	0	n.s.	309	<0.001	0	n.s.	0	n.s.	517	<0.001	109	<0.001	0	n.s.	0	n.s.	0	n.s.	0	n.s.	81	0.028
SP3	93276	0	n.s.	0	n.s.	0	n.s.	0	n.s.	0	n.s.	0	n.s.	0	n.s.	0	n.s.	0	n.s.	0	n.s.	0	n.s.	0	n.s.	541	<0.001	0	n.s.	0	n.s.	0	n.s.	0	n.s.	300	<0.001	78	<0.001	0	n.s.	0	n.s.	0	n.s.	0	n.s.	74	<0.001
SP4	25535	0	n.s.	0	n.s.	0	n.s.	0	n.s.	0	n.s.	0	n.s.	0	n.s.	0	n.s.	0	n.s.	0	n.s.	0	n.s.	0	n.s.	0	n.s.	0	n.s.	0	n.s.	0	n.s.	0	n.s.	0	n.s.	0	n.s.	0	n.s.	0	n.s.	0	n.s.	0	n.s.	24	0.004
SP8	143130	0	n.s.	0	n.s.	0	n.s.	0	n.s.	0	n.s.	0	n.s.	0	n.s.	0	n.s.	0	n.s.	0	n.s.	0	n.s.	0	n.s.	757	<0.001	0	n.s.	0	n.s.	0	n.s.	0	n.s.	445	<0.001	99	<0.001	95	0.004	0	n.s.	0	n.s.	0	n.s.	111	<0.001
SPDEF	67743	0	n.s.	0	n.s.	0	n.s.	0	n.s.	0	n.s.	0	n.s.	0	n.s.	0	n.s.	0	n.s.	0	n.s.	0	n.s.	0	n.s.	0	n.s.	0	n.s.	0	n.s.	0	n.s.	0	n.s.	0	n.s.	0	n.s.	0	n.s.	0	n.s.	0	n.s.	0	n.s.	0	n.s.
SPI1	4304	0	n.s.	0	n.s.	0	n.s.	0	n.s.	0	n.s.	0	n.s.	0	n.s.	0	n.s.	0	n.s.	0	n.s.	77	0.001	0	n.s.	0	n.s.	0	n.s.	0	n.s.	0	n.s.	35	0.047	0	n.s.	0	n.s.	0	n.s.	0	n.s.	0	n.s.	0	n.s.	0	n.s.
SPIB	169232	0	n.s.	12774	<0,001	14324	<0,001	12864	0.002	0	n.s.	0	n.s.	0	n.s.	0	n.s.	0	n.s.	0	n.s.	2558	<0.001	0	n.s.	0	n.s.	0	n.s.	0	n.s.	0	n.s.	1231	<0.001	0	n.s.	0	n.s.	0	n.s.	0	n.s.	0	n.s.	0	n.s.	0	n.s.
SPIC	27877	0	n.s.	2193	<0,001	2413	0.002	0	n.s.	0	n.s.	0	n.s.	0	n.s.	0	n.s.	325	0.009	0	n.s.	582	<0.001	0	n.s.	0	n.s.	0	n.s.	0	n.s.	0	n.s.	291	<0.001	0	n.s.	0	n.s.	0	n.s.	0	n.s.	0	n.s.	0	n.s.	0	n.s.
SREBF1	50033	0	n.s.	3566	0.019	0	n.s.	0	n.s.	0	n.s.	0	n.s.	0	n.s.	0	n.s.	0	n.s.	0	n.s.	0	n.s.	0	n.s.	0	n.s.	0	n.s.	0	n.s.	0	n.s.	0	n.s.	0	n.s.	0	n.s.	0	n.s.	0	n.s.	0	n.s.	0	n.s.	0	n.s.
SREBF2	29710	0	n.s.	2139	0.022	0	n.s.	0	n.s.	0	n.s.	0	n.s.	0	n.s.	0	n.s.	0	n.s.	0	n.s.	0	n.s.	0	n.s.	0	n.s.	0	n.s.	0	n.s.	0	n.s.	0	n.s.	0	n.s.	0	n.s.	0	n.s.	0	n.s.	0	n.s.	0	n.s.	0	n.s.
SREBF2(var,2)	59711	0	n.s.	4821	<0,001	5127	<0,001	0	n.s.	0	n.s.	0	n.s.	706	<0.001	0	n.s.	659	0.012	0	n.s.	0	n.s.	0	n.s.	0	n.s.	0	n.s.	0	n.s.	0	n.s.	0	n.s.	0	n.s.	0	n.s.	0	n.s.	0	n.s.	0	n.s.	0	n.s.	0	n.s.
SRF	751	0	n.s.	67	0.029	0	n.s.	0	n.s.	0	n.s.	0	n.s.	0	n.s.	0	n.s.	0	n.s.	0	n.s.	18	0.009	0	n.s.	0	n.s.	0	n.s.	0	n.s.	0	n.s.	0	n.s.	0	n.s.	0	n.s.	0	n.s.	0	n.s.	0	n.s.	0	n.s.	0	n.s.
SRY	49008	0	n.s.	4433	<0,001	4447	<0,001	3995	<0,001	0	n.s.	0	n.s.	0	n.s.	0	n.s.	618	<0.001	0	n.s.	1289	<0.001	0	n.s.	0	n.s.	0	n.s.	0	n.s.	354	<0.001	748	<0.001	0	n.s.	0	n.s.	0	n.s.	0	n.s.	0	n.s.	0	n.s.	0	n.s.
STAT1	75455	0	n.s.	6010	<0,001	6613	<0,001	5995	<0,001	0	n.s.	0	n.s.	0	n.s.	0	n.s.	0	n.s.	0	n.s.	1195	<0.001	486	<0.001	0	n.s.	0	n.s.	0	n.s.	0	n.s.	553	<0.001	0	n.s.	0	n.s.	0	n.s.	0	n.s.	0	n.s.	0	n.s.	0	n.s.
STAT1::STAT2	6900	0	n.s.	611	<0,001	0	n.s.	0	n.s.	0	n.s.	0	n.s.	0	n.s.	0	n.s.	0	n.s.	0	n.s.	120	<0.001	0	n.s.	0	n.s.	0	n.s.	0	n.s.	0	n.s.	58	0.005	0	n.s.	0	n.s.	0	n.s.	0	n.s.	0	n.s.	0	n.s.	0	n.s.
STAT3	137355	0	n.s.	11674	<0,001	12192	<0,001	11118	<0,001	0	n.s.	0	n.s.	0	n.s.	0	n.s.	1543	<0.001	0	n.s.	2614	<0.001	799	0.001	0	n.s.	0	n.s.	0	n.s.	635	<0.001	1249	<0.001	0	n.s.	0	n.s.	0	n.s.	0	n.s.	0	n.s.	0	n.s.	0	n.s.
T	4354	0	n.s.	365	<0,001	0	n.s.	439	<0,001	0	n.s.	0	n.s.	0	n.s.	0	n.s.	67	0.002	0	n.s.	74	0.005	0	n.s.	0	n.s.	0	n.s.	0	n.s.	0	n.s.	46	<0.001	0	n.s.	0	n.s.	0	n.s.	0	n.s.	0	n.s.	0	n.s.	0	n.s.
TAL1::TCF3	16392	0	n.s.	1293	<0,001	0	n.s.	1375	<0,001	0	n.s.	0	n.s.	0	n.s.	0	n.s.	0	n.s.	0	n.s.	0	n.s.	0	n.s.	0	n.s.	0	n.s.	0	n.s.	0	n.s.	0	n.s.	0	n.s.	0	n.s.	0	n.s.	0	n.s.	0	n.s.	0	n.s.	0	n.s.
TBR1	37103	0	n.s.	2901	<0,001	0	n.s.	2882	0.019	0	n.s.	0	n.s.	0	n.s.	0	n.s.	420	0.014	0	n.s.	534	<0.001	0	n.s.	0	n.s.	0	n.s.	0	n.s.	0	n.s.	252	0.004	0	n.s.	0	n.s.	0	n.s.	0	n.s.	0	n.s.	0	n.s.	0	n.s.
TBX1	82366	0	n.s.	6072	<0,001	0	n.s.	0	n.s.	0	n.s.	0	n.s.	862	0.04	0	n.s.	0	n.s.	0	n.s.	0	n.s.	0	n.s.	0	n.s.	0	n.s.	0	n.s.	0	n.s.	0	n.s.	0	n.s.	0	n.s.	0	n.s.	0	n.s.	0	n.s.	0	n.s.	0	n.s.
TBX15	70080	0	n.s.	4953	0.03	0	n.s.	0	n.s.	0	n.s.	0	n.s.	0	n.s.	0	n.s.	0	n.s.	0	n.s.	0	n.s.	0	n.s.	0	n.s.	0	n.s.	0	n.s.	0	n.s.	0	n.s.	0	n.s.	0	n.s.	0	n.s.	0	n.s.	0	n.s.	0	n.s.	44	0.046
TBX19	364	0	n.s.	43	0.001	0	n.s.	0	n.s.	0	n.s.	0	n.s.	0	n.s.	0	n.s.	0	n.s.	0	n.s.	0	n.s.	0	n.s.	0	n.s.	0	n.s.	0	n.s.	0	n.s.	0	n.s.	0	n.s.	0	n.s.	0	n.s.	0	n.s.	0	n.s.	0	n.s.	0	n.s.
TBX2	71485	0	n.s.	5495	<0,001	5986	0.012	0	n.s.	0	n.s.	0	n.s.	762	0.018	0	n.s.	803	0.001	0	n.s.	1077	<0.001	0	n.s.	0	n.s.	0	n.s.	0	n.s.	0	n.s.	496	<0.001	0	n.s.	0	n.s.	0	n.s.	0	n.s.	0	n.s.	0	n.s.	0	n.s.
TBX20	19851	0	n.s.	1737	<0,001	1821	<0,001	1654	<0,001	0	n.s.	0	n.s.	0	n.s.	0	n.s.	249	0.001	0	n.s.	344	<0.001	0	n.s.	0	n.s.	0	n.s.	49	0.036	101	0.03	139	0.015	0	n.s.	0	n.s.	0	n.s.	0	n.s.	0	n.s.	0	n.s.	0	n.s.
TBX21	34002	0	n.s.	2619	<0,001	0	n.s.	0	n.s.	0	n.s.	0	n.s.	0	n.s.	0	n.s.	389	0.011	0	n.s.	492	<0.001	0	n.s.	0	n.s.	0	n.s.	0	n.s.	0	n.s.	227	0.013	0	n.s.	0	n.s.	0	n.s.	0	n.s.	0	n.s.	0	n.s.	0	n.s.
TBX4	258383	0	n.s.	0	n.s.	0	n.s.	0	n.s.	0	n.s.	0	n.s.	2734	<0.001	0	n.s.	0	n.s.	0	n.s.	0	n.s.	0	n.s.	0	n.s.	0	n.s.	457	0.003	0	n.s.	0	n.s.	0	n.s.	0	n.s.	0	n.s.	0	n.s.	0	n.s.	0	n.s.	158	<0.001
TBX5	205842	0	n.s.	14665	<0,001	0	n.s.	0	n.s.	0	n.s.	0	n.s.	2165	<0.001	0	n.s.	0	n.s.	0	n.s.	0	n.s.	0	n.s.	0	n.s.	0	n.s.	0	n.s.	0	n.s.	0	n.s.	0	n.s.	0	n.s.	0	n.s.	0	n.s.	0	n.s.	0	n.s.	132	<0.001
TCF3	262843	0	n.s.	0	n.s.	0	n.s.	0	n.s.	0	n.s.	0	n.s.	0	n.s.	0	n.s.	0	n.s.	0	n.s.	0	n.s.	0	n.s.	0	n.s.	0	n.s.	0	n.s.	0	n.s.	0	n.s.	0	n.s.	0	n.s.	0	n.s.	0	n.s.	0	n.s.	0	n.s.	0	n.s.
TCF4	208443	0	n.s.	14902	<0,001	17148	0.028	0	n.s.	0	n.s.	0	n.s.	2122	0.007	0	n.s.	0	n.s.	0	n.s.	0	n.s.	0	n.s.	0	n.s.	0	n.s.	0	n.s.	0	n.s.	0	n.s.	0	n.s.	0	n.s.	0	n.s.	0	n.s.	0	n.s.	0	n.s.	0	n.s.
TCF7L1	5694	0	n.s.	512	<0,001	538	0.001	520	<0,001	0	n.s.	0	n.s.	0	n.s.	0	n.s.	80	0.007	0	n.s.	103	<0.001	0	n.s.	0	n.s.	0	n.s.	0	n.s.	0	n.s.	57	<0.001	0	n.s.	0	n.s.	0	n.s.	0	n.s.	0	n.s.	0	n.s.	0	n.s.
TCF7L2	44556	0	n.s.	4026	<0,001	4020	<0,001	3595	<0,001	0	n.s.	0	n.s.	0	n.s.	0	n.s.	563	<0.001	0	n.s.	890	<0.001	0	n.s.	0	n.s.	0	n.s.	0	n.s.	211	0.022	429	<0.001	0	n.s.	0	n.s.	0	n.s.	0	n.s.	0	n.s.	0	n.s.	0	n.s.
TEAD1	217567	0	n.s.	16787	<0,001	18250	<0,001	16737	<0,001	0	n.s.	0	n.s.	0	n.s.	0	n.s.	2277	0.005	0	n.s.	3717	<0.001	0	n.s.	0	n.s.	0	n.s.	0	n.s.	1012	<0.001	1739	<0.001	0	n.s.	0	n.s.	0	n.s.	0	n.s.	0	n.s.	0	n.s.	0	n.s.
TEAD2	8963	0	n.s.	742	<0,001	819	0.001	762	<0,001	0	n.s.	0	n.s.	0	n.s.	0	n.s.	0	n.s.	0	n.s.	148	<0.001	0	n.s.	0	n.s.	0	n.s.	0	n.s.	0	n.s.	77	0.001	0	n.s.	0	n.s.	0	n.s.	0	n.s.	0	n.s.	0	n.s.	0	n.s.
TEAD3	91450	0	n.s.	7206	<0,001	7610	0.021	7016	0.005	0	n.s.	0	n.s.	0	n.s.	0	n.s.	0	n.s.	0	n.s.	1533	<0.001	0	n.s.	0	n.s.	0	n.s.	0	n.s.	417	0.008	747	<0.001	0	n.s.	0	n.s.	0	n.s.	0	n.s.	0	n.s.	0	n.s.	0	n.s.
TEAD4	163366	0	n.s.	13350	<0,001	14060	<0,001	12620	<0,001	0	n.s.	0	n.s.	1659	0.044	0	n.s.	1843	<0.001	0	n.s.	3228	<0.001	975	<0.001	0	n.s.	0	n.s.	0	n.s.	780	<0.001	1616	<0.001	0	n.s.	0	n.s.	0	n.s.	0	n.s.	0	n.s.	0	n.s.	0	n.s.
TEF	66459	0	n.s.	5401	<0,001	0	n.s.	0	n.s.	0	n.s.	0	n.s.	740	<0.001	0	n.s.	771	<0.001	0	n.s.	1590	<0.001	0	n.s.	0	n.s.	0	n.s.	0	n.s.	443	<0.001	928	<0.001	0	n.s.	0	n.s.	0	n.s.	0	n.s.	0	n.s.	0	n.s.	0	n.s.
TFAP2A	658685	0	n.s.	0	n.s.	0	n.s.	0	n.s.	0	n.s.	0	n.s.	0	n.s.	0	n.s.	0	n.s.	0	n.s.	0	n.s.	0	n.s.	0	n.s.	0	n.s.	0	n.s.	0	n.s.	0	n.s.	0	n.s.	0	n.s.	0	n.s.	0	n.s.	0	n.s.	0	n.s.	0	n.s.
TFAP2A(var,2)	656941	0	n.s.	0	n.s.	0	n.s.	0	n.s.	0	n.s.	0	n.s.	0	n.s.	0	n.s.	0	n.s.	0	n.s.	0	n.s.	0	n.s.	0	n.s.	0	n.s.	0	n.s.	0	n.s.	0	n.s.	0	n.s.	0	n.s.	0	n.s.	0	n.s.	0	n.s.	0	n.s.	0	n.s.
TFAP2A(var,3)	67384	2943	<0.001	0	n.s.	0	n.s.	0	n.s.	2121	<0.001	0	n.s.	0	n.s.	0	n.s.	0	n.s.	0	n.s.	0	n.s.	0	n.s.	406	<0.001	0	n.s.	0	n.s.	0	n.s.	0	n.s.	0	n.s.	50	0.018	0	n.s.	0	n.s.	84	0.001	0	n.s.	0	n.s.
TFAP2B	454776	0	n.s.	0	n.s.	0	n.s.	0	n.s.	0	n.s.	0	n.s.	0	n.s.	0	n.s.	0	n.s.	0	n.s.	0	n.s.	0	n.s.	0	n.s.	0	n.s.	0	n.s.	0	n.s.	0	n.s.	0	n.s.	0	n.s.	0	n.s.	0	n.s.	0	n.s.	0	n.s.	0	n.s.
TFAP2B(var,2)	237011	10468	<0.001	0	n.s.	0	n.s.	0	n.s.	7996	<0.001	3594	<0.001	0	n.s.	0	n.s.	0	n.s.	0	n.s.	0	n.s.	0	n.s.	1501	<0.001	669	<0.001	0	n.s.	0	n.s.	0	n.s.	759	<0.001	135	0.021	0	n.s.	0	n.s.	0	n.s.	0	n.s.	148	<0.001
TFAP2B(var,3)	74479	3248	<0.001	0	n.s.	0	n.s.	0	n.s.	2361	<0.001	1124	0.007	0	n.s.	0	n.s.	0	n.s.	0	n.s.	0	n.s.	0	n.s.	464	<0.001	0	n.s.	0	n.s.	0	n.s.	0	n.s.	0	n.s.	0	n.s.	0	n.s.	0	n.s.	88	0.002	0	n.s.	0	n.s.
TFAP2C	196264	8083	<0.001	0	n.s.	0	n.s.	0	n.s.	6190	<0.001	2851	0.001	0	n.s.	0	n.s.	0	n.s.	0	n.s.	0	n.s.	0	n.s.	1162	<0.001	0	n.s.	0	n.s.	0	n.s.	0	n.s.	608	<0.001	0	n.s.	118	0.018	0	n.s.	0	n.s.	0	n.s.	105	0.011
TFAP2C(var,2)	386702	17010	<0.001	0	n.s.	0	n.s.	0	n.s.	13155	<0.001	5939	<0.001	0	n.s.	0	n.s.	0	n.s.	3322	0.007	0	n.s.	0	n.s.	2446	<0.001	1054	<0.001	735	<0.001	0	n.s.	0	n.s.	1224	<0.001	238	<0.001	206	<0.001	0	n.s.	360	<0.001	0	n.s.	219	<0.001
TFAP2C(var,3)	83669	3713	<0.001	0	n.s.	0	n.s.	0	n.s.	2706	<0.001	1262	0.003	0	n.s.	0	n.s.	0	n.s.	0	n.s.	0	n.s.	0	n.s.	557	<0.001	0	n.s.	0	n.s.	0	n.s.	0	n.s.	253	0.013	0	n.s.	0	n.s.	0	n.s.	97	0.002	0	n.s.	0	n.s.
TFAP4	35819	0	n.s.	2785	<0,001	3043	0.012	0	n.s.	0	n.s.	0	n.s.	0	n.s.	0	n.s.	0	n.s.	0	n.s.	0	n.s.	0	n.s.	0	n.s.	0	n.s.	0	n.s.	0	n.s.	0	n.s.	0	n.s.	0	n.s.	0	n.s.	0	n.s.	0	n.s.	0	n.s.	0	n.s.
TFCP2	53654	0	n.s.	3811	0.027	0	n.s.	0	n.s.	0	n.s.	0	n.s.	0	n.s.	0	n.s.	0	n.s.	0	n.s.	739	<0.001	0	n.s.	0	n.s.	0	n.s.	0	n.s.	247	0.039	391	<0.001	0	n.s.	0	n.s.	0	n.s.	0	n.s.	0	n.s.	0	n.s.	0	n.s.
TFDP1	67393	2878	<0.001	0	n.s.	0	n.s.	0	n.s.	2235	<0.001	1043	0.001	0	n.s.	0	n.s.	0	n.s.	0	n.s.	0	n.s.	0	n.s.	442	<0.001	0	n.s.	140	0.011	0	n.s.	0	n.s.	230	<0.001	0	n.s.	0	n.s.	0	n.s.	0	n.s.	0	n.s.	0	n.s.
TFE3	99795	0	n.s.	7509	<0,001	0	n.s.	0	n.s.	0	n.s.	0	n.s.	1078	<0.001	0	n.s.	0	n.s.	0	n.s.	0	n.s.	0	n.s.	0	n.s.	0	n.s.	0	n.s.	0	n.s.	0	n.s.	0	n.s.	0	n.s.	0	n.s.	0	n.s.	0	n.s.	0	n.s.	0	n.s.
TFEB	153411	0	n.s.	11413	<0,001	0	n.s.	11669	0.004	0	n.s.	0	n.s.	1581	0.01	0	n.s.	0	n.s.	0	n.s.	0	n.s.	0	n.s.	0	n.s.	0	n.s.	0	n.s.	0	n.s.	0	n.s.	0	n.s.	0	n.s.	0	n.s.	0	n.s.	0	n.s.	0	n.s.	0	n.s.
TFEC	135087	0	n.s.	10081	<0,001	0	n.s.	0	n.s.	0	n.s.	0	n.s.	1439	<0.001	0	n.s.	0	n.s.	0	n.s.	0	n.s.	0	n.s.	0	n.s.	0	n.s.	0	n.s.	0	n.s.	0	n.s.	0	n.s.	0	n.s.	0	n.s.	0	n.s.	0	n.s.	0	n.s.	0	n.s.
TGIF1	2015	0	n.s.	0	n.s.	0	n.s.	0	n.s.	0	n.s.	0	n.s.	0	n.s.	0	n.s.	0	n.s.	0	n.s.	0	n.s.	0	n.s.	0	n.s.	0	n.s.	0	n.s.	0	n.s.	0	n.s.	0	n.s.	0	n.s.	0	n.s.	0	n.s.	0	n.s.	0	n.s.	0	n.s.
TGIF2	2781	0	n.s.	221	0.024	0	n.s.	0	n.s.	0	n.s.	0	n.s.	0	n.s.	0	n.s.	0	n.s.	0	n.s.	0	n.s.	0	n.s.	0	n.s.	0	n.s.	0	n.s.	0	n.s.	0	n.s.	0	n.s.	0	n.s.	0	n.s.	0	n.s.	0	n.s.	0	n.s.	0	n.s.
THAP1	547136	0	n.s.	0	n.s.	0	n.s.	0	n.s.	0	n.s.	0	n.s.	0	n.s.	0	n.s.	0	n.s.	0	n.s.	0	n.s.	0	n.s.	0	n.s.	0	n.s.	0	n.s.	0	n.s.	0	n.s.	0	n.s.	0	n.s.	0	n.s.	0	n.s.	0	n.s.	0	n.s.	0	n.s.
TP53	2444	0	n.s.	0	n.s.	0	n.s.	0	n.s.	0	n.s.	0	n.s.	0	n.s.	0	n.s.	38	0.018	0	n.s.	0	n.s.	0	n.s.	0	n.s.	0	n.s.	0	n.s.	0	n.s.	0	n.s.	0	n.s.	0	n.s.	0	n.s.	0	n.s.	0	n.s.	0	n.s.	0	n.s.
TP63	1428	0	n.s.	0	n.s.	0	n.s.	0	n.s.	0	n.s.	0	n.s.	0	n.s.	0	n.s.	0	n.s.	0	n.s.	0	n.s.	0	n.s.	0	n.s.	0	n.s.	0	n.s.	0	n.s.	0	n.s.	0	n.s.	0	n.s.	0	n.s.	0	n.s.	0	n.s.	0	n.s.	0	n.s.
TP73	5997	0	n.s.	0	n.s.	0	n.s.	0	n.s.	0	n.s.	0	n.s.	84	0.007	0	n.s.	0	n.s.	0	n.s.	0	n.s.	0	n.s.	0	n.s.	0	n.s.	0	n.s.	0	n.s.	0	n.s.	0	n.s.	0	n.s.	0	n.s.	0	n.s.	0	n.s.	0	n.s.	0	n.s.
TWIST1	12063	0	n.s.	951	<0,001	1052	0.022	964	0.029	0	n.s.	0	n.s.	0	n.s.	0	n.s.	0	n.s.	0	n.s.	0	n.s.	0	n.s.	0	n.s.	0	n.s.	0	n.s.	0	n.s.	0	n.s.	0	n.s.	0	n.s.	0	n.s.	0	n.s.	0	n.s.	0	n.s.	0	n.s.
UNCX	48045	0	n.s.	4487	<0,001	4324	<0,001	3779	<0,001	0	n.s.	0	n.s.	0	n.s.	0	n.s.	603	<0.001	0	n.s.	1369	<0.001	328	<0.001	0	n.s.	0	n.s.	0	n.s.	338	<0.001	778	<0.001	0	n.s.	0	n.s.	0	n.s.	0	n.s.	0	n.s.	0	n.s.	0	n.s.
USF1	88286	0	n.s.	7242	<0,001	7616	<0,001	7034	<0,001	0	n.s.	0	n.s.	951	0.002	0	n.s.	939	0.048	0	n.s.	0	n.s.	0	n.s.	0	n.s.	0	n.s.	0	n.s.	0	n.s.	0	n.s.	0	n.s.	0	n.s.	0	n.s.	0	n.s.	0	n.s.	0	n.s.	0	n.s.
USF2	14858	0	n.s.	1487	<0,001	1452	<0,001	1250	<0,001	0	n.s.	0	n.s.	0	n.s.	0	n.s.	182	0.012	0	n.s.	0	n.s.	0	n.s.	0	n.s.	0	n.s.	0	n.s.	0	n.s.	0	n.s.	0	n.s.	0	n.s.	0	n.s.	0	n.s.	0	n.s.	0	n.s.	0	n.s.
VAX1	53573	0	n.s.	4977	<0,001	4698	<0,001	4259	<0,001	0	n.s.	0	n.s.	0	n.s.	0	n.s.	663	<0.001	0	n.s.	1470	<0.001	352	<0.001	0	n.s.	0	n.s.	0	n.s.	392	<0.001	863	<0.001	0	n.s.	0	n.s.	0	n.s.	0	n.s.	0	n.s.	0	n.s.	0	n.s.
VAX2	54325	0	n.s.	4970	<0,001	4723	<0,001	4297	<0,001	0	n.s.	0	n.s.	0	n.s.	0	n.s.	675	<0.001	0	n.s.	1382	<0.001	348	<0.001	0	n.s.	0	n.s.	0	n.s.	367	<0.001	770	<0.001	0	n.s.	0	n.s.	0	n.s.	0	n.s.	0	n.s.	0	n.s.	0	n.s.
VDR	57553	0	n.s.	4570	<0,001	0	n.s.	4415	0.033	0	n.s.	0	n.s.	0	n.s.	0	n.s.	0	n.s.	0	n.s.	796	<0.001	0	n.s.	0	n.s.	0	n.s.	0	n.s.	0	n.s.	444	<0.001	0	n.s.	0	n.s.	0	n.s.	0	n.s.	0	n.s.	0	n.s.	0	n.s.
VENTX	53628	0	n.s.	4688	<0,001	4744	<0,001	4166	0.004	0	n.s.	0	n.s.	0	n.s.	0	n.s.	672	<0.001	0	n.s.	1447	<0.001	364	<0.001	0	n.s.	0	n.s.	0	n.s.	373	<0.001	808	<0.001	0	n.s.	0	n.s.	0	n.s.	0	n.s.	0	n.s.	0	n.s.	0	n.s.
VSX1	30219	0	n.s.	2692	<0,001	2654	<0,001	0	n.s.	0	n.s.	0	n.s.	0	n.s.	0	n.s.	373	<0.001	0	n.s.	855	<0.001	219	<0.001	0	n.s.	0	n.s.	0	n.s.	214	<0.001	496	<0.001	0	n.s.	0	n.s.	0	n.s.	0	n.s.	0	n.s.	0	n.s.	0	n.s.
VSX2	21474	0	n.s.	1863	<0,001	1907	<0,001	0	n.s.	0	n.s.	0	n.s.	0	n.s.	0	n.s.	261	0.004	0	n.s.	588	<0.001	163	<0.001	0	n.s.	0	n.s.	0	n.s.	161	<0.001	329	<0.001	0	n.s.	0	n.s.	0	n.s.	0	n.s.	0	n.s.	0	n.s.	0	n.s.
XBP1	20149	0	n.s.	1677	<0,001	1769	0.001	0	n.s.	0	n.s.	0	n.s.	0	n.s.	0	n.s.	254	0.001	0	n.s.	287	0.004	0	n.s.	0	n.s.	0	n.s.	0	n.s.	0	n.s.	0	n.s.	0	n.s.	0	n.s.	0	n.s.	0	n.s.	0	n.s.	0	n.s.	0	n.s.
YY1	26041	0	n.s.	1971	<0,001	0	n.s.	0	n.s.	0	n.s.	0	n.s.	0	n.s.	0	n.s.	0	n.s.	0	n.s.	373	0.001	0	n.s.	0	n.s.	0	n.s.	0	n.s.	0	n.s.	178	0.013	0	n.s.	0	n.s.	0	n.s.	0	n.s.	0	n.s.	0	n.s.	0	n.s.
YY2	32335	0	n.s.	0	n.s.	0	n.s.	0	n.s.	0	n.s.	0	n.s.	0	n.s.	0	n.s.	0	n.s.	0	n.s.	0	n.s.	0	n.s.	0	n.s.	0	n.s.	0	n.s.	0	n.s.	0	n.s.	0	n.s.	0	n.s.	0	n.s.	0	n.s.	0	n.s.	0	n.s.	0	n.s.
ZBED1	8910	0	n.s.	0	n.s.	0	n.s.	0	n.s.	0	n.s.	0	n.s.	0	n.s.	0	n.s.	0	n.s.	0	n.s.	149	<0.001	0	n.s.	0	n.s.	0	n.s.	0	n.s.	61	<0.001	78	<0.001	0	n.s.	0	n.s.	0	n.s.	0	n.s.	0	n.s.	0	n.s.	0	n.s.
ZBTB18	16342	0	n.s.	1275	<0,001	1427	0.007	0	n.s.	0	n.s.	0	n.s.	0	n.s.	0	n.s.	0	n.s.	0	n.s.	0	n.s.	0	n.s.	0	n.s.	0	n.s.	0	n.s.	0	n.s.	0	n.s.	0	n.s.	0	n.s.	0	n.s.	0	n.s.	0	n.s.	0	n.s.	0	n.s.
ZBTB33	33754	1453	<0.001	0	n.s.	0	n.s.	0	n.s.	1135	<0.001	0	n.s.	0	n.s.	0	n.s.	0	n.s.	0	n.s.	0	n.s.	0	n.s.	198	0.001	0	n.s.	89	<0.001	0	n.s.	0	n.s.	122	0.001	0	n.s.	0	n.s.	0	n.s.	0	n.s.	0	n.s.	0	n.s.
ZBTB7A	30435	0	n.s.	0	n.s.	0	n.s.	0	n.s.	0	n.s.	0	n.s.	0	n.s.	0	n.s.	0	n.s.	0	n.s.	0	n.s.	0	n.s.	0	n.s.	0	n.s.	0	n.s.	0	n.s.	0	n.s.	0	n.s.	0	n.s.	0	n.s.	0	n.s.	0	n.s.	0	n.s.	0	n.s.
ZBTB7B	48973	0	n.s.	0	n.s.	0	n.s.	0	n.s.	0	n.s.	0	n.s.	0	n.s.	0	n.s.	0	n.s.	0	n.s.	0	n.s.	0	n.s.	267	0.005	0	n.s.	0	n.s.	0	n.s.	0	n.s.	0	n.s.	0	n.s.	0	n.s.	0	n.s.	0	n.s.	0	n.s.	35	0.021
ZBTB7C	69286	0	n.s.	0	n.s.	0	n.s.	0	n.s.	0	n.s.	0	n.s.	0	n.s.	0	n.s.	0	n.s.	0	n.s.	0	n.s.	0	n.s.	355	0.036	0	n.s.	0	n.s.	0	n.s.	0	n.s.	0	n.s.	0	n.s.	0	n.s.	0	n.s.	0	n.s.	0	n.s.	0	n.s.
ZEB1	131555	0	n.s.	0	n.s.	0	n.s.	0	n.s.	0	n.s.	0	n.s.	0	n.s.	0	n.s.	0	n.s.	0	n.s.	0	n.s.	0	n.s.	0	n.s.	0	n.s.	0	n.s.	0	n.s.	0	n.s.	0	n.s.	0	n.s.	0	n.s.	0	n.s.	0	n.s.	0	n.s.	73	0.046
ZIC1	41966	1727	<0.001	0	n.s.	0	n.s.	0	n.s.	1340	<0.001	0	n.s.	0	n.s.	278	0.038	0	n.s.	0	n.s.	0	n.s.	0	n.s.	233	0.005	0	n.s.	0	n.s.	0	n.s.	0	n.s.	0	n.s.	0	n.s.	0	n.s.	0	n.s.	0	n.s.	0	n.s.	0	n.s.
ZIC3	20866	856	<0.001	0	n.s.	0	n.s.	0	n.s.	663	<0.001	0	n.s.	0	n.s.	0	n.s.	0	n.s.	0	n.s.	0	n.s.	0	n.s.	0	n.s.	0	n.s.	0	n.s.	0	n.s.	0	n.s.	0	n.s.	0	n.s.	0	n.s.	0	n.s.	0	n.s.	0	n.s.	0	n.s.
ZIC4	55615	2170	<0.001	0	n.s.	0	n.s.	0	n.s.	1663	<0.001	0	n.s.	0	n.s.	0	n.s.	0	n.s.	0	n.s.	0	n.s.	0	n.s.	294	0.017	0	n.s.	0	n.s.	0	n.s.	0	n.s.	0	n.s.	0	n.s.	0	n.s.	0	n.s.	0	n.s.	0	n.s.	0	n.s.
ZNF143	4720	0	n.s.	0	n.s.	0	n.s.	0	n.s.	0	n.s.	0	n.s.	0	n.s.	0	n.s.	0	n.s.	0	n.s.	0	n.s.	0	n.s.	0	n.s.	0	n.s.	0	n.s.	0	n.s.	0	n.s.	0	n.s.	0	n.s.	0	n.s.	0	n.s.	0	n.s.	0	n.s.	0	n.s.
ZNF24	857	0	n.s.	80	0.006	0	n.s.	0	n.s.	0	n.s.	0	n.s.	0	n.s.	0	n.s.	0	n.s.	0	n.s.	18	0.032	0	n.s.	0	n.s.	0	n.s.	0	n.s.	0	n.s.	0	n.s.	0	n.s.	0	n.s.	0	n.s.	0	n.s.	0	n.s.	0	n.s.	0	n.s.
ZNF263	112978	0	n.s.	7981	0.005	9740	<0,001	8649	0.003	0	n.s.	0	n.s.	0	n.s.	0	n.s.	0	n.s.	0	n.s.	0	n.s.	0	n.s.	0	n.s.	0	n.s.	0	n.s.	0	n.s.	0	n.s.	0	n.s.	0	n.s.	0	n.s.	0	n.s.	0	n.s.	0	n.s.	0	n.s.
ZNF282	1039	0	n.s.	0	n.s.	0	n.s.	0	n.s.	0	n.s.	0	n.s.	0	n.s.	0	n.s.	0	n.s.	0	n.s.	0	n.s.	0	n.s.	0	n.s.	0	n.s.	0	n.s.	0	n.s.	0	n.s.	0	n.s.	0	n.s.	0	n.s.	0	n.s.	0	n.s.	0	n.s.	0	n.s.
ZNF354C	284273	0	n.s.	0	n.s.	0	n.s.	0	n.s.	0	n.s.	0	n.s.	0	n.s.	0	n.s.	0	n.s.	0	n.s.	0	n.s.	0	n.s.	0	n.s.	0	n.s.	0	n.s.	0	n.s.	0	n.s.	0	n.s.	155	0.033	0	n.s.	0	n.s.	0	n.s.	0	n.s.	0	n.s.
ZNF384	22503	0	n.s.	2194	<0,001	2065	<0,001	1913	<0,001	0	n.s.	0	n.s.	0	n.s.	0	n.s.	337	<0.001	0	n.s.	724	<0.001	0	n.s.	0	n.s.	0	n.s.	0	n.s.	153	<0.001	402	<0.001	0	n.s.	0	n.s.	0	n.s.	0	n.s.	0	n.s.	0	n.s.	0	n.s.
ZNF410	123	0	n.s.	0	n.s.	0	n.s.	0	n.s.	0	n.s.	0	n.s.	0	n.s.	0	n.s.	0	n.s.	0	n.s.	0	n.s.	0	n.s.	0	n.s.	0	n.s.	0	n.s.	0	n.s.	0	n.s.	0	n.s.	0	n.s.	0	n.s.	0	n.s.	0	n.s.	0	n.s.	0	n.s.
ZNF740	70397	0	n.s.	0	n.s.	0	n.s.	0	n.s.	0	n.s.	0	n.s.	0	n.s.	0	n.s.	0	n.s.	0	n.s.	0	n.s.	0	n.s.	0	n.s.	0	n.s.	0	n.s.	0	n.s.	0	n.s.	0	n.s.	69	<0.001	0	n.s.	0	n.s.	0	n.s.	0	n.s.	52	0.001
ZSCAN4	5599	0	n.s.	432	0.013	0	n.s.	0	n.s.	0	n.s.	0	n.s.	92	<0.001	0	n.s.	0	n.s.	0	n.s.	132	<0.001	50	0.003	0	n.s.	0	n.s.	0	n.s.	36	0.014	49	0.005	0	n.s.	0	n.s.	0	n.s.	0	n.s.	0	n.s.	0	n.s.	0	n.s.
n.s. : not significant
[truncated: 21 more columns]
