# Supplementary material for: DNA methylation profiles in chronic lymphocytic leukemia patients treated with chemoimmunotherapy
Source: Clin Epigenetics. 2019 Dec 2;11:177. doi: 10.1186/s13148-019-0783-1 (PMC6889736; doi:10.1186/s13148-019-0783-1)
Supplement: Supplementary file 7 — Additional file 7: Table S6. TFBS enrichment analysis of the hypo- and hypermethylated epigenetic burdens and relapse changes separately, revealed common TFs among CLL cases. [file 13148_2019_783_MOESM7_ESM.xls]

## Sheet: Suppl Table 6
Supplementary table 6. TFBS enrichment analysis of the hypo- and hypermethylated epigenetic burdens and relapse changes separately, revealed common TFs among CLL cases.
TF	Number of CLL cases showing enrichment in the hypomethylated RC regions	Number of CLL cases showing enrichment in the hypermethylated RC regions	Number of CLL cases showing enrichment in the hypomethylated EB regions	Number of CLL cases showing enrichment in the hypomethylated EB regions	p-value: hyper-EB VS hypo-EB	p-value: hyper-RC VS hypo-RC	p-value: hypo-RC VS hypo-EB	p-value: hyper-RC VS hyper-EB
ALX3	25	9	34	25	0.004	<0,001	0.004	<0,001
ARNT::HIF1A	10	5	32	3	<0,001	0.242	<0,001	0.707
ASCL1	1	4	0	2	0.473	0.353	1	0.669
ATF4	17	5	34	0	<0,001	0.004	<0,001	0.063
ATF7	11	4	34	0	<0,001	0.079	<0,001	0.122
BACH2	3	1	33	10	<0,001	0.606	<0,001	0.008
BARHL2	30	12	34	26	0.008	<0,001	0.122	0.001
BARX1	26	9	34	21	<0,001	<0,001	0.008	0.007
BATF::JUN	25	8	34	19	<0,001	<0,001	0.004	0.013
BATF3	7	1	23	0	<0,001	0.06	<0,001	1
BCL6B	2	0	3	0	0.238	0.473	1	n.s.
BHLHE22	18	5	34	0	<0,001	0.002	<0,001	0.063
BHLHE23	18	4	34	0	<0,001	0.001	<0,001	0.122
BHLHE40	7	4	1	8	0.032	0.51	0.06	0.34
BHLHE41	5	1	22	6	<0,001	0.2	<0,001	0.11
BSX	29	9	34	22	<0,001	<0,001	0.063	0.003
CDX1	27	9	34	21	<0,001	<0,001	0.017	0.007
CDX2	25	9	34	16	<0,001	<0,001	0.004	0.131
CEBPA	23	9	34	21	<0,001	0.002	0.001	0.007
CEBPB	24	8	34	20	<0,001	<0,001	0.002	0.007
CEBPD	23	7	34	18	<0,001	<0,001	0.001	0.012
CEBPE	23	7	34	19	<0,001	<0,001	0.001	0.006
CEBPG	20	7	32	6	<0,001	0.003	0.002	1
CENPB	1	0	0	0	n.s.	1	1	n.s.
CLOCK	22	8	34	17	<0,001	0.001	<0,001	0.044
CREB1	13	3	34	0	<0,001	0.01	<0,001	0.238
CREB3	20	5	34	11	<0,001	<0,001	<0,001	0.153
CREB3L1	13	3	33	18	<0,001	0.01	<0,001	<0,001
CTCF	0	1	0	0	n.s.	1	n.s.	1
CTCFL	0	3	0	1	1	0.238	n.s.	0.606
CUX1	20	6	27	17	0.022	0.001	0.115	0.01
CUX2	20	4	26	15	0.013	<0,001	0.195	0.007
DBP	24	6	34	3	<0,001	<0,001	0.002	0.474
DLX6	28	11	34	25	0.004	<0,001	0.033	0.002
DMRT3	17	5	33	3	<0,001	0.004	<0,001	0.707
DUX4	26	7	34	17	<0,001	<0,001	0.008	0.022
DUXA	21	5	33	17	<0,001	<0,001	0.001	0.004
E2F1	1	14	0	9	0.004	<0,001	1	0.305
E2F2	2	1	1	0	1	1	1	1
E2F3	1	3	2	0	0.473	0.606	1	0.238
E2F4	0	18	0	6	0.033	<0,001	n.s.	0.005
E2F6	0	7	0	2	0.473	0.017	n.s.	0.152
E2F7	0	1	0	0	n.s.	1	n.s.	1
E2F8	0	1	1	0	1	1	1	1
EBF1	4	1	0	18	<0,001	0.353	0.122	<0,001
EGR1	0	6	0	1	1	0.033	n.s.	0.11
EGR2	0	14	0	2	0.473	<0,001	n.s.	0.002
EGR3	1	6	0	1	1	0.11	1	0.11
EGR4	0	2	0	0	n.s.	0.473	n.s.	0.473
EHF	1	0	3	0	0.238	1	0.606	n.s.
ELF1	1	0	0	0	n.s.	1	1	n.s.
ELF3	5	2	25	0	<0,001	0.425	<0,001	0.473
ELF4	0	0	0	0	n.s.	n.s.	n.s.	n.s.
ELF5	1	1	33	0	<0,001	1	<0,001	1
ELK1	0	0	0	0	n.s.	n.s.	n.s.	n.s.
ELK3	0	1	0	0	n.s.	1	n.s.	1
ELK4	0	1	0	0	n.s.	1	n.s.	1
EMX1	25	9	34	24	0.002	<0,001	0.004	0.001
EMX2	26	8	34	17	<0,001	<0,001	0.008	0.044
EN1	27	9	34	21	<0,001	<0,001	0.017	0.007
EN2	25	6	34	15	<0,001	<0,001	0.004	0.036
EOMES	14	4	34	1	<0,001	0.013	<0,001	0.353
ERF	0	0	0	0	n.s.	n.s.	n.s.	n.s.
ERG	0	0	0	0	n.s.	n.s.	n.s.	n.s.
ESR1	0	0	0	0	n.s.	n.s.	n.s.	n.s.
ESR2	1	0	0	0	n.s.	1	1	n.s.
ESRRB	11	5	32	13	<0,001	0.153	<0,001	0.054
ESX1	25	9	34	24	0.002	<0,001	0.004	0.001
ETS1	0	0	0	0	n.s.	n.s.	n.s.	n.s.
ETV1	0	0	0	0	n.s.	n.s.	n.s.	n.s.
ETV2	1	2	7	0	0.017	1	0.06	0.473
ETV3	0	1	8	0	0.008	1	0.008	1
ETV4	0	0	0	0	n.s.	n.s.	n.s.	n.s.
ETV5	0	2	0	0	n.s.	0.473	n.s.	0.473
ETV6	0	1	0	0	n.s.	1	n.s.	1
EVX1	27	8	34	22	<0,001	<0,001	0.017	0.001
EVX2	27	8	34	21	<0,001	<0,001	0.017	0.003
EWSR1-FLI1	0	0	22	0	<0,001	n.s.	<0,001	n.s.
FEV	0	0	1	0	1	n.s.	1	n.s.
FIGLA	12	3	32	21	0.003	0.019	<0,001	<0,001
FLI1	0	0	0	0	n.s.	n.s.	n.s.	n.s.
FOS	20	3	32	6	<0,001	<0,001	0.002	0.474
FOS::JUN	20	4	34	6	<0,001	<0,001	<0,001	0.732
FOS::JUN(var,2)	14	4	34	0	<0,001	0.013	<0,001	0.122
FOS::JUNB	18	3	31	2	<0,001	<0,001	0.001	1
FOS::JUND	24	4	34	11	<0,001	<0,001	0.002	0.079
FOSB::JUN	13	3	34	0	<0,001	0.01	<0,001	0.238
FOSB::JUNB	22	3	34	8	<0,001	<0,001	<0,001	0.188
FOSB::JUNB(var,2)	14	5	34	0	<0,001	0.031	<0,001	0.063
FOSL1	16	2	32	5	<0,001	<0,001	<0,001	0.425
FOSL1::JUN	23	4	34	7	<0,001	<0,001	0.001	0.51
FOSL1::JUN(var,2)	9	4	34	0	<0,001	0.217	<0,001	0.122
FOSL1::JUNB	16	2	34	6	<0,001	<0,001	<0,001	0.259
FOSL1::JUND	21	3	34	6	<0,001	<0,001	<0,001	0.474
FOSL1::JUND(var,2)	17	4	34	0	<0,001	0.002	<0,001	0.122
FOSL2	15	2	34	5	<0,001	0.001	<0,001	0.425
FOSL2::JUN	21	4	34	6	<0,001	<0,001	<0,001	0.732
FOSL2::JUN(var,2)	13	4	34	0	<0,001	0.025	<0,001	0.122
FOSL2::JUNB	25	5	34	7	<0,001	<0,001	0.004	0.75
FOSL2::JUNB(var,2)	13	4	34	0	<0,001	0.025	<0,001	0.122
FOSL2::JUND	23	5	34	6	<0,001	<0,001	0.001	1
FOSL2::JUND(var,2)	10	2	34	0	<0,001	0.026	<0,001	0.473
FOXA1	24	8	34	19	<0,001	<0,001	0.002	0.013
FOXB1	25	8	34	18	<0,001	<0,001	0.004	0.025
FOXC1	27	10	34	20	<0,001	<0,001	0.017	0.028
FOXC2	24	9	34	15	<0,001	0.001	0.002	0.205
FOXD1	23	8	34	17	<0,001	0.001	0.001	0.044
FOXD2	0	0	0	0	n.s.	n.s.	n.s.	n.s.
FOXF2	14	6	34	8	<0,001	0.062	<0,001	0.764
FOXG1	25	8	34	19	<0,001	<0,001	0.004	0.013
FOXH1	24	8	34	20	<0,001	<0,001	0.002	0.007
FOXI1	28	10	34	20	<0,001	<0,001	0.033	0.028
FOXK1	19	8	34	10	<0,001	0.013	<0,001	0.783
FOXK2	24	8	34	17	<0,001	<0,001	0.002	0.044
FOXL1	30	11	34	20	<0,001	<0,001	0.122	0.051
FOXO3	24	8	34	12	<0,001	<0,001	0.002	0.425
FOXO4	27	10	34	18	<0,001	<0,001	0.017	0.085
FOXO6	26	10	34	21	<0,001	<0,001	0.008	0.015
FOXP1	20	8	34	7	<0,001	0.007	<0,001	1
FOXP2	25	8	34	20	<0,001	<0,001	0.004	0.007
FOXP3	31	15	34	21	<0,001	<0,001	0.238	0.224
GATA1::TAL1	16	4	33	6	<0,001	0.003	<0,001	0.732
GATA2	21	9	34	4	<0,001	0.007	<0,001	0.217
GATA3	25	9	34	18	<0,001	<0,001	0.004	0.047
GATA5	23	7	31	12	<0,001	<0,001	0.036	0.28
GATA6	17	5	34	5	<0,001	0.004	<0,001	1
GBX1	26	9	34	22	<0,001	<0,001	0.008	0.003
GBX2	26	9	34	22	<0,001	<0,001	0.008	0.003
GCM1	0	1	0	0	n.s.	1	n.s.	1
GCM2	0	3	0	0	n.s.	0.238	n.s.	0.238
GLI2	0	0	0	0	n.s.	n.s.	n.s.	n.s.
GLIS1	1	0	0	0	n.s.	1	1	n.s.
GLIS2	0	0	0	1	1	n.s.	n.s.	1
GLIS3	0	0	0	0	n.s.	n.s.	n.s.	n.s.
GMEB2	18	4	34	0	<0,001	0.001	<0,001	0.122
GRHL1	18	7	34	16	<0,001	0.012	<0,001	0.04
GRHL2	9	5	30	6	<0,001	0.368	<0,001	1
GSC	24	8	34	19	<0,001	<0,001	0.002	0.013
GSC2	28	9	34	20	<0,001	<0,001	0.033	0.014
GSX1	28	12	34	24	0.002	<0,001	0.033	0.008
GSX2	27	10	34	24	0.002	<0,001	0.017	0.002
HES5	2	1	0	11	0.001	1	0.473	0.004
HES7	0	0	0	6	0.033	n.s.	n.s.	0.033
HESX1	27	9	34	26	0.008	<0,001	0.017	<0,001
HEY1	0	14	0	11	0.001	<0,001	n.s.	0.615
HEY2	0	14	0	1	1	<0,001	n.s.	<0,001
HIC2	0	0	0	0	n.s.	n.s.	n.s.	n.s.
HIF1A	16	5	34	2	<0,001	0.009	<0,001	0.425
HINFP	0	11	0	2	0.473	0.001	n.s.	0.014
HLF	25	9	34	5	<0,001	<0,001	0.004	0.368
HMBOX1	24	8	34	21	<0,001	<0,001	0.002	0.003
HNF1A	16	4	26	19	0.124	0.003	0.025	<0,001
HNF1B	19	3	28	16	0.005	<0,001	0.036	0.001
HNF4G	7	3	30	17	0.002	0.304	<0,001	0.001
HOXA10	26	9	34	23	0.001	<0,001	0.008	0.002
HOXA13	27	8	34	19	<0,001	<0,001	0.017	0.013
HOXA2	27	9	34	23	0.001	<0,001	0.017	0.002
HOXA5	26	9	34	18	<0,001	<0,001	0.008	0.047
HOXB13	28	9	34	22	<0,001	<0,001	0.033	0.003
HOXB2	26	11	34	24	0.002	0.001	0.008	0.004
HOXB3	29	11	34	24	0.002	<0,001	0.063	0.004
HOXC10	27	10	34	23	0.001	<0,001	0.017	0.004
HOXC11	27	8	34	24	0.002	<0,001	0.017	<0,001
HOXC12	26	8	34	19	<0,001	<0,001	0.008	0.013
HOXC13	24	9	34	19	<0,001	0.001	0.002	0.027
HOXD11	27	9	34	23	0.001	<0,001	0.017	0.002
HOXD12	24	8	34	19	<0,001	<0,001	0.002	0.013
HOXD13	29	10	34	23	0.001	<0,001	0.063	0.004
HSF1	14	5	27	8	<0,001	0.031	0.003	0.537
HSF2	17	5	28	14	0.001	0.004	0.01	0.031
HSF4	15	5	25	8	<0,001	0.017	0.027	0.537
ID4	0	1	13	0	<0,001	1	<0,001	1
INSM1	0	1	0	0	n.s.	1	n.s.	1
IRF1	17	4	34	6	<0,001	0.002	<0,001	0.732
IRF2	5	1	26	0	<0,001	0.2	<0,001	1
IRF3	6	2	22	1	<0,001	0.259	<0,001	1
IRF4	10	3	25	2	<0,001	0.064	0.001	1
IRF5	7	2	13	1	0.001	0.152	0.183	1
IRF7	20	6	34	10	<0,001	0.001	<0,001	0.391
IRF8	9	4	30	3	<0,001	0.217	<0,001	1
IRF9	10	3	32	2	<0,001	0.064	<0,001	1
ISL2	24	7	34	16	<0,001	<0,001	0.002	0.04
ISX	28	11	34	22	<0,001	<0,001	0.033	0.015
JDP2	20	5	34	12	<0,001	<0,001	<0,001	0.093
JDP2(var,2)	14	4	34	0	<0,001	0.013	<0,001	0.122
JUN	22	4	34	1	<0,001	<0,001	<0,001	0.353
JUN(var,2)	19	4	34	7	<0,001	<0,001	<0,001	0.51
JUN::JUNB	16	4	34	3	<0,001	0.003	<0,001	1
JUN::JUNB(var,2)	12	3	34	0	<0,001	0.019	<0,001	0.238
JUNB	21	3	34	11	<0,001	<0,001	<0,001	0.036
JUNB(var,2)	18	5	34	0	<0,001	0.002	<0,001	0.063
JUND	21	3	34	6	<0,001	<0,001	<0,001	0.474
JUND(var,2)	18	3	34	0	<0,001	<0,001	<0,001	0.238
KLF13	2	1	0	0	n.s.	1	0.473	1
KLF14	0	7	0	1	1	0.017	n.s.	0.06
KLF16	2	10	0	1	1	0.026	0.473	0.008
KLF4	3	2	6	0	0.033	1	0.474	0.473
KLF5	1	5	0	0	n.s.	0.2	1	0.063
KLF9	3	1	0	0	n.s.	0.606	0.238	1
LBX1	27	9	34	21	<0,001	<0,001	0.017	0.007
LBX2	24	9	34	23	0.001	0.001	0.002	0.002
LEF1	13	5	34	3	<0,001	0.054	<0,001	0.707
LHX2	27	9	34	22	<0,001	<0,001	0.017	0.003
LHX6	26	9	34	22	<0,001	<0,001	0.008	0.003
LHX9	27	9	34	21	<0,001	<0,001	0.017	0.007
LMX1A	25	11	34	23	0.001	0.002	0.004	0.008
LMX1B	26	10	34	25	0.004	<0,001	0.008	0.001
MAF::NFE2	6	3	33	2	<0,001	0.474	<0,001	1
MAFF	0	2	0	0	n.s.	0.473	n.s.	0.473
MAFG	3	0	13	2	0.003	0.238	0.01	0.473
MAFK	1	2	4	0	0.122	1	0.353	0.473
MAX	8	6	4	6	0.732	0.764	0.34	1
MAX::MYC	15	5	31	26	0.188	0.017	<0,001	<0,001
MEF2A	24	5	31	13	<0,001	<0,001	0.064	0.054
MEF2B	20	4	25	10	0.001	<0,001	0.305	0.134
MEF2C	27	8	34	17	<0,001	<0,001	0.017	0.044
MEF2D	21	4	28	7	<0,001	<0,001	0.105	0.51
MEIS1	0	0	0	0	n.s.	n.s.	n.s.	n.s.
MEIS2	16	4	34	7	<0,001	0.003	<0,001	0.51
MEIS3	16	2	34	0	<0,001	<0,001	<0,001	0.473
MEOX1	25	7	34	19	<0,001	<0,001	0.004	0.006
MEOX2	25	9	34	20	<0,001	<0,001	0.004	0.014
MGA	4	3	33	0	<0,001	1	<0,001	0.238
MITF	19	5	33	27	0.06	0.001	<0,001	<0,001
MIXL1	28	11	34	25	0.004	<0,001	0.033	0.002
MLX	22	5	34	24	0.002	<0,001	<0,001	<0,001
MLXIPL	18	4	34	16	<0,001	0.001	<0,001	0.003
MNT	24	5	34	19	<0,001	<0,001	0.002	0.001
MNX1	28	10	34	24	0.002	<0,001	0.033	0.002
MSC	5	3	34	4	<0,001	0.707	<0,001	1
MSX1	25	9	34	22	<0,001	<0,001	0.004	0.003
MSX2	26	9	34	23	0.001	<0,001	0.008	0.002
MTF1	3	0	26	0	<0,001	0.238	<0,001	n.s.
MXI1	8	4	8	16	0.076	0.34	1	0.003
MYB	0	0	1	0	1	n.s.	1	n.s.
MYBL1	17	4	33	14	<0,001	0.002	<0,001	0.013
MYBL2	8	3	24	10	0.002	0.188	<0,001	0.064
MYC	6	4	3	17	0.001	0.732	0.474	0.002
MYCN	3	3	0	14	<0,001	1	0.238	0.005
MYF6	10	3	34	3	<0,001	0.064	<0,001	1
MZF1	0	0	0	1	1	n.s.	n.s.	1
MZF1(var,2)	0	3	0	1	1	0.238	n.s.	0.606
NEUROD1	0	0	31	0	<0,001	n.s.	<0,001	n.s.
NEUROD2	0	0	0	0	n.s.	n.s.	n.s.	n.s.
NEUROG2	16	4	34	5	<0,001	0.003	<0,001	1
NFATC2	21	5	34	11	<0,001	<0,001	<0,001	0.153
NFATC3	23	6	34	7	<0,001	<0,001	0.001	1
NFE2	15	2	22	1	<0,001	0.001	0.144	1
NFIA	16	4	33	20	<0,001	0.003	<0,001	<0,001
NFIC	7	3	27	10	<0,001	0.304	<0,001	0.064
NFIC::TLX1	0	0	6	1	0.11	n.s.	0.033	1
NFIL3	22	5	34	3	<0,001	<0,001	<0,001	0.707
NFIX	0	0	0	0	n.s.	n.s.	n.s.	n.s.
NFKB1	1	0	0	0	n.s.	1	1	n.s.
NFKB2	0	1	0	0	n.s.	1	n.s.	1
NFYA	5	0	7	0	0.017	0.063	0.75	n.s.
NFYB	5	0	0	0	n.s.	0.063	0.063	n.s.
NHLH1	1	3	0	0	n.s.	0.606	1	0.238
NKX2-3	6	2	26	2	<0,001	0.259	<0,001	1
NKX2-8	0	0	0	0	n.s.	n.s.	n.s.	n.s.
NKX3-2	22	6	34	7	<0,001	<0,001	<0,001	1
NKX6-1	28	10	34	23	0.001	<0,001	0.033	0.004
NKX6-2	29	11	34	23	0.001	<0,001	0.063	0.008
NOTO	26	9	34	18	<0,001	<0,001	0.008	0.047
NR1A4::RXRA	1	1	0	10	0.002	1	1	0.008
NR1H2::RXRA	1	0	1	0	1	1	1	n.s.
NR1H4	16	4	33	18	<0,001	0.003	<0,001	0.001
NR2C2	1	0	0	0	n.s.	1	1	n.s.
NR2F1	6	2	17	5	0.004	0.259	0.01	0.425
NR2F2	15	5	34	10	<0,001	0.017	<0,001	0.242
NR3C1	8	3	14	3	0.005	0.188	0.195	1
NR3C2	5	4	16	3	0.001	1	0.009	1
NR4A1	18	6	33	13	<0,001	0.005	<0,001	0.105
NR4A2	14	3	34	6	<0,001	0.005	<0,001	0.474
NR4A2::RXRA	0	0	0	4	0.122	n.s.	n.s.	0.122
NRF1	0	0	0	0	n.s.	n.s.	n.s.	n.s.
NRL	7	6	33	1	<0,001	1	<0,001	0.11
OLIG1	20	6	34	1	<0,001	0.001	<0,001	0.11
OLIG2	21	7	34	2	<0,001	0.001	<0,001	0.152
OLIG3	22	7	34	1	<0,001	0.001	<0,001	0.06
ONECUT1	20	6	24	16	0.085	0.001	0.446	0.02
ONECUT2	19	4	26	11	0.001	<0,001	0.124	0.079
ONECUT3	15	3	16	1	<0,001	0.002	1	0.606
OTX1	30	11	34	24	0.002	<0,001	0.122	0.004
OTX2	27	9	34	23	0.001	<0,001	0.017	0.002
PAX1	0	0	0	0	n.s.	n.s.	n.s.	n.s.
PAX3	22	7	32	16	<0,001	0.001	0.007	0.04
PAX4	28	9	34	26	0.008	<0,001	0.033	<0,001
PAX5	0	0	0	0	n.s.	n.s.	n.s.	n.s.
Pax6	9	4	32	0	<0,001	0.217	<0,001	0.122
PAX7	23	7	31	17	0.001	<0,001	0.036	0.022
PAX9	1	0	0	0	n.s.	1	1	n.s.
PBX1	16	5	30	7	<0,001	0.009	0.001	0.75
PBX2	8	2	32	0	<0,001	0.087	<0,001	0.473
PBX3	3	1	29	0	<0,001	0.606	<0,001	1
PDX1	27	9	34	22	<0,001	<0,001	0.017	0.003
PHOX2A	25	9	33	20	<0,001	<0,001	0.017	0.014
PITX3	26	6	34	22	<0,001	<0,001	0.008	<0,001
PKNOX1	6	1	34	2	<0,001	0.11	<0,001	1
PKNOX2	11	2	34	5	<0,001	0.014	<0,001	0.425
PLAG1	0	0	0	0	n.s.	n.s.	n.s.	n.s.
POU1F1	16	5	32	6	<0,001	0.009	<0,001	1
POU2F1	21	6	34	14	<0,001	0.001	<0,001	0.062
POU2F2	25	7	34	15	<0,001	<0,001	0.004	0.07
POU3F1	22	5	34	18	<0,001	<0,001	<0,001	0.002
POU3F2	22	9	34	20	<0,001	0.003	<0,001	0.014
POU3F3	16	6	32	12	<0,001	0.02	<0,001	0.169
POU3F4	20	9	34	13	<0,001	0.014	<0,001	0.437
POU4F1	9	4	28	0	<0,001	0.217	<0,001	0.122
POU4F2	4	1	8	0	0.008	0.353	0.34	1
POU4F3	6	2	17	0	<0,001	0.259	0.01	0.473
POU5F1	21	7	34	18	<0,001	0.001	<0,001	0.012
POU5F1B	23	8	34	18	<0,001	0.001	0.001	0.025
POU6F1	22	7	34	11	<0,001	0.001	<0,001	0.41
POU6F2	24	9	34	21	<0,001	0.001	0.002	0.007
PPARA::RXRA	3	3	10	0	0.002	1	0.064	0.238
PPARG	3	0	6	0	0.033	0.238	0.474	n.s.
PRDM1	20	8	34	12	<0,001	0.007	<0,001	0.425
PROP1	24	9	33	20	<0,001	0.001	0.008	0.014
PROX1	7	3	18	1	<0,001	0.304	0.012	0.606
PRRX1	27	9	34	26	0.008	<0,001	0.017	<0,001
RARA	5	1	12	0	<0,001	0.2	0.093	1
RARA(var,2)	3	1	10	0	0.002	0.606	0.064	1
RARA::RXRA	2	1	4	0	0.122	1	0.669	1
RARA::RXRG	0	0	0	1	1	n.s.	n.s.	1
RAX	28	9	34	24	0.002	<0,001	0.033	0.001
RAX2	25	9	34	24	0.002	<0,001	0.004	0.001
RBPJ	18	3	34	21	<0,001	<0,001	<0,001	<0,001
REL	7	3	15	1	<0,001	0.304	0.07	0.606
RELA	1	0	0	1	1	1	1	1
RELB	5	2	10	4	0.134	0.425	0.242	0.669
REST	0	1	0	1	1	1	n.s.	1
RFX2	3	0	2	3	1	0.238	1	0.238
RFX3	5	1	7	1	0.06	0.2	0.75	1
RFX4	4	2	6	0	0.033	0.669	0.732	0.473
RFX5	1	0	0	1	1	1	1	1
RHOXF1	26	8	34	16	<0,001	<0,001	0.008	0.076
RORA	17	5	33	12	<0,001	0.004	<0,001	0.093
RORA(var,2)	5	2	14	0	<0,001	0.425	0.031	0.473
RORB	18	6	34	10	<0,001	0.005	<0,001	0.391
RORC	19	4	33	17	<0,001	<0,001	<0,001	0.002
RREB1	5	1	16	0	<0,001	0.2	0.009	1
RUNX2	0	6	0	2	0.473	0.033	n.s.	0.259
RUNX3	0	1	0	0	n.s.	1	n.s.	1
RXRA::VDR	2	0	1	4	0.353	0.473	1	0.122
RXRB	4	2	17	11	0.218	0.669	0.002	0.014
RXRG	6	2	18	9	0.047	0.259	0.005	0.048
SCRT1	9	2	27	6	<0,001	0.048	<0,001	0.259
SCRT2	7	2	22	0	<0,001	0.152	0.001	0.473
SHOX	26	9	34	24	0.002	<0,001	0.008	0.001
SIX1	17	5	34	3	<0,001	0.004	<0,001	0.707
SIX2	5	0	26	1	<0,001	0.063	<0,001	1
SMAD2::SMAD3::SMAD4	0	1	15	0	<0,001	1	<0,001	1
SMAD3	10	2	28	7	<0,001	0.026	<0,001	0.152
Sn.s.I2	19	6	34	6	<0,001	0.003	<0,001	1
SOX10	22	7	34	14	<0,001	0.001	<0,001	0.115
SOX13	16	7	34	5	<0,001	0.04	<0,001	0.75
SOX15	26	9	34	16	<0,001	<0,001	0.008	0.131
SOX21	13	3	22	2	<0,001	0.01	0.052	1
SOX4	4	1	2	0	0.473	0.353	0.669	1
SOX8	1	0	0	0	n.s.	1	1	n.s.
SOX9	22	8	34	5	<0,001	0.001	<0,001	0.537
SP1	1	10	0	2	0.473	0.008	1	0.026
SP2	0	8	0	2	0.473	0.008	n.s.	0.087
SP3	0	4	0	0	n.s.	0.122	n.s.	0.122
SP4	0	1	0	0	n.s.	1	n.s.	1
SP8	2	7	0	0	n.s.	0.152	0.473	0.017
SPDEF	0	0	0	0	n.s.	n.s.	n.s.	n.s.
SPI1	5	2	30	0	<0,001	0.425	<0,001	0.473
SPIB	23	6	34	7	<0,001	<0,001	0.001	1
SPIC	22	5	34	2	<0,001	<0,001	<0,001	0.425
SREBF1	6	1	33	0	<0,001	0.11	<0,001	1
SREBF2	5	1	34	1	<0,001	0.2	<0,001	1
SREBF2(var,2)	15	4	34	13	<0,001	0.007	<0,001	0.025
SRF	5	2	18	3	<0,001	0.425	0.002	1
SRY	27	8	34	19	<0,001	<0,001	0.017	0.013
STAT1	23	6	34	19	<0,001	<0,001	0.001	0.003
STAT1::STAT2	22	3	34	9	<0,001	<0,001	<0,001	0.112
STAT3	27	9	34	21	<0,001	<0,001	0.017	0.007
T	11	5	33	3	<0,001	0.153	<0,001	0.707
TAL1::TCF3	10	2	34	7	<0,001	0.026	<0,001	0.152
TBR1	19	5	34	1	<0,001	0.001	<0,001	0.2
TBX1	10	2	34	0	<0,001	0.026	<0,001	0.473
TBX15	5	2	34	0	<0,001	0.425	<0,001	0.473
TBX19	9	1	12	1	0.002	0.017	0.6	1
TBX2	20	6	34	2	<0,001	0.001	<0,001	0.259
TBX20	25	9	34	10	<0,001	<0,001	0.004	1
TBX21	18	4	34	0	<0,001	0.001	<0,001	0.122
TBX4	1	3	8	0	0.008	0.606	0.032	0.238
TBX5	9	3	33	0	<0,001	0.112	<0,001	0.238
TCF3	0	1	2	0	0.473	1	0.473	1
TCF4	7	3	31	5	<0,001	0.304	<0,001	0.707
TCF7L1	13	6	34	16	<0,001	0.105	<0,001	0.02
TCF7L2	25	8	34	20	<0,001	<0,001	0.004	0.007
TEAD1	26	8	34	15	<0,001	<0,001	0.008	0.124
TEAD2	13	5	33	0	<0,001	0.054	<0,001	0.063
TEAD3	22	6	34	16	<0,001	<0,001	<0,001	0.02
TEAD4	26	10	34	20	<0,001	<0,001	0.008	0.028
TEF	24	9	34	3	<0,001	0.001	0.002	0.112
TFAP2A	0	0	0	0	n.s.	n.s.	n.s.	n.s.
TFAP2A(var,2)	0	0	0	0	n.s.	n.s.	n.s.	n.s.
TFAP2A(var,3)	0	6	0	1	1	0.033	n.s.	0.11
TFAP2B	0	0	0	0	n.s.	n.s.	n.s.	n.s.
TFAP2B(var,2)	1	9	0	7	0.017	0.017	1	0.775
TFAP2B(var,3)	0	6	0	2	0.473	0.033	n.s.	0.259
TFAP2C	0	7	0	3	0.238	0.017	n.s.	0.304
TFAP2C(var,2)	2	14	0	7	0.017	0.002	0.473	0.115
TFAP2C(var,3)	0	7	0	3	0.238	0.017	n.s.	0.304
TFAP4	4	2	33	5	<0,001	0.669	<0,001	0.425
TFCP2	5	4	8	1	0.032	1	0.537	0.353
TFDP1	0	6	0	1	1	0.033	n.s.	0.11
TFE3	11	2	32	7	<0,001	0.014	<0,001	0.152
TFEB	10	4	28	14	0.001	0.134	<0,001	0.013
TFEC	11	2	33	8	<0,001	0.014	<0,001	0.087
TGIF1	4	0	28	2	<0,001	0.122	<0,001	0.473
TGIF2	6	1	31	4	<0,001	0.11	<0,001	0.353
THAP1	0	0	0	0	n.s.	n.s.	n.s.	n.s.
TP53	5	1	11	0	0.001	0.2	0.153	1
TP63	5	1	8	0	0.008	0.2	0.537	1
TP73	1	1	2	1	1	1	1	1
TWIST1	6	3	34	0	<0,001	0.474	<0,001	0.238
UNCX	25	9	34	25	0.004	<0,001	0.004	<0,001
USF1	19	5	34	17	<0,001	0.001	<0,001	0.004
USF2	17	4	33	25	0.017	0.002	<0,001	<0,001
VAX1	27	9	34	22	<0,001	<0,001	0.017	0.003
VAX2	26	9	34	21	<0,001	<0,001	0.008	0.007
VDR	18	4	34	16	<0,001	0.001	<0,001	0.003
VENTX	26	9	34	22	<0,001	<0,001	0.008	0.003
VSX1	23	8	34	23	0.001	0.001	0.001	0.001
VSX2	23	8	33	19	<0,001	0.001	0.004	0.013
XBP1	19	4	34	6	<0,001	<0,001	<0,001	0.732
YY1	8	3	26	0	<0,001	0.188	<0,001	0.238
YY2	0	0	0	0	n.s.	n.s.	n.s.	n.s.
ZBED1	7	4	11	6	0.263	0.51	0.41	0.732
ZBTB18	5	2	34	0	<0,001	0.425	<0,001	0.473
ZBTB33	0	6	0	9	0.004	0.033	n.s.	0.559
ZBTB7A	0	0	0	0	n.s.	n.s.	n.s.	n.s.
ZBTB7B	0	2	0	1	1	0.473	n.s.	1
ZBTB7C	0	1	0	0	n.s.	1	n.s.	1
ZEB1	0	1	0	0	n.s.	1	n.s.	1
ZIC1	0	4	0	2	0.473	0.122	n.s.	0.669
ZIC3	0	2	0	2	0.473	0.473	n.s.	1
ZIC4	1	3	0	2	0.473	0.606	1	1
ZNF143	5	0	7	4	0.51	0.063	0.75	0.122
ZNF24	12	2	21	2	<0,001	0.007	0.052	1
ZNF263	9	4	31	3	<0,001	0.217	<0,001	1
ZNF282	1	0	2	0	0.473	1	1	n.s.
ZNF354C	3	1	0	2	0.473	0.606	0.238	1
ZNF384	27	9	34	18	<0,001	<0,001	0.017	0.047
ZNF410	3	0	6	2	0.259	0.238	0.474	0.473
ZNF740	1	4	0	0	n.s.	0.353	1	0.122
ZSCAN4	8	6	32	0	<0,001	0.764	<0,001	0.033
n.s. : not significant
