# Supplementary material for: DNA methylation profiles in chronic lymphocytic leukemia patients treated with chemoimmunotherapy
Source: Clin Epigenetics. 2019 Dec 2;11:177. doi: 10.1186/s13148-019-0783-1 (PMC6889736; doi:10.1186/s13148-019-0783-1)
Supplement: Supplementary file 8 — Additional file 8: Table S7. KEGG enrichment analysis of the epigenetic burden hypo- and hyper- methylated genes separately, revealed common pathways among CLL cases. [file 13148_2019_783_MOESM8_ESM.xls]

## Sheet: Suppl Table 7
Supplementary table 7. KEGG enrichment analysis of the epigenetic burden hypo- and hyper- methylated genes separately, revealed common pathways among CLL cases .
KEGG pathway	No. of CLL cases showing enrichment for the specific pathway in the hypermethylated CpGs / Total no. of cases showing pathway enrichment in the hypermethylated CpGs (n=34)	Percentage (%)	No. of CLL cases showing enrichment for the specific pathway in the hypomethylated CpGs / Total no. of cases showing pathway enrichment in the hypomethylated CpGs (n=34)	Percentage (%)	pvalue
Calcium signaling pathway_Homo sapiens_hsa04020	33/34	97.0588	34/34	100	1
Pathways in cancer_Homo sapiens_hsa05200	33/34	97.0588	34/34	100	1
Rap1 signaling pathway_Homo sapiens_hsa04015	32/34	94.1176	34/34	100	0.472917
Axon guidance_Homo sapiens_hsa04360	29/34	85.2941	34/34	100	0.0631001
Dilated cardiomyopathy_Homo sapiens_hsa05414	24/34	70.5882	34/34	100	0.00205858
Hippo signaling pathway_Homo sapiens_hsa04390	24/34	70.5882	34/34	100	0.00205858
Hypertrophic cardiomyopathy (HCM)_Homo sapiens_hsa05410	20/34	58.8235	34/34	100	9.66492e-05
Focal adhesion_Homo sapiens_hsa04510	18/34	52.9412	34/34	100	1.80055e-05
Proteoglycans in cancer_Homo sapiens_hsa05205	15/34	44.1176	34/34	100	1.14656e-06
Phospholipase D signaling pathway_Homo sapiens_hsa04072	7/34	20.5882	34/34	100	1.16383e-10
Adrenergic signaling in cardiomyocytes_Homo sapiens_hsa04261	5/34	14.7059	34/34	100	6.61927e-12
Arrhythmogenic right ventricular cardiomyopathy (ARVC)_Homo sapiens_hsa05412	33/34	97.0588	33/34	97.0588	1
Glutamatergic synapse_Homo sapiens_hsa04724	33/34	97.0588	33/34	97.0588	1
cAMP signaling pathway_Homo sapiens_hsa04024	25/34	73.5294	33/34	97.0588	0.0165373
Morphine addiction_Homo sapiens_hsa05032	33/34	97.0588	32/34	94.1176	1
Circadian entrainment_Homo sapiens_hsa04713	32/34	94.1176	32/34	94.1176	1
Cholinergic synapse_Homo sapiens_hsa04725	27/34	79.4118	32/34	94.1176	0.15231
PI3K-Akt signaling pathway_Homo sapiens_hsa04151	22/34	64.7059	32/34	94.1176	0.00695051
Ras signaling pathway_Homo sapiens_hsa04014	16/34	47.0588	32/34	94.1176	6.54687e-05
Regulation of actin cytoskeleton_Homo sapiens_hsa04810	15/34	44.1176	32/34	94.1176	2.67296e-05
MAPK signaling pathway_Homo sapiens_hsa04010	12/34	35.2941	32/34	94.1176	1.42531e-06
ECM-receptor interaction_Homo sapiens_hsa04512	28/34	82.3529	31/34	91.1765	0.47417
Oxytocin signaling pathway_Homo sapiens_hsa04921	23/34	67.6471	31/34	91.1765	0.0357832
cGMP-PKG signaling pathway_Homo sapiens_hsa04022	10/34	29.4118	31/34	91.1765	7.16248e-07
Glioma_Homo sapiens_hsa05214	3/34	8.82353	31/34	91.1765	5.81327e-11
ErbB signaling pathway_Homo sapiens_hsa04012	1/34	2.94118	31/34	91.1765	1.84487e-12
Retrograde endocannabinoid signaling_Homo sapiens_hsa04723	30/34	88.2353	29/34	85.2941	1
Dorso-ventral axis formation_Homo sapiens_hsa04320	1/34	2.94118	29/34	85.2941	4.27394e-11
Neurotrophin signaling pathway_Homo sapiens_hsa04722	0/34	0	29/34	85.2941	6.61927e-12
Aldosterone synthesis and secretion_Homo sapiens_hsa04925	22/34	64.7059	28/34	82.3529	0.169327
Insulin secretion_Homo sapiens_hsa04911	22/34	64.7059	28/34	82.3529	0.169327
Melanogenesis_Homo sapiens_hsa04916	15/34	44.1176	28/34	82.3529	0.00254378
Signaling pathways regulating pluripotency of stem cells_Homo sapiens_hsa04550	13/34	38.2353	28/34	82.3529	0.00052078
Choline metabolism in cancer_Homo sapiens_hsa05231	0/34	0	28/34	82.3529	2.87427e-11
Neuroactive ligand-receptor interaction_Homo sapiens_hsa04080	32/34	94.1176	27/34	79.4118	0.15231
Cell adhesion molecules (CAMs)_Homo sapiens_hsa04514	17/34	50	27/34	79.4118	0.0223811
Basal cell carcinoma_Homo sapiens_hsa05217	16/34	47.0588	27/34	79.4118	0.0119008
Wnt signaling pathway_Homo sapiens_hsa04310	11/34	32.3529	27/34	79.4118	0.000248816
Vascular smooth muscle contraction_Homo sapiens_hsa04270	2/34	5.88235	27/34	79.4118	3.98448e-09
Non-small cell lung cancer_Homo sapiens_hsa05223	0/34	0	27/34	79.4118	1.16383e-10
Hedgehog signaling pathway_Homo sapiens_hsa04340	13/34	38.2353	26/34	76.4706	0.0032566
GABAergic synapse_Homo sapiens_hsa04727	29/34	85.2941	25/34	73.5294	0.368261
Estrogen signaling pathway_Homo sapiens_hsa04915	2/34	5.88235	25/34	73.5294	4.96397e-08
Platelet activation_Homo sapiens_hsa04611	0/34	0	25/34	73.5294	1.57815e-09
Thyroid hormone signaling pathway_Homo sapiens_hsa04919	0/34	0	25/34	73.5294	1.57815e-09
Dopaminergic synapse_Homo sapiens_hsa04728	9/34	26.4706	24/34	70.5882	0.000681368
Gastric acid secretion_Homo sapiens_hsa04971	9/34	26.4706	24/34	70.5882	0.000681368
Inflammatory mediator regulation of TRP channels_Homo sapiens_hsa04750	7/34	20.5882	24/34	70.5882	9.78893e-05
Long-term depression_Homo sapiens_hsa04730	5/34	14.7059	24/34	70.5882	1.01653e-05
AMPK signaling pathway_Homo sapiens_hsa04152	0/34	0	24/34	70.5882	5.3318e-09
Fc epsilon RI signaling pathway_Homo sapiens_hsa04664	0/34	0	24/34	70.5882	5.3318e-09
Adherens junction_Homo sapiens_hsa04520	19/34	55.8824	23/34	67.6471	0.454083
HIF-1 signaling pathway_Homo sapiens_hsa04066	0/34	0	23/34	67.6471	1.70978e-08
Gap junction_Homo sapiens_hsa04540	6/34	17.6471	22/34	64.7059	0.000218988
Nicotine addiction_Homo sapiens_hsa05033	25/34	73.5294	19/34	55.8824	0.204513
Melanoma_Homo sapiens_hsa05218	12/34	35.2941	19/34	55.8824	0.14404
Acute myeloid leukemia_Homo sapiens_hsa05221	0/34	0	19/34	55.8824	1.14656e-06
Chemokine signaling pathway_Homo sapiens_hsa04062	0/34	0	19/34	55.8824	1.14656e-06
Prostate cancer_Homo sapiens_hsa05215	0/34	0	19/34	55.8824	1.14656e-06
T cell receptor signaling pathway_Homo sapiens_hsa04660	0/34	0	19/34	55.8824	1.14656e-06
Tight junction_Homo sapiens_hsa04530	8/34	23.5294	18/34	52.9412	0.024712
Type II diabetes mellitus_Homo sapiens_hsa04930	8/34	23.5294	18/34	52.9412	0.024712
Sphingolipid signaling pathway_Homo sapiens_hsa04071	0/34	0	18/34	52.9412	2.97044e-06
Thyroid hormone synthesis_Homo sapiens_hsa04918	2/34	5.88235	17/34	50	0.000154563
Insulin resistance_Homo sapiens_hsa04931	1/34	2.94118	16/34	47.0588	8.82613e-05
Glycerolipid metabolism_Homo sapiens_hsa00561	0/34	0	16/34	47.0588	1.80055e-05
Prolactin signaling pathway_Homo sapiens_hsa04917	0/34	0	16/34	47.0588	1.80055e-05
Chronic myeloid leukemia_Homo sapiens_hsa05220	0/34	0	15/34	44.1176	4.23114e-05
Leukocyte transendothelial migration_Homo sapiens_hsa04670	0/34	0	15/34	44.1176	4.23114e-05
Fc gamma R-mediated phagocytosis_Homo sapiens_hsa04666	0/34	0	14/34	41.1765	9.66492e-05
Insulin signaling pathway_Homo sapiens_hsa04910	0/34	0	14/34	41.1765	9.66492e-05
Central carbon metabolism in cancer_Homo sapiens_hsa05230	0/34	0	13/34	38.2353	0.000215014
Endometrial cancer_Homo sapiens_hsa05213	0/34	0	13/34	38.2353	0.000215014
GnRH signaling pathway_Homo sapiens_hsa04912	0/34	0	13/34	38.2353	0.000215014
Renal cell carcinoma_Homo sapiens_hsa05211	0/34	0	13/34	38.2353	0.000215014
VEGF signaling pathway_Homo sapiens_hsa04370	0/34	0	13/34	38.2353	0.000215014
Aldosterone-regulated sodium reabsorption_Homo sapiens_hsa04960	3/34	8.82353	12/34	35.2941	0.019299
Adipocytokine signaling pathway_Homo sapiens_hsa04920	0/34	0	12/34	35.2941	0.000466745
AGE-RAGE signaling pathway in diabetic complications_Homo sapiens_hsa04933	0/34	0	12/34	35.2941	0.000466745
Glycosphingolipid biosynthesis - ganglio series_Homo sapiens_hsa00604	0/34	0	12/34	35.2941	0.000466745
Amoebiasis_Homo sapiens_hsa05146	3/34	8.82353	11/34	32.3529	0.0357832
B cell receptor signaling pathway_Homo sapiens_hsa04662	0/34	0	11/34	32.3529	0.000990471
Notch signaling pathway_Homo sapiens_hsa04330	0/34	0	11/34	32.3529	0.000990471
TGF-beta signaling pathway_Homo sapiens_hsa04350	0/34	0	11/34	32.3529	0.000990471
Serotonergic synapse_Homo sapiens_hsa04726	14/34	41.1765	10/34	29.4118	0.446491
Cocaine addiction_Homo sapiens_hsa05030	24/34	70.5882	8/34	23.5294	0.000268074
Amphetamine addiction_Homo sapiens_hsa05031	12/34	35.2941	8/34	23.5294	0.424618
Regulation of lipolysis in adipocytes_Homo sapiens_hsa04923	6/34	17.6471	8/34	23.5294	0.764244
Endocytosis_Homo sapiens_hsa04144	1/34	2.94118	8/34	23.5294	0.0317829
Renin secretion_Homo sapiens_hsa04924	1/34	2.94118	8/34	23.5294	0.0317829
Longevity regulating pathway - mammal_Homo sapiens_hsa04211	1/34	2.94118	7/34	20.5882	0.0598453
Colorectal cancer_Homo sapiens_hsa05210	0/34	0	7/34	20.5882	0.0166488
Fat digestion and absorption_Homo sapiens_hsa04975	0/34	0	7/34	20.5882	0.0166488
Glycerophospholipid metabolism_Homo sapiens_hsa00564	0/34	0	7/34	20.5882	0.0166488
Pancreatic cancer_Homo sapiens_hsa05212	0/34	0	7/34	20.5882	0.0166488
Long-term potentiation_Homo sapiens_hsa04720	1/34	2.94118	6/34	17.6471	0.110433
Thyroid cancer_Homo sapiens_hsa05216	1/34	2.94118	6/34	17.6471	0.110433
Hematopoietic cell lineage_Homo sapiens_hsa04640	0/34	0	6/34	17.6471	0.0325386
Synaptic vesicle cycle_Homo sapiens_hsa04721	1/34	2.94118	5/34	14.7059	0.199619
Chagas disease (American trypanosomiasis)_Homo sapiens_hsa05142	0/34	0	5/34	14.7059	0.0631001
Osteoclast differentiation_Homo sapiens_hsa04380	0/34	0	5/34	14.7059	0.0631001
Salivary secretion_Homo sapiens_hsa04970	1/34	2.94118	4/34	11.7647	0.352763
Circadian rhythm_Homo sapiens_hsa04710	3/34	8.82353	3/34	8.82353	1
Inflammatory bowel disease (IBD)_Homo sapiens_hsa05321	1/34	2.94118	3/34	8.82353	0.606282
Small cell lung cancer_Homo sapiens_hsa05222	1/34	2.94118	3/34	8.82353	0.606282
Amyotrophic lateral sclerosis (ALS)_Homo sapiens_hsa05014	0/34	0	3/34	8.82353	0.237584
FoxO signaling pathway_Homo sapiens_hsa04068	0/34	0	3/34	8.82353	0.237584
Glycosaminoglycan biosynthesis - keratan sulfate_Homo sapiens_hsa00533	0/34	0	3/34	8.82353	0.237584
Toxoplasmosis_Homo sapiens_hsa05145	0/34	0	3/34	8.82353	0.237584
Bacterial invasion of epithelial cells_Homo sapiens_hsa05100	0/34	0	2/34	5.88235	0.472917
Bile secretion_Homo sapiens_hsa04976	0/34	0	2/34	5.88235	0.472917
Bladder cancer_Homo sapiens_hsa05219	0/34	0	2/34	5.88235	0.472917
Complement and coagulation cascades_Homo sapiens_hsa04610	0/34	0	2/34	5.88235	0.472917
Epithelial cell signaling in Helicobacter pylori infection_Homo sapiens_hsa05120	0/34	0	2/34	5.88235	0.472917
Glycosaminoglycan biosynthesis - chondroitin sulfate / dermatan sulfate_Homo sapiens_hsa00532	0/34	0	2/34	5.88235	0.472917
Glycosaminoglycan degradation_Homo sapiens_hsa00531	0/34	0	2/34	5.88235	0.472917
Glycosphingolipid biosynthesis - lacto and neolacto series_Homo sapiens_hsa00601	0/34	0	2/34	5.88235	0.472917
Phosphatidylinositol signaling system_Homo sapiens_hsa04070	0/34	0	2/34	5.88235	0.472917
Protein digestion and absorption_Homo sapiens_hsa04974	13/34	38.2353	1/34	2.94118	0.000970196
Transcriptional misregulation in cancer_Homo sapiens_hsa05202	11/34	32.3529	1/34	2.94118	0.00419729
Ovarian steroidogenesis_Homo sapiens_hsa04913	8/34	23.5294	1/34	2.94118	0.0317829
HTLV-I infection_Homo sapiens_hsa05166	2/34	5.88235	1/34	2.94118	1
Phenylalanine	2/34	5.88235	1/34	2.94118	1
Alanine	1/34	2.94118	1/34	2.94118	1
African trypanosomiasis_Homo sapiens_hsa05143	0/34	0	1/34	2.94118	1
Carbohydrate digestion and absorption_Homo sapiens_hsa04973	0/34	0	1/34	2.94118	1
Drug metabolism - other enzymes_Homo sapiens_hsa00983	0/34	0	1/34	2.94118	1
Glucagon signaling pathway_Homo sapiens_hsa04922	0/34	0	1/34	2.94118	1
Lysosome_Homo sapiens_hsa04142	0/34	0	1/34	2.94118	1
mTOR signaling pathway_Homo sapiens_hsa04150	0/34	0	1/34	2.94118	1
Other glycan degradation_Homo sapiens_hsa00511	0/34	0	1/34	2.94118	1
Pantothenate and CoA biosynthesis_Homo sapiens_hsa00770	0/34	0	1/34	2.94118	1
Pertussis_Homo sapiens_hsa05133	0/34	0	1/34	2.94118	1
Taurine and hypotaurine metabolism_Homo sapiens_hsa00430	0/34	0	1/34	2.94118	1
Maturity onset diabetes of the young_Homo sapiens_hsa04950	21/34	61.7647	0/34	0	1.52433e-07
Alcoholism_Homo sapiens_hsa05034	7/34	20.5882	0/34	0	0.0166488
Longevity regulating pathway - multiple species_Homo sapiens_hsa04213	3/34	8.82353	0/34	0	0.237584
Malaria_Homo sapiens_hsa05144	3/34	8.82353	0/34	0	0.237584
Type I diabetes mellitus_Homo sapiens_hsa04940	2/34	5.88235	0/34	0	0.472917
Cardiac muscle contraction_Homo sapiens_hsa04260	1/34	2.94118	0/34	0	1
Endocrine and other factor-regulated calcium reabsorption_Homo sapiens_hsa04961	1/34	2.94118	0/34	0	1
Fatty acid elongation_Homo sapiens_hsa00062	1/34	2.94118	0/34	0	1
