# Supplementary material for: DNA methylation profiles in chronic lymphocytic leukemia patients treated with chemoimmunotherapy
Source: Clin Epigenetics. 2019 Dec 2;11:177. doi: 10.1186/s13148-019-0783-1 (PMC6889736; doi:10.1186/s13148-019-0783-1)
Supplement: Supplementary file 9 — Additional file 9: Table S8. KEGG enrichment analysis of the relapse hypo- and hyper- methylated genes separately, revealed common pathways among CLL cases. [file 13148_2019_783_MOESM9_ESM.xls]

## Sheet: Suppl Table 8
Supplementary table 8. KEGG enrichment analysis of the relapse hypo- and hyper- methylated genes separately, revealed common pathways among CLL cases
KEGG pathway	No. of CLL cases showing enrichment for the specific pathway in the hypermethylated CpGs / Total no. of cases showing pathway enrichment in the hypermethylated CpGs (n=17)	Percentage (%)	No. of CLL cases showing enrichment for the specific pathway in the hypomethylated CpGs / Total no. of cases showing pathway enrichment in the hypomethylated CpGs (n=18)	Percentage (%)	pvalue
Neuroactive ligand-receptor interaction_Homo sapiens_hsa04080	12/17	70.5882	8/18	44.4444	0.222323
Morphine addiction_Homo sapiens_hsa05032	12/17	70.5882	7/18	38.8889	0.123057
Pathways in cancer_Homo sapiens_hsa05200	11/17	64.7059	4/18	22.2222	0.0280439
Axon guidance_Homo sapiens_hsa04360	10/17	58.8235	10/18	55.5556	1
Glutamatergic synapse_Homo sapiens_hsa04724	10/17	58.8235	7/18	38.8889	0.400342
Circadian entrainment_Homo sapiens_hsa04713	9/17	52.9412	5/18	27.7778	0.240559
Calcium signaling pathway_Homo sapiens_hsa04020	8/17	47.0588	7/18	38.8889	0.88357
cAMP signaling pathway_Homo sapiens_hsa04024	8/17	47.0588	7/18	38.8889	0.88357
Rap1 signaling pathway_Homo sapiens_hsa04015	8/17	47.0588	7/18	38.8889	0.88357
Signaling pathways regulating pluripotency of stem cells_Homo sapiens_hsa04550	8/17	47.0588	1/18	5.55556	0.0154815
Arrhythmogenic right ventricular cardiomyopathy (ARVC)_Homo sapiens_hsa05412	7/17	41.1765	7/18	38.8889	1
Insulin secretion_Homo sapiens_hsa04911	7/17	41.1765	7/18	38.8889	1
Cholinergic synapse_Homo sapiens_hsa04725	7/17	41.1765	6/18	33.3333	0.896576
Retrograde endocannabinoid signaling_Homo sapiens_hsa04723	7/17	41.1765	6/18	33.3333	0.896576
Nicotine addiction_Homo sapiens_hsa05033	7/17	41.1765	4/18	22.2222	0.39923
Hippo signaling pathway_Homo sapiens_hsa04390	7/17	41.1765	3/18	16.6667	0.218733
Maturity onset diabetes of the young_Homo sapiens_hsa04950	7/17	41.1765	0/18	0	0.00876599
ECM-receptor interaction_Homo sapiens_hsa04512	6/17	35.2941	7/18	38.8889	1
Dilated cardiomyopathy_Homo sapiens_hsa05414	6/17	35.2941	6/18	33.3333	1
GABAergic synapse_Homo sapiens_hsa04727	6/17	35.2941	4/18	22.2222	0.630327
Serotonergic synapse_Homo sapiens_hsa04726	6/17	35.2941	4/18	22.2222	0.630327
Focal adhesion_Homo sapiens_hsa04510	5/17	29.4118	8/18	44.4444	0.568713
Adrenergic signaling in cardiomyocytes_Homo sapiens_hsa04261	5/17	29.4118	5/18	27.7778	1
PI3K-Akt signaling pathway_Homo sapiens_hsa04151	5/17	29.4118	3/18	16.6667	0.620777
Long-term depression_Homo sapiens_hsa04730	5/17	29.4118	2/18	11.1111	0.352346
Aldosterone synthesis and secretion_Homo sapiens_hsa04925	4/17	23.5294	6/18	33.3333	0.789184
cGMP-PKG signaling pathway_Homo sapiens_hsa04022	4/17	23.5294	5/18	27.7778	1
Ras signaling pathway_Homo sapiens_hsa04014	4/17	23.5294	5/18	27.7778	1
Hedgehog signaling pathway_Homo sapiens_hsa04340	4/17	23.5294	2/18	11.1111	0.599169
Dopaminergic synapse_Homo sapiens_hsa04728	4/17	23.5294	2/18	11.1111	0.599169
Basal cell carcinoma_Homo sapiens_hsa05217	4/17	23.5294	1/18	5.55556	0.300426
Melanogenesis_Homo sapiens_hsa04916	4/17	23.5294	1/18	5.55556	0.300426
Phospholipase D signaling pathway_Homo sapiens_hsa04072	3/17	17.6471	6/18	33.3333	0.500109
Oxytocin signaling pathway_Homo sapiens_hsa04921	3/17	17.6471	5/18	27.7778	0.756062
Hypertrophic cardiomyopathy (HCM)_Homo sapiens_hsa05410	3/17	17.6471	4/18	22.2222	1
Gastric acid secretion_Homo sapiens_hsa04971	3/17	17.6471	3/18	16.6667	1
Wnt signaling pathway_Homo sapiens_hsa04310	3/17	17.6471	1/18	5.55556	0.55369
Cocaine addiction_Homo sapiens_hsa05030	3/17	17.6471	0/18	0	0.207711
Gap junction_Homo sapiens_hsa04540	2/17	11.7647	3/18	16.6667	1
Proteoglycans in cancer_Homo sapiens_hsa05205	2/17	11.7647	3/18	16.6667	1
Melanoma_Homo sapiens_hsa05218	2/17	11.7647	3/18	16.6667	1
Adherens junction_Homo sapiens_hsa04520	2/17	11.7647	2/18	11.1111	1
Transcriptional misregulation in cancer_Homo sapiens_hsa05202	2/17	11.7647	0/18	0	0.441213
Alcoholism_Homo sapiens_hsa05034	2/17	11.7647	0/18	0	0.441213
Cell adhesion molecules (CAMs)_Homo sapiens_hsa04514	1/17	5.88235	5/18	27.7778	0.204397
Tight junction_Homo sapiens_hsa04530	1/17	5.88235	5/18	27.7778	0.204397
Regulation of actin cytoskeleton_Homo sapiens_hsa04810	1/17	5.88235	4/18	22.2222	0.369478
Vascular smooth muscle contraction_Homo sapiens_hsa04270	1/17	5.88235	3/18	16.6667	0.637816
Glioma_Homo sapiens_hsa05214	1/17	5.88235	1/18	5.55556	1
Inflammatory mediator regulation of TRP channels_Homo sapiens_hsa04750	1/17	5.88235	1/18	5.55556	1
Platelet activation_Homo sapiens_hsa04611	1/17	5.88235	1/18	5.55556	1
Thyroid hormone synthesis_Homo sapiens_hsa04918	1/17	5.88235	1/18	5.55556	1
Protein digestion and absorption_Homo sapiens_hsa04974	1/17	5.88235	1/18	5.55556	1
Ascorbate and aldarate metabolism_Homo sapiens_hsa00053	1/17	5.88235	1/18	5.55556	1
Drug metabolism - other enzymes_Homo sapiens_hsa00983	1/17	5.88235	1/18	5.55556	1
Pentose and glucuronate interconversions_Homo sapiens_hsa00040	1/17	5.88235	1/18	5.55556	1
ErbB signaling pathway_Homo sapiens_hsa04012	1/17	5.88235	1/18	5.55556	1
Pancreatic cancer_Homo sapiens_hsa05212	1/17	5.88235	1/18	5.55556	1
Prostate cancer_Homo sapiens_hsa05215	1/17	5.88235	1/18	5.55556	1
Pancreatic secretion_Homo sapiens_hsa04972	1/17	5.88235	1/18	5.55556	1
Amphetamine addiction_Homo sapiens_hsa05031	1/17	5.88235	0/18	0	0.976864
Salivary secretion_Homo sapiens_hsa04970	1/17	5.88235	0/18	0	0.976864
GnRH signaling pathway_Homo sapiens_hsa04912	1/17	5.88235	0/18	0	0.976864
Synaptic vesicle cycle_Homo sapiens_hsa04721	1/17	5.88235	0/18	0	0.976864
Dorso-ventral axis formation_Homo sapiens_hsa04320	1/17	5.88235	0/18	0	0.976864
Endometrial cancer_Homo sapiens_hsa05213	1/17	5.88235	0/18	0	0.976864
Systemic lupus erythematosus_Homo sapiens_hsa05322	1/17	5.88235	0/18	0	0.976864
